# Supplementary material for: The nuclear receptor HNF4 drives a brush border gene program conserved across murine intestine, kidney, and embryonic yolk sac
Source: Nat Commun. 2021 May 17;12:2886. doi: 10.1038/s41467-021-22761-5 (PMC8129143; doi:10.1038/s41467-021-22761-5)
Supplement: Supplementary file 4 — Supplementary Data 1 [file 41467_2021_22761_MOESM4_ESM.xlsx]

## Sheet: Combined_BrushBorderGenes
Supplementary Data 1. Brush border gene list used for data analysis in this study.
List is composed of brush border genes (GO:0005903), brush border membrane genes (GO:0031526) and microvillus genes (GO:0005902) form Gene Ontology knowledgebase.
Abcb1a
Abcc2
Ace
Actn1
Actn3
Actr3
Adcy6
Add3
Akp3
Akr1b3
Amn
Angpt1
Anks4b
Aoc3
Aqp1
Aqp5
Aqp7
Atp6v0a4
Atp6v1a
Atp6v1b1
Atp6v1b2
Atp6v1e1
Atp7a
Atp8b1
B4galt1
Bbs2
Bpifa1
Capza1
Capza2
Capzb
Car2
Car4
Cbr1
Cd24a
Cd36
Cdhr2
Cdhr5
Ceacam1
Ceacam20
Cftr
Cgn
Clca1
Clic4
Clrn1
Cnp
Coro2a
Crb1
Ctnnb1
Ctsl
Cubn
Cybrd1
Dab1
Dcxr
Diaph1
Dlg1
Dnm1l
Drd5
Enpep
Enpp7
Eps8
Erbb2
Espn
Exoc4
Ezr
Fabp2
Flii
Flna
Flnb
Fmn2
Folr1
Foxa1
Fscn1
Fscn3
Gif
Gipc1
Gldn
Gna12
Gna13
Grxcr2
Hnf4a
Hsp90aa1
Hsp90ab1
Hyal2
Ift20
Iqgap2
Itgav
Itgb3
Itln1
Itpr3
Kcnj10
Kcnk1
Kif13b
Klf5
Lct
Lctl
Lima1
Lipc
Lrp2
Lrrk2
Lyz1
Lyz2
Mfsd10
Mme
Msn
Mttp
Muc3
Muc4
Myh10
Myh11
Myh14
Myh9
Myl12b
Myl6
Myo15b
Myo18a
Myo1a
Myo1b
Myo1c
Myo1d
Myo1e
Myo1g
Myo5b
Myo6
Myo7a
Myo7b
Nedd4
Nfasc
Npc1l1
Nxpe2
Nxpe3
Nxpe4
Nxpe5
Oxtr
Pcmt1
Pdgfa
Pdgfra
Pdzd3
Pdzk1
Pemt
Pex19
Pik3cb
Plb1
Pld1
Pld2
Plec
Pls1
Podxl
Prkcb
Prl2c2
Prom1
Prom2
Ptger3
Pth1r
Ptpn11
Ptprh
Ralgds
Rap1gap
Rap2a
Rapgef2
Rapgef3
Rapgef4
Rapgef6
Rdx
Rgs19
Rsc1a1
Scarb1
Scin
Shank2
Sis
Slc10a2
Slc11a2
Slc15a1
Slc19a1
Slc22a12
Slc22a5
Slc23a1
Slc26a3
Slc26a4
Slc26a6
Slc27a4
Slc2a2
Slc34a1
Slc34a2
Slc34a3
Slc38a2
Slc3a1
Slc46a1
Slc5a1
Slc5a2
Slc5a6
Slc6a14
Slc6a18
Slc6a19
Slc6a20b
Slc7a9
Slc9a2
Slc9a3
Slc9a3r1
Slco1a5
Soat2
Spn
Stard10
Stk26
Stx2
Tek
Tgfb1
Tmem27
Tnik
Treh
Trpc2
Trpm6
Twf2
Ush1c
Vcam1
Vil1
Wwox

## Sheet: BrushBorderGenes_FPKM or RPKM>1
Brush Border Genes in Intestine_FPKM>1	Brush Border Genes in Kidney_FPKM>1	Brush Border Genes in Yolk Sac_RPKM>1
Tek	Cftr	Hsp90ab1
Flna	Aoc3	Ctsl
Clca1	Slc15a1	Slc9a3r1
Rapgef3	Rgs19	Car4
Car2	Myo7a	Cubn
Rdx	Itpr3	Podxl
Shank2	Abcb1a	Myl6
Spn	Angpt1	Ezr
Pld2	Lctl	Hsp90aa1
Myo1g	Slc34a2	Car2
Bbs2	Pld2	Atp6v1e1
Lyz2	Atp8b1	Slc2a2
Slc10a2	Rapgef4	Mttp
Foxa1	Coro2a	Ctnnb1
Mfsd10	Lyz1	Amn
Myo1b	Stx2	Pdzk1
Myo7a	Ptger3	Rdx
Wwox	Pld1	Folr1
Twf2	Clca1	Actn1
Msn	Cgn	Vil1
Pcmt1	Vcam1	Nedd4
Rapgef2	Mfsd10	Hnf4a
Rap2a	Slc5a6	Actr3
Gna12	Myh14	Soat2
Slc5a6	Myo1b	Capzb
Muc4	Eps8	Atp6v1b2
Dlg1	Pdgfa	Clic4
Exoc4	Cnp	Cdhr2
Cnp	Myh11	Myl12b
Rapgef6	Rapgef6	Myh9
Pik3cb	Slc26a6	Atp6v1a
Itgav	Dlg1	Pls1
Gipc1	Kif13b	Cbr1
Myo1c	Mttp	Slc23a1
Ctsl	Atp7a	Slc7a9
Atp7a	Trpm6	Iqgap2
Actr3	Scarb1	Scarb1
Akr1b3	Pdgfra	Flnb
Actn1	Fscn1	Stard10
Dcxr	Plec	Myo1c
Slc6a20b	Shank2	Pex19
Kcnk1	Ralgds	Eps8
Prom1	Rap2a	Dnm1l
Rsc1a1	Tek	Flna
Myh14	Prom2	Hyal2
Slc34a2	Twf2	Lrp2
Kif13b	Wwox	Slc38a2
Clic4	Tgfb1	Cd24a
Atp6v1a	Actn1	Capza2
Ralgds	Aqp7	Cgn
Ptpn11	Rsc1a1	B4galt1
Scarb1	Pik3cb	Gna12
Cybrd1	Pcmt1	Myo6
Dnm1l	Flna	Msn
Slc38a2	Rap1gap	Ptpn11
Cgn	Myh10	Capza1
Dab1	Bbs2	Fabp2
Nedd4	Exoc4	Gipc1
Tnik	Myo1e	Flii
Itpr3	Ceacam1	Pth1r
Add3	Mme	Fscn1
Slc19a1	Iqgap2	Myo18a
Myo1e	Myo1d	Myo7a
Aqp7	Myo7b	Myh10
B4galt1	Dnm1l	Pdzd3
Cftr	Gna13	Slc26a6
Amn	Erbb2	Ift20
Erbb2	Slc9a2	Twf2
Hyal2	Slc38a2	Abcc2
Gna13	Cdhr2	Lima1
Flii	Lyz2	Gna13
Adcy6	Flnb	Tek
Pdzd3	Flii	Slc5a6
Pex19	Actr3	Pcmt1
Atp6v1b2	Slc34a3	Slc11a2
Myo6	Scin	Lipc
Flnb	Slc46a1	Add3
Slc22a5	Slc27a4	Mfsd10
Plec	Kcnj10	Dlg1
Pld1	Itgav	Itpr3
Slc23a1	B4galt1	Slc27a4
Slc11a2	Kcnk1	Anks4b
Stard10	Pls1	Itgb3
Cd24a	Slc10a2	Cdhr5
Ceacam20	Ptpn11	Dcxr
Cubn	Slc26a4	Enpep
Myo18a	Myo18a	Pik3cb
Myo5b	Lrrk2	Myo15b
Capza1	Espn	Slc19a1
Klf5	Capza1	Myo5b
Myh9	Slc5a1	Erbb2
Atp6v1e1	Slc11a2	Nxpe2
Atp8b1	Adcy6	Clca1
Myo1d	Lima1	Akr1b3
Cd36	Prom1	Stx2
Capza2	Myo5b	Adcy6
Ift20	Hyal2	Espn
Slc9a3	Rapgef3	Slc34a2
Hsp90aa1	Add3	Tgfb1
Slc9a2	Slc9a3	Rgs19
Slc26a3	Gipc1	Pdgfra
Espn	Myo1c	Plec
Lima1	Myh9	Itgav
Scin	Anks4b	Slc6a18
Coro2a	Car2	Cd36
Car4	Cbr1	Aqp1
Aqp1	Podxl	Myo1e
Capzb	Pex19	Nxpe3
Ush1c	Ift20	Exoc4
Ptprh	Msn	Slc34a3
Anks4b	Enpep	Stk26
Abcb1a	Cubn	Myo1d
Soat2	Atp6v1b1	Trpm6
Hnf4a	Slc19a1	Pld2
Iqgap2	Gna12	Ralgds
Myo7b	Capza2	Rap2a
Slc7a9	Abcc2	Myo1b
Pdzk1	Ace	Atp6v0a4
Abcc2	Slc2a2	Ace
Slc3a1	Myo6	Tmem27
Slc46a1	Treh	Slc22a5
Slc2a2	Ush1c	Rapgef6
Hsp90ab1	Pdzd3	Myh14
Mme	Dcxr	Slc6a19
Ceacam1	Rdx	Prom1
Slc26a6	Clic4	Angpt1
Myl12b	Nedd4	Ceacam1
Ctnnb1	Capzb	Kif13b
Npc1l1	Vil1	Slc5a1
Slc15a1	Slc6a20b	Slc9a3
Cbr1	Slc7a9	Ush1c
Slc6a19	Amn	Klf5
Slc27a4	Atp6v1a	Bbs2
Enpep	Slc6a19	Slc46a1
Treh	Cd24a	Foxa1
Ezr	Atp6v0a4	Pemt
Pls1	Cdhr5	Npc1l1
Myo1a	Slc22a5	Myo7b
Ace	Ctsl	Pld1
Lct	Akr1b3	Abcb1a
Itln1	Slc23a1	Atp7a
Slc9a3r1	Folr1	Slc6a20b
Cdhr5	Ezr	Rapgef3
Cdhr2	Ctnnb1	Rapgef2
Myl6	Atp6v1b2	Enpp7
Sis	Car4	Slc15a1
Mttp	Slc9a3r1	Kcnk1
Slc5a1	Lrp2
Vil1	Myl12b
Lyz1	Slc6a18
Akp3	Cd36
Fabp2	Hnf4a
	Atp6v1e1
	Hsp90aa1
	Slc3a1
	Stard10
	Pth1r
	Slc5a2
	Aqp1
	Myl6
	Pdzk1
	Slc22a12
	Hsp90ab1
	Tmem27
	Slc34a1

## Sheet: GO gene list
Genes downloaded from Gene Ontology knowledgebase
GO:0005903 Brush border	GO:0031526 Brush border membrane	GO:0005902 microvillus
Nxpe3	Nxpe2	Stk26
Nxpe2	Nxpe4	Myo1a
Nxpe5	Treh	Myo7b
Nxpe4	Cdhr2	Myo1c
Treh	Cdhr5	Pdgfa
Myo15b	Sis	Cnp
Cdhr2	Lctl	Kcnj10
Cdhr5	Coro2a	Bbs2
Sis	Myo7b	Foxa1
Lctl	Slc5a6	Hyal2
Coro2a	Anks4b	Rapgef2
Myo7b	Slc19a1	Rap1gap
Slc5a6	Mfsd10	Oxtr
Anks4b	Cybrd1	Hnf4a
Slc19a1	Slc2a2	Atp6v1b2
Mfsd10	Slc3a1	Tnik
Cybrd1	Slc6a20b	Prom1
Slc2a2	Slc6a18	Iqgap2
Slc3a1	Plb1	Pld1
Slc6a20b	Add3	Wwox
Slc6a18	Ralgds	Kif13b
Plb1	Rsc1a1	Klf5
Add3	Amn	Bpifa1
Ralgds	Slc5a1	Myo1g
Rsc1a1	Slc7a9	Ush1c
Amn	Npc1l1	Anks4b
Slc5a1	Slc46a1	Slc10a2
Slc7a9	Slc34a3	Atp6v1e1
Npc1l1	Slc6a19	Akr1b3
Slc46a1	Slco1a5	Fscn3
Slc34a3	Aqp7	Myo6
Slc6a19	Slc22a12	Muc4
Slco1a5	Slc6a14	Aoc3
Aqp7	Slc5a2	Angpt1
Slc22a12	Kcnk1	Ptprh
Slc6a14	Cubn	Exoc4
Slc5a2	Itln1	Twf2
Kcnk1	Pcmt1	Stx2
Cubn	Slc26a4	Nedd4
Itln1	Car4	Fabp2
Pcmt1	Slc27a4	Crb1
Slc26a4	Slc34a2	Erbb2
Car4	Mttp	Podxl
Slc27a4	Pex19	Rapgef6
Slc34a2	Lrp2	Slc27a4
Mttp	Pdzk1	Dlg1
Pex19	Slc9a3	Vcam1
Lrp2	Trpm6	Vil1
Pdzk1	Myl6	Adcy6
Slc9a3	Slc38a2	Cdhr2
Trpm6	Akp3	Fscn1
Myl6	Cgn	Stard10
Slc38a2	Myl12b	Rdx
Akp3	Plec	Rap2a
Cgn	Lct	Lyz1
Myl12b	Rgs19	Myo7a
Plec	Tmem27	Rapgef3
Lct	Shank2	Lyz2
Rgs19	Slc34a1	Clic4
Tmem27	Abcc2	Atp8b1
Shank2	Ush1c	Itgb3
Slc34a1	Gna13	Itgav
Abcc2	Gna12	Slc34a2
Ush1c	Slc26a3	Pdgfra
Gna13	Slc22a5	Trpc2
Gna12	Pth1r	Cbr1
Slc26a3	Lima1	Car2
Slc22a5	Slc15a1	Scarb1
Pth1r	Flnb	Espn
Lima1	Soat2	Tek
Slc15a1	Capza1	Aqp5
Flnb	Capza2	Cftr
Soat2	Slc9a2	Nfasc
Capza1	Myo1b	Slc9a3r1
Capza2	Myo1a	Lipc
Slc9a2	Myh14	Pls1
Myo1b	Pdzd3	Spn
Myo1a	Mme	Gldn
Myh14	Flii	Msn
Pdzd3	Slc23a1	Ctnnb1
Mme	Myo1d	Mttp
Flii	Espn	Ceacam20
Slc23a1	Myh11	Muc3
Myo1d	Enpep	Ezr
Espn	Dcxr	Ptpn11
Myh11	Abcb1a	Ctsl
Enpep	Pik3cb	Tgfb1
Dcxr	Atp6v0a4	Enpp7
Abcb1a	B4galt1	Fmn2
Pik3cb	Folr1	Cdhr5
Atp6v0a4	Pld2	Atp7a
B4galt1	Pemt	Dcxr
Folr1	Atp8b1	Lrrk2
Pld2	Slc26a6	Clrn1
Pemt	Diaph1	Ift20
Atp8b1	Prom1	Prl2c2
Slc26a6	Myo18a	Clca1
Diaph1	Scin	Pdzk1
Prom1	Actn1	Cd24a
Myo18a	Pls1	Prom2
Scin	Myo1e	Atp6v1a
Actn1	Slc11a2	Grxcr2
Pls1	Prkcb	Atp6v1b1
Myo1e	Drd5	Gif
Slc11a2	Ace
Prkcb	Hsp90aa1
Drd5	Hsp90ab1
Ace	Rapgef3
Hsp90aa1	Slc9a3r1
Hsp90ab1	Myo1c
Rapgef3	Myo6
Slc9a3r1	Rapgef4
Myo1c	Itpr3
Myo6	Myh9
Rapgef4	Eps8
Itpr3	Capzb
Myh9	Myh10
Eps8	Myo5b
Capzb	Dab1
Myh10	Gipc1
Myo5b	Actn3
Dab1	Cd36
Gipc1	Ceacam1
Actn3	Ptger3
Cd36	Atp7a
Ceacam1	Aqp1
Ptger3	Vil1
Atp7a	Actr3
Aqp1	Ezr
Vil1	Dnm1l
Actr3	Flna
Ezr
Dnm1l
Flna
