# Supplementary material for: The nuclear receptor HNF4 drives a brush border gene program conserved across murine intestine, kidney, and embryonic yolk sac
Source: Nat Commun. 2021 May 17;12:2886. doi: 10.1038/s41467-021-22761-5 (PMC8129143; doi:10.1038/s41467-021-22761-5)
Supplement: Supplementary file 5 — Supplementary Data 2 [file 41467_2021_22761_MOESM5_ESM.xlsx]

## Sheet: HOMER_BB
Supplementary Data 2. HOMER motif analysis of accessible enhancer chromatin regions linked to brush border genes (+/-50 kb). A full table of HOMER analysis related to Fig. 1g.
Statistical tests were embedded in the HOMER package.
Motif Name	Consensus	P-value	Log P-value	q-value (Benjamini)	# of Target Sequences with Motif(of 963)	% of Target Sequences with Motif	# of Background Sequences with Motif(of 48724)	% of Background Sequences with Motif
CTCF(Zf)/CD4+-CTCF-ChIP-Seq(Barski_et_al.)/Homer	AYAGTGCCMYCTRGTGGCCA	1e-125	-288.3	0	171	0.1776	706.5	0.0145
BORIS(Zf)/K562-CTCFL-ChIP-Seq(GSE32465)/Homer	CNNBRGCGCCCCCTGSTGGC	1e-107	-246.4	0	176	0.1828	993.3	0.0204
HNF4a(NR),DR1/HepG2-HNF4a-ChIP-Seq(GSE25021)/Homer	CARRGKBCAAAGTYCA	1e-51	-119.6	0	176	0.1828	2313.5	0.0476
Hnf1(Homeobox)/Liver-Foxa2-Chip-Seq(GSE25694)/Homer	GGTTAAWCATTAA	1e-37	-86.51	0	66	0.0685	400.1	0.0082
NF1(CTF)/LNCAP-NF1-ChIP-Seq(Unpublished)/Homer	CYTGGCABNSTGCCAR	1e-36	-84.9	0	134	0.1391	1847.9	0.038
PPARE(NR),DR1/3T3L1-Pparg-ChIP-Seq(GSE13511)/Homer	TGACCTTTGCCCCA	1e-24	-55.67	0	204	0.2118	4850.5	0.0997
Erra(NR)/HepG2-Erra-ChIP-Seq(GSE31477)/Homer	CAAAGGTCAG	1e-24	-55.45	0	406	0.4216	13050.9	0.2684
RXR(NR),DR1/3T3L1-RXR-ChIP-Seq(GSE13511)/Homer	TAGGGCAAAGGTCA	1e-21	-48.74	0	222	0.2305	5818.9	0.1197
TR4(NR),DR1/Hela-TR4-ChIP-Seq(GSE24685)/Homer	GAGGTCAAAGGTCA	1e-14	-33.23	0	46	0.0478	568.2	0.0117
Esrrb(NR)/mES-Esrrb-ChIP-Seq(GSE11431)/Homer	KTGACCTTGA	1e-09	-22.08	0	124	0.1288	3477.8	0.0715
Tlx?(NR)/NPC-H3K4me1-ChIP-Seq(GSE16256)/Homer	CTGGCAGSCTGCCA	1e-09	-20.98	0	98	0.1018	2563.4	0.0527
Nur77(NR)/K562-NR4A1-ChIP-Seq(GSE31363)/Homer	TGACCTTTNCNT	1e-08	-19.42	0	41	0.0426	717.7	0.0148
USF1(bHLH)/GM12878-Usf1-ChIP-Seq(GSE32465)/Homer	SGTCACGTGR	1e-07	-17.9	0	74	0.0768	1847.6	0.038
STAT1(Stat)/HelaS3-STAT1-ChIP-Seq(GSE12782)/Homer	NATTTCCNGGAAAT	1e-07	-16.25	0	55	0.0571	1260.3	0.0259
GRE(NR),IR3/A549-GR-ChIP-Seq(GSE32465)/Homer	NRGVACABNVTGTYCY	1e-06	-14.64	0	34	0.0353	642.5	0.0132
CTCF-SatelliteElement(Zf?)/CD4+-CTCF-ChIP-Seq(Barski_et_al.)/Homer	TGCAGTTCCMVNWRTGGCCA	1e-06	-14.62	0	12	0.0125	91.6	0.0019
MITF(bHLH)/MastCells-MITF-ChIP-Seq(GSE48085)/Homer	RTCATGTGAC	1e-05	-13.55	0	127	0.1319	4185.6	0.0861
Stat3+il21(Stat)/CD4-Stat3-ChIP-Seq(GSE19198)/Homer	SVYTTCCNGGAARB	1e-05	-13.5	0	114	0.1184	3654.1	0.0751
TEAD(TEA)/Fibroblast-PU.1-ChIP-Seq(Unpublished)/Homer	YCWGGAATGY	1e-05	-13.11	0	92	0.0955	2799	0.0576
E-box(bHLH)/Promoter/Homer	SSGGTCACGTGA	1e-05	-13.05	0	19	0.0197	262.8	0.0054
Stat3(Stat)/mES-Stat3-ChIP-Seq(GSE11431)/Homer	CTTCCGGGAA	1e-05	-12.97	0	82	0.0852	2415.8	0.0497
GRE(NR),IR3/RAW264.7-GRE-ChIP-Seq(Unpublished)/Homer	VAGRACAKWCTGTYC	1e-05	-12.92	0	46	0.0478	1091.4	0.0224
NF1-halfsite(CTF)/LNCaP-NF1-ChIP-Seq(Unpublished)/Homer	YTGCCAAG	1e-05	-11.56	0.0001	255	0.2648	10058.8	0.2068
STAT4(Stat)/CD4-Stat4-ChIP-Seq(GSE22104)/Homer	NYTTCCWGGAAR	1e-05	-11.54	0.0001	129	0.134	4448.9	0.0915
Elk4(ETS)/Hela-Elk4-ChIP-Seq(GSE31477)/Homer	NRYTTCCGGY	0.0001	-11.02	0.0002	80	0.0831	2470.3	0.0508
STAT5(Stat)/mCD4+-Stat5-ChIP-Seq(GSE12346)/Homer	RTTTCTNAGAAA	0.0001	-10.8	0.0003	55	0.0571	1518.7	0.0312
FXR(NR),IR1/Liver-FXR-ChIP-Seq(Chong_et_al.)/Homer	AGGTCANTGACCTB	0.0001	-10.77	0.0003	64	0.0665	1861.2	0.0383
c-Myc(bHLH)/LNCAP-cMyc-ChIP-Seq(Unpublished)/Homer	VCCACGTG	0.0001	-10.46	0.0003	59	0.0613	1689.3	0.0347
GABPA(ETS)/Jurkat-GABPa-ChIP-Seq(GSE17954)/Homer	RACCGGAAGT	0.0001	-10.17	0.0004	132	0.1371	4713.4	0.0969
Usf2(bHLH)/C2C12-Usf2-ChIP-Seq(GSE36030)/Homer	GTCACGTGGT	0.0001	-10.04	0.0005	46	0.0478	1227.2	0.0252
PU.1(ETS)/ThioMac-PU.1-ChIP-Seq(GSE21512)/Homer	AGAGGAAGTG	0.0001	-9.7	0.0006	81	0.0841	2611.8	0.0537
Nkx6.1(Homeobox)/Islet-Nkx6.1-ChIP-Seq(GSE40975)/Homer	GKTAATGR	0.0001	-9.662	0.0006	263	0.2731	10707.9	0.2202
ARE(NR)/LNCAP-AR-ChIP-Seq(GSE27824)/Homer	RGRACASNSTGTYCYB	0.0001	-9.652	0.0006	55	0.0571	1586	0.0326
TEAD4(TEA)/Tropoblast-Tead4-ChIP-Seq(GSE37350)/Homer	CCWGGAATGY	0.0001	-9.257	0.0009	110	0.1142	3862.1	0.0794
TEAD2(TEA)/Py2T-Tead2-ChIP-Seq(GSE55709)/Homer	CCWGGAATGY	0.001	-9.185	0.0009	74	0.0768	2368.6	0.0487
THRa(NR)/C17.2-THRa-ChIP-Seq(GSE38347)/Homer	GGTCANYTGAGGWCA	0.001	-9.047	0.001	66	0.0685	2058	0.0423
bHLHE40(bHLH)/HepG2-BHLHE40-ChIP-Seq(GSE31477)/Homer	KCACGTGMCN	0.001	-8.992	0.0011	43	0.0447	1173.6	0.0241
EBF(EBF)/proBcell-EBF-ChIP-Seq(GSE21978)/Homer	DGTCCCYRGGGA	0.001	-8.948	0.0011	35	0.0363	885.8	0.0182
Elk1(ETS)/Hela-Elk1-ChIP-Seq(GSE31477)/Homer	HACTTCCGGY	0.001	-8.913	0.0011	78	0.081	2553.6	0.0525
ETS1(ETS)/Jurkat-ETS1-ChIP-Seq(GSE17954)/Homer	ACAGGAAGTG	0.001	-8.521	0.0016	143	0.1485	5383.2	0.1107
Pax8(Paired,Homeobox)/Thyroid-Pax8-ChIP-Seq(GSE26938)/Homer	GTCATGCHTGRCTGS	0.001	-8.436	0.0017	61	0.0633	1903.7	0.0391
Ets1-distal(ETS)/CD4+-PolII-ChIP-Seq(Barski_et_al.)/Homer	MACAGGAAGT	0.001	-8.34	0.0018	52	0.054	1555.2	0.032
PGR(NR)/EndoStromal-PGR-ChIP-Seq(GSE69539)/Homer	AAGAACATWHTGTTC	0.001	-8.142	0.0022	37	0.0384	998.2	0.0205
Fli1(ETS)/CD8-FLI-ChIP-Seq(GSE20898)/Homer	NRYTTCCGGH	0.001	-7.927	0.0026	149	0.1547	5727.1	0.1178
Tgif2(Homeobox)/mES-Tgif2-ChIP-Seq(GSE55404)/Homer	TGTCANYT	0.001	-7.773	0.003	375	0.3894	16412.3	0.3375
Etv2(ETS)/ES-ER71-ChIP-Seq(GSE59402)/Homer(0.967)	NNAYTTCCTGHN	0.001	-7.744	0.003	129	0.134	4859.2	0.0999
Pit1+1bp(Homeobox)/GCrat-Pit1-ChIP-Seq(GSE58009)/Homer	ATGCATAATTCA	0.001	-7.671	0.0032	34	0.0353	913.1	0.0188
JunD(bZIP)/K562-JunD-ChIP-Seq/Homer	ATGACGTCATCN	0.001	-7.358	0.0042	16	0.0166	311.5	0.0064
LXRE(NR),DR4/RAW-LXRb.biotin-ChIP-Seq(GSE21512)/Homer	RGGTTACTANAGGTCA	0.001	-7.196	0.0049	12	0.0125	198.9	0.0041
SPDEF(ETS)/VCaP-SPDEF-ChIP-Seq(SRA014231)/Homer	ASWTCCTGBT	0.001	-7.159	0.005	140	0.1454	5428	0.1116
ERG(ETS)/VCaP-ERG-ChIP-Seq(GSE14097)/Homer	ACAGGAAGTG	0.001	-6.981	0.0058	207	0.215	8528.1	0.1754
Atf3(bZIP)/GBM-ATF3-ChIP-Seq(GSE33912)/Homer	DATGASTCATHN	0.01	-6.829	0.0066	76	0.0789	2660.6	0.0547
EWS:FLI1-fusion(ETS)/SK_N_MC-EWS:FLI1-ChIP-Seq(SRA014231)/Homer	VACAGGAAAT	0.01	-6.765	0.0069	85	0.0883	3051.6	0.0628
CLOCK(bHLH)/Liver-Clock-ChIP-Seq(GSE39860)/Homer	GHCACGTG	0.01	-6.619	0.0079	66	0.0685	2259.3	0.0465
SpiB(ETS)/OCILY3-SPIB-ChIP-Seq(GSE56857)/Homer	AAAGRGGAAGTG	0.01	-6.562	0.0082	34	0.0353	976.3	0.0201
AMYB(HTH)/Testes-AMYB-ChIP-Seq(GSE44588)/Homer	TGGCAGTTGG	0.01	-6.403	0.0094	194	0.2015	8022.5	0.165
Foxo1(Forkhead)/RAW-Foxo1-ChIP-Seq(Fan_et_al.)/Homer	CTGTTTAC	0.01	-6.314	0.0101	225	0.2336	9493.7	0.1952
Sox4(HMG)/proB-Sox4-ChIP-Seq(GSE50066)/Homer	YCTTTGTTCC	0.01	-6.208	0.0111	101	0.1049	3814.5	0.0784
RAR:RXR(NR),DR5/ES-RAR-ChIP-Seq(GSE56893)/Homer	RGGTCADNNAGAGGTCAV	0.01	-6.149	0.0115	9	0.0093	139.7	0.0029
MafA(bZIP)/Islet-MafA-ChIP-Seq(GSE30298)/Homer	TGCTGACTCA	0.01	-6.091	0.012	118	0.1225	4587.4	0.0943
Tcfcp2l1(CP2)/mES-Tcfcp2l1-ChIP-Seq(GSE11431)/Homer	NRAACCRGTTYRAACCRGYT	0.01	-6.019	0.0127	31	0.0322	895.1	0.0184
n-Myc(bHLH)/mES-nMyc-ChIP-Seq(GSE11431)/Homer	VRCCACGTGG	0.01	-5.934	0.0136	89	0.0924	3320.5	0.0683
ETV1(ETS)/GIST48-ETV1-ChIP-Seq(GSE22441)/Homer	AACCGGAAGT	0.01	-5.933	0.0136	179	0.1859	7406.7	0.1523
EBF1(EBF)/Near-E2A-ChIP-Seq(GSE21512)/Homer	GTCCCCWGGGGA	0.01	-5.599	0.0185	133	0.1381	5340.2	0.1098
Nanog(Homeobox)/mES-Nanog-ChIP-Seq(GSE11724)/Homer	RGCCATTAAC	0.01	-5.523	0.0196	445	0.4621	20388.7	0.4193
ETS(ETS)/Promoter/Homer	AACCGGAAGT	0.01	-5.508	0.0196	46	0.0478	1529.8	0.0315
Ascl1(bHLH)/NeuralTubes-Ascl1-ChIP-Seq(GSE55840)/Homer	NNVVCAGCTGBN	0.01	-5.507	0.0196	214	0.2222	9131.3	0.1878
EHF(ETS)/LoVo-EHF-ChIP-Seq(GSE49402)/Homer	AVCAGGAAGT	0.01	-5.503	0.0196	157	0.163	6460.5	0.1329
AP-1(bZIP)/ThioMac-PU.1-ChIP-Seq(GSE21512)/Homer	VTGACTCATC	0.01	-5.372	0.0215	82	0.0852	3082.9	0.0634
Unknown-ESC-element(?)/mES-Nanog-ChIP-Seq(GSE11724)/Homer	CACAGCAGGGGG	0.01	-5.368	0.0215	87	0.0903	3303.4	0.0679
Klf9(Zf)/GBM-Klf9-ChIP-Seq(GSE62211)/Homer	GCCACRCCCACY	0.01	-5.305	0.0223	57	0.0592	2008.1	0.0413
AP-2gamma(AP2)/MCF7-TFAP2C-ChIP-Seq(GSE21234)/Homer	SCCTSAGGSCAW	0.01	-5.291	0.0223	131	0.136	5298.1	0.1089
Fra1(bZIP)/BT549-Fra1-ChIP-Seq(GSE46166)/Homer	NNATGASTCATH	0.01	-5.263	0.0226	60	0.0623	2140.1	0.044
DMRT1(DM)/Testis-DMRT1-ChIP-Seq(GSE64892)/Homer	TWGHWACAWTGTWDC	0.01	-5.263	0.0226	31	0.0322	944.6	0.0194
Brn2(POU,Homeobox)/NPC-Brn2-ChIP-Seq(GSE35496)/Homer	ATGAATATTC	0.01	-5.229	0.0228	11	0.0114	222	0.0046
MafK(bZIP)/C2C12-MafK-ChIP-Seq(GSE36030)/Homer	GCTGASTCAGCA	0.01	-5.118	0.0251	42	0.0436	1398.4	0.0288
ELF1(ETS)/Jurkat-ELF1-ChIP-Seq(SRA014231)/Homer	AVCCGGAAGT	0.01	-5.109	0.0251	66	0.0685	2415.1	0.0497
Atf2(bZIP)/3T3L1-Atf2-ChIP-Seq(GSE56872)/Homer	NRRTGACGTCAT	0.01	-4.943	0.0292	37	0.0384	1208.9	0.0249
Max(bHLH)/K562-Max-ChIP-Seq(GSE31477)/Homer	RCCACGTGGYYN	0.01	-4.841	0.0319	86	0.0893	3329.1	0.0685
Tcf12(bHLH)/GM12878-Tcf12-ChIP-Seq(GSE32465)/Homer	VCAGCTGYTG	0.01	-4.839	0.0319	136	0.1412	5605.5	0.1153
Lhx3(Homeobox)/Neuron-Lhx3-ChIP-Seq(GSE31456)/Homer	ADBTAATTAR	0.01	-4.804	0.0323	166	0.1724	7009.4	0.1441
Myf5(bHLH)/GM-Myf5-ChIP-Seq(GSE24852)/Homer	BAACAGCTGT	0.01	-4.773	0.0329	100	0.1038	3968.5	0.0816
ERE(NR),IR3/MCF7-ERa-ChIP-Seq(Unpublished)/Homer	VAGGTCACNSTGACC	0.01	-4.768	0.0329	40	0.0415	1346.9	0.0277
MYB(HTH)/ERMYB-Myb-ChIPSeq(GSE22095)/Homer	GGCVGTTR	0.1	-4.582	0.0389	205	0.2129	8900.9	0.183
PAX5(Paired,Homeobox),condensed/GM12878-PAX5-ChIP-Seq(GSE32465)/Homer	GTCACGCTCSCTGM	0.1	-4.542	0.04	17	0.0177	455	0.0094
Bach2(bZIP)/OCILy7-Bach2-ChIP-Seq(GSE44420)/Homer	TGCTGAGTCA	0.1	-4.519	0.0404	28	0.0291	878.7	0.0181
Sox10(HMG)/SciaticNerve-Sox3-ChIP-Seq(GSE35132)/Homer	CCWTTGTYYB	0.1	-4.504	0.0406	177	0.1838	7588.8	0.1561
MyoG(bHLH)/C2C12-MyoG-ChIP-Seq(GSE36024)/Homer	AACAGCTG	0.1	-4.444	0.0426	146	0.1516	6143.4	0.1263
Klf4(Zf)/mES-Klf4-ChIP-Seq(GSE11431)/Homer	GCCACACCCA	0.1	-4.422	0.043	55	0.0571	2017.1	0.0415
Bcl6(Zf)/Liver-Bcl6-ChIP-Seq(GSE31578)/Homer	NNNCTTTCCAGGAAA	0.1	-4.405	0.0433	173	0.1796	7420.9	0.1526
c-Jun-CRE(bZIP)/K562-cJun-ChIP-Seq(GSE31477)/Homer	ATGACGTCATCY	0.1	-4.404	0.0433	33	0.0343	1089.3	0.0224
Fosl2(bZIP)/3T3L1-Fosl2-ChIP-Seq(GSE56872)/Homer	NATGASTCABNN	0.1	-4.374	0.0437	39	0.0405	1340.3	0.0276
FOXP1(Forkhead)/H9-FOXP1-ChIP-Seq(GSE31006)/Homer	NYYTGTTTACHN	0.1	-4.35	0.0443	46	0.0478	1638	0.0337
AR-halfsite(NR)/LNCaP-AR-ChIP-Seq(GSE27824)/Homer	CCAGGAACAG	0.1	-4.348	0.0443	473	0.4912	22119.7	0.4549
STAT6(Stat)/Macrophage-Stat6-ChIP-Seq(GSE38377)/Homer	TTCCKNAGAA	0.1	-4.156	0.0526	61	0.0633	2311.8	0.0475
Sp1(Zf)/Promoter/Homer	GGCCCCGCCCCC	0.1	-4.009	0.0603	28	0.0291	917.9	0.0189
MafF(bZIP)/HepG2-MafF-ChIP-Seq(GSE31477)/Homer	HWWGTCAGCAWWTTT	0.1	-3.961	0.0626	30	0.0312	1003.7	0.0206
NF1:FOXA1(CTF,Forkhead)/LNCAP-FOXA1-ChIP-Seq(GSE27824)/Homer	WNTGTTTRYTTTGGCA	0.1	-3.941	0.0632	9	0.0093	199.1	0.0041
BMYB(HTH)/Hela-BMYB-ChIP-Seq(GSE27030)/Homer	NHAACBGYYV	0.1	-3.935	0.0632	174	0.1807	7571.2	0.1557
Atf1(bZIP)/K562-ATF1-ChIP-Seq(GSE31477)/Homer	GATGACGTCA	0.1	-3.93	0.0632	63	0.0654	2429.7	0.05
RUNX1(Runt)/Jurkat-RUNX1-ChIP-Seq(GSE29180)/Homer	AAACCACARM	0.1	-3.917	0.0632	126	0.1308	5312.6	0.1092
Mef2d(MADS)/Retina-Mef2d-ChIP-Seq(GSE61391)/Homer	GCTATTTTTAGC	0.1	-3.872	0.0651	18	0.0187	529.9	0.0109
BMAL1(bHLH)/Liver-Bmal1-ChIP-Seq(GSE39860)/Homer	GNCACGTG	0.1	-3.833	0.067	200	0.2077	8837.3	0.1817
OCT:OCT(POU,Homeobox,IR1)/NPC-Brn2-ChIP-Seq(GSE35496)/Homer	ATGAATWATTCATGA	0.1	-3.795	0.069	3	0.0031	30.4	0.0006
EWS:ERG-fusion(ETS)/CADO_ES1-EWS:ERG-ChIP-Seq(SRA014231)/Homer	ATTTCCTGTN	0.1	-3.784	0.0691	86	0.0893	3488.7	0.0717
PAX5(Paired,Homeobox)/GM12878-PAX5-ChIP-Seq(GSE32465)/Homer	GCAGCCAAGCRTGACH	0.1	-3.751	0.0707	52	0.054	1966.2	0.0404
PBX1(Homeobox)/MCF7-PBX1-ChIP-Seq(GSE28007)/Homer	GSCTGTCACTCA	0.1	-3.746	0.0707	15	0.0156	422.5	0.0087
NPAS2(bHLH)/Liver-NPAS2-ChIP-Seq(GSE39860)/Homer	KCCACGTGAC	0.1	-3.72	0.0716	129	0.134	5492.3	0.1129
BATF(bZIP)/Th17-BATF-ChIP-Seq(GSE39756)/Homer	DATGASTCAT	0.1	-3.714	0.0716	68	0.0706	2683.1	0.0552
Pdx1(Homeobox)/Islet-Pdx1-ChIP-Seq(SRA008281)/Homer	YCATYAATCA	0.1	-3.699	0.0717	86	0.0893	3502	0.072
ELF5(ETS)/T47D-ELF5-ChIP-Seq(GSE30407)/Homer	ACVAGGAAGT	0.1	-3.679	0.0725	88	0.0914	3597.2	0.074
SCL(bHLH)/HPC7-Scl-ChIP-Seq(GSE13511)/Homer	AVCAGCTG	0.1	-3.673	0.0725	531	0.5514	25261.9	0.5195
GATA3(Zf),DR4/iTreg-Gata3-ChIP-Seq(GSE20898)/Homer	AGATGKDGAGATAAG	0.1	-3.657	0.0728	10	0.0104	244.6	0.005
PR(NR)/T47D-PR-ChIP-Seq(GSE31130)/Homer	VAGRACAKNCTGTBC	0.1	-3.641	0.0734	281	0.2918	12815.3	0.2635
Oct4:Sox17(POU,Homeobox,HMG)/F9-Sox17-ChIP-Seq(GSE44553)/Homer	CCATTGTATGCAAAT	0.1	-3.626	0.0739	14	0.0145	391.8	0.0081
Bach1(bZIP)/K562-Bach1-ChIP-Seq(GSE31477)/Homer	AWWNTGCTGAGTCAT	0.1	-3.591	0.0758	9	0.0093	212.6	0.0044
DMRT6(DM)/Testis-DMRT6-ChIP-Seq(GSE60440)/Homer	YDGHTACAWTGTADC	0.1	-3.51	0.0816	25	0.026	835.9	0.0172
AP-2alpha(AP2)/Hela-AP2alpha-ChIP-Seq(GSE31477)/Homer	ATGCCCTGAGGC	0.1	-3.483	0.083	95	0.0987	3954.1	0.0813
NF-E2(bZIP)/K562-NFE2-ChIP-Seq(GSE31477)/Homer	GATGACTCAGCA	0.1	-3.359	0.0932	10	0.0104	257.5	0.0053
NeuroD1(bHLH)/Islet-NeuroD1-ChIP-Seq(GSE30298)/Homer	GCCATCTGTT	0.1	-3.351	0.0932	105	0.109	4444.2	0.0914
CEBP(bZIP)/ThioMac-CEBPb-ChIP-Seq(GSE21512)/Homer	ATTGCGCAAC	0.1	-3.347	0.0932	57	0.0592	2242.3	0.0461
Jun-AP1(bZIP)/K562-cJun-ChIP-Seq(GSE31477)/Homer	GATGASTCATCN	0.1	-3.329	0.0937	27	0.028	934.5	0.0192
Foxa2(Forkhead)/Liver-Foxa2-ChIP-Seq(GSE25694)/Homer	CYTGTTTACWYW	0.1	-3.306	0.0951	80	0.0831	3294.8	0.0678
KLF14(Zf)/HEK293-KLF14.GFP-ChIP-Seq(GSE58341)/Homer	RGKGGGCGKGGC	0.1	-3.295	0.0953	199	0.2066	8929.2	0.1836
Sox3(HMG)/NPC-Sox3-ChIP-Seq(GSE33059)/Homer	CCWTTGTY	0.1	-3.288	0.0953	181	0.188	8064.6	0.1658
Rbpj1(?)/Panc1-Rbpj1-ChIP-Seq(GSE47459)/Homer	HTTTCCCASG	0.1	-3.161	0.1073	170	0.1765	7569.3	0.1557
PAX6(Paired,Homeobox)/Forebrain-Pax6-ChIP-Seq(GSE66961)/Homer	NGTGTTCAVTSAAGCGKAAA	0.1	-3.148	0.1079	13	0.0135	380.2	0.0078
Atf7(bZIP)/3T3L1-Atf7-ChIP-Seq(GSE56872)/Homer	NGRTGACGTCAY	0.1	-3.123	0.1097	45	0.0467	1737	0.0357
ZNF143|STAF(Zf)/CUTLL-ZNF143-ChIP-Seq(GSE29600)/Homer	ATTTCCCAGVAKSCY	0.1	-3.072	0.1146	53	0.055	2102.1	0.0432
KLF5(Zf)/LoVo-KLF5-ChIP-Seq(GSE49402)/Homer	DGGGYGKGGC	0.1	-3.046	0.1167	154	0.1599	6832.5	0.1405
Ptf1a(bHLH)/Panc1-Ptf1a-ChIP-Seq(GSE47459)/Homer	ACAGCTGTTN	0.1	-3.043	0.1167	329	0.3416	15368.8	0.316
Hoxb4(Homeobox)/ES-Hoxb4-ChIP-Seq(GSE34014)/Homer	TGATTRATGGCY	0.1	-3.013	0.1188	22	0.0228	753.7	0.0155
RORgt(NR)/EL4-RORgt.Flag-ChIP-Seq(GSE56019)/Homer	AAYTAGGTCA	0.1	-2.997	0.1197	16	0.0166	508.2	0.0104
RUNX(Runt)/HPC7-Runx1-ChIP-Seq(GSE22178)/Homer	SAAACCACAG	0.1	-2.994	0.1197	82	0.0852	3443.8	0.0708
Eomes(T-box)/H9-Eomes-ChIP-Seq(GSE26097)/Homer	ATTAACACCT	0.1	-2.981	0.1199	216	0.2243	9843.9	0.2024
Nrf2(bZIP)/Lymphoblast-Nrf2-ChIP-Seq(GSE37589)/Homer	HTGCTGAGTCAT	0.1	-2.889	0.1304	8	0.0083	207	0.0043
Zic(Zf)/Cerebellum-ZIC1.2-ChIP-Seq(GSE60731)/Homer	CCTGCTGAGH	0.1	-2.763	0.147	108	0.1121	4711.3	0.0969
NFkB-p65-Rel(RHD)/ThioMac-LPS-Expression(GSE23622)/Homer	GGAAATTCCC	0.1	-2.758	0.147	8	0.0083	212.3	0.0044
Sox15(HMG)/CPA-Sox15-ChIP-Seq(GSE62909)/Homer	RAACAATGGN	0.1	-2.685	0.1566	105	0.109	4587.5	0.0943
HEB(bHLH)/mES-Heb-ChIP-Seq(GSE53233)/Homer	VCAGCTGBNN	0.1	-2.673	0.1573	243	0.2523	11260.2	0.2315
FoxL2(Forkhead)/Ovary-FoxL2-ChIP-Seq(GSE60858)/Homer	WWTRTAAACAVG	0.1	-2.592	0.1694	73	0.0758	3102.9	0.0638
HOXA2(Homeobox)/mES-Hoxa2-ChIP-Seq(Donaldson_et_al.)/Homer	GYCATCMATCAT	0.1	-2.511	0.1824	11	0.0114	341.8	0.007
Reverb(NR),DR2/RAW-Reverba.biotin-ChIP-Seq(GSE45914)/Homer	GTRGGTCASTGGGTCA	0.1	-2.499	0.1834	19	0.0197	673.4	0.0138
Tcf21(bHLH)/ArterySmoothMuscle-Tcf21-ChIP-Seq(GSE61369)/Homer	NAACAGCTGG	0.1	-2.495	0.1834	120	0.1246	5348.7	0.11
STAT6(Stat)/CD4-Stat6-ChIP-Seq(GSE22104)/Homer	ABTTCYYRRGAA	0.1	-2.478	0.1847	52	0.054	2150.9	0.0442
Sox6(HMG)/Myotubes-Sox6-ChIP-Seq(GSE32627)/Homer	CCATTGTTNY	0.1	-2.45	0.1885	156	0.162	7093.7	0.1459
Fox:Ebox(Forkhead,bHLH)/Panc1-Foxa2-ChIP-Seq(GSE47459)/Homer	NNNVCTGWGYAAACASN	0.1	-2.446	0.1885	106	0.1101	4693	0.0965
Atoh1(bHLH)/Cerebellum-Atoh1-ChIP-Seq(GSE22111)/Homer	VNRVCAGCTGGY	0.1	-2.379	0.1996	130	0.135	5859.4	0.1205
IRF:BATF(IRF:bZIP)/pDC-Irf8-ChIP-Seq(GSE66899)/Homer	CTTTCANTATGACTV	0.1	-2.359	0.2024	13	0.0135	433.2	0.0089
ZNF528(Zf)/HEK293-ZNF528.GFP-ChIP-Seq(GSE58341)/Homer	AGAAATGACTTCCCT	0.1	-2.357	0.2024	2	0.0021	26.5	0.0005
HRE(HSF)/HepG2-HSF1-ChIP-Seq(GSE31477)/Homer	BSTTCTRGAABVTTCYAGAA	1	-2.262	0.2199	19	0.0197	696.1	0.0143
KLF10(Zf)/HEK293-KLF10.GFP-ChIP-Seq(GSE58341)/Homer	GGGGGTGTGTCC	1	-2.258	0.2199	77	0.08	3360.5	0.0691
ZNF382(Zf)/HEK293-ZNF382.GFP-ChIP-Seq(GSE58341)/Homer	GNCTGTASTRNTGBCTCHTT	1	-2.251	0.2199	5	0.0052	125.1	0.0026
Lhx2(Homeobox)/HFSC-Lhx2-ChIP-Seq(GSE48068)/Homer	TAATTAGN	1	-2.251	0.2199	96	0.0997	4264.3	0.0877
Nkx3.1(Homeobox)/LNCaP-Nkx3.1-ChIP-Seq(GSE28264)/Homer	AAGCACTTAA	1	-2.246	0.2199	265	0.2752	12500	0.257
CEBP:AP1(bZIP)/ThioMac-CEBPb-ChIP-Seq(GSE21512)/Homer	DRTGTTGCAA	1	-2.241	0.2199	62	0.0644	2658.1	0.0547
REST-NRSF(Zf)/Jurkat-NRSF-ChIP-Seq/Homer	GGMGCTGTCCATGGTGCTGA	1	-2.234	0.2199	2	0.0021	29	0.0006
Ap4(bHLH)/AML-Tfap4-ChIP-Seq(GSE45738)/Homer	NAHCAGCTGD	1	-2.22	0.2199	154	0.1599	7067.5	0.1453
Hoxc9(Homeobox)/Ainv15-Hoxc9-ChIP-Seq(GSE21812)/Homer	GGCCATAAATCA	1	-2.206	0.2209	40	0.0415	1644.1	0.0338
HRE(HSF)/Striatum-HSF1-ChIP-Seq(GSE38000)/Homer	TTCTAGAABNTTCTA	1	-2.201	0.2209	24	0.0249	922.1	0.019
Tbet(T-box)/CD8-Tbet-ChIP-Seq(GSE33802)/Homer	AGGTGTGAAM	1	-2.198	0.2209	104	0.108	4660.2	0.0958
HOXA9(Homeobox)/HSC-Hoxa9-ChIP-Seq(GSE33509)/Homer	GGCCATAAATCA	1	-2.185	0.2216	58	0.0602	2482.8	0.0511
Sox2(HMG)/mES-Sox2-ChIP-Seq(GSE11431)/Homer	BCCATTGTTC	1	-2.166	0.2243	87	0.0903	3856.8	0.0793
Lhx1(Homeobox)/EmbryoCarcinoma-Lhx1-ChIP-Seq(GSE70957)/Homer	NNYTAATTAR	1	-2.113	0.2351	100	0.1038	4491.9	0.0924
ZFP3(Zf)/HEK293-ZFP3.GFP-ChIP-Seq(GSE58341)/Homer	GGGTTTTGAAGGATGARTAGGAGTT	1	-2.044	0.2503	1	0.001	7.4	0.0002
Tbx5(T-box)/HL1-Tbx5.biotin-ChIP-Seq(GSE21529)/Homer	AGGTGTCA	1	-2.019	0.2553	361	0.3749	17368.2	0.3572
Tgif1(Homeobox)/mES-Tgif1-ChIP-Seq(GSE55404)/Homer	YTGWCADY	1	-1.975	0.2652	319	0.3313	15293.1	0.3145
E2F4(E2F)/K562-E2F4-ChIP-Seq(GSE31477)/Homer	GGCGGGAAAH	1	-1.955	0.2687	31	0.0322	1271.3	0.0261
Maz(Zf)/HepG2-Maz-ChIP-Seq(GSE31477)/Homer	GGGGGGGG	1	-1.95	0.2687	140	0.1454	6474.5	0.1331
Olig2(bHLH)/Neuron-Olig2-ChIP-Seq(GSE30882)/Homer	RCCATMTGTT	1	-1.939	0.2698	219	0.2274	10351.2	0.2129
IRF2(IRF)/Erythroblas-IRF2-ChIP-Seq(GSE36985)/Homer	GAAASYGAAASY	1	-1.888	0.2823	11	0.0114	387.8	0.008
MyoD(bHLH)/Myotube-MyoD-ChIP-Seq(GSE21614)/Homer	RRCAGCTGYTSY	1	-1.857	0.2896	97	0.1007	4418.7	0.0909
FOXA1(Forkhead)/LNCAP-FOXA1-ChIP-Seq(GSE27824)/Homer	WAAGTAAACA	1	-1.831	0.2954	109	0.1132	5006.2	0.1029
Arnt:Ahr(bHLH)/MCF7-Arnt-ChIP-Seq(Lo_et_al.)/Homer	TBGCACGCAA	1	-1.829	0.2954	60	0.0623	2652.4	0.0545
Phox2a(Homeobox)/Neuron-Phox2a-ChIP-Seq(GSE31456)/Homer	YTAATYNRATTA	1	-1.823	0.2954	26	0.027	1062.3	0.0218
EKLF(Zf)/Erythrocyte-Klf1-ChIP-Seq(GSE20478)/Homer	NWGGGTGTGGCY	1	-1.814	0.2955	28	0.0291	1155.4	0.0238
Tbox:Smad(T-box,MAD)/ESCd5-Smad2_3-ChIP-Seq(GSE29422)/Homer	AGGTGHCAGACA	1	-1.793	0.3001	24	0.0249	975.5	0.0201
GRHL2(CP2)/HBE-GRHL2-ChIP-Seq(GSE46194)/Homer	AAACYKGTTWDACMRGTTTB	1	-1.789	0.3001	45	0.0467	1951.9	0.0401
Gata4(Zf)/Heart-Gata4-ChIP-Seq(GSE35151)/Homer	NBWGATAAGR	1	-1.77	0.3035	85	0.0883	3864.2	0.0795
GFY-Staf(?,Zf)/Promoter/Homer	RACTACAATTCCCAGAAKGC	1	-1.736	0.3122	8	0.0083	272.7	0.0056
PU.1:IRF8(ETS:IRF)/pDC-Irf8-ChIP-Seq(GSE66899)/Homer	GGAAGTGAAAST	1	-1.712	0.3182	20	0.0208	804.5	0.0165
ZNF675(Zf)/HEK293-ZNF675.GFP-ChIP-Seq(GSE58341)/Homer	ARGAGGMCAAAATGW	1	-1.694	0.322	13	0.0135	492.8	0.0101
ZNF692(Zf)/HEK293-ZNF692.GFP-ChIP-Seq(GSE58341)/Homer	GTGGGCCCCA	1	-1.679	0.3253	14	0.0145	538.6	0.0111
Smad3(MAD)/NPC-Smad3-ChIP-Seq(GSE36673)/Homer	TWGTCTGV	1	-1.668	0.3271	352	0.3655	17090.8	0.3514
Meis1(Homeobox)/MastCells-Meis1-ChIP-Seq(GSE48085)/Homer	VGCTGWCAVB	1	-1.649	0.3313	192	0.1994	9139.9	0.1879
GFY(?)/Promoter/Homer	ACTACAATTCCC	1	-1.645	0.3313	8	0.0083	279.1	0.0057
ZBTB18(Zf)/HEK293-ZBTB18.GFP-ChIP-Seq(GSE58341)/Homer	AACATCTGGA	1	-1.633	0.3332	58	0.0602	2603.5	0.0535
ETS:RUNX(ETS,Runt)/Jurkat-RUNX1-ChIP-Seq(GSE17954)/Homer	RCAGGATGTGGT	1	-1.613	0.3383	11	0.0114	412.5	0.0085
Tcf4(HMG)/Hct116-Tcf4-ChIP-Seq(SRA012054)/Homer	ASATCAAAGGVA	1	-1.607	0.3383	47	0.0488	2084.2	0.0429
Six1(Homeobox)/Myoblast-Six1-ChIP-Chip(GSE20150)/Homer	GKVTCADRTTWC	1	-1.602	0.3384	23	0.0239	957.6	0.0197
Pknox1(Homeobox)/ES-Prep1-ChIP-Seq(GSE63282)/Homer	SCTGTCAVTCAV	1	-1.598	0.3384	27	0.028	1143.4	0.0235
NFkB-p50,p52(RHD)/Monocyte-p50-ChIP-Chip(Schreiber_et_al.)/Homer	GGGGGAATCCCC	1	-1.552	0.3519	11	0.0114	418.7	0.0086
ZNF416(Zf)/HEK293-ZNF416.GFP-ChIP-Seq(GSE58341)/Homer	WDNCTGGGCA	1	-1.542	0.3537	171	0.1776	8148.3	0.1676
Pbx3(Homeobox)/GM12878-PBX3-ChIP-Seq(GSE32465)/Homer	SCTGTCAMTCAN	1	-1.515	0.3616	29	0.0301	1251.6	0.0257
E2A(bHLH)/proBcell-E2A-ChIP-Seq(GSE21978)/Homer	DNRCAGCTGY	1	-1.471	0.3758	184	0.1911	8822.3	0.1814
Oct4(POU,Homeobox)/mES-Oct4-ChIP-Seq(GSE11431)/Homer	ATTTGCATAW	1	-1.469	0.3758	32	0.0332	1401.6	0.0288
Nr5a2(NR)/Pancreas-LRH1-ChIP-Seq(GSE34295)/Homer	BTCAAGGTCA	1	-1.445	0.3818	96	0.0997	4499.6	0.0925
E2F(E2F)/Hela-CellCycle-Expression/Homer	TTSGCGCGAAAA	1	-1.422	0.3887	4	0.0042	126.2	0.0026
FOXA1(Forkhead)/MCF7-FOXA1-ChIP-Seq(GSE26831)/Homer	WAAGTAAACA	1	-1.381	0.4031	86	0.0893	4032.5	0.0829
VDR(NR),DR3/GM10855-VDR+vitD-ChIP-Seq(GSE22484)/Homer	ARAGGTCANWGAGTTCANNN	1	-1.377	0.4031	23	0.0239	993.6	0.0204
Pax7(Paired,Homeobox),long/Myoblast-Pax7-ChIP-Seq(GSE25064)/Homer	TAATCHGATTAC	1	-1.373	0.4031	2	0.0021	49.8	0.001
E2F7(E2F)/Hela-E2F7-ChIP-Seq(GSE32673)/Homer	VDTTTCCCGCCA	1	-1.353	0.408	8	0.0083	304.9	0.0063
RUNX-AML(Runt)/CD4+-PolII-ChIP-Seq(Barski_et_al.)/Homer	GCTGTGGTTW	1	-1.343	0.4101	74	0.0768	3458.8	0.0711
ZFX(Zf)/mES-Zfx-ChIP-Seq(GSE11431)/Homer	AGGCCTRG	1	-1.337	0.4108	153	0.1589	7348.8	0.1511
HIF-1a(bHLH)/MCF7-HIF1a-ChIP-Seq(GSE28352)/Homer	TACGTGCV	1	-1.317	0.417	20	0.0208	862.6	0.0177
E2A(bHLH),near_PU.1/Bcell-PU.1-ChIP-Seq(GSE21512)/Homer	NVCACCTGBN	1	-1.305	0.4198	176	0.1828	8504	0.1749
c-Myc(bHLH)/mES-cMyc-ChIP-Seq(GSE11431)/Homer	VVCCACGTGG	1	-1.304	0.4198	54	0.0561	2496.6	0.0513
ZNF317(Zf)/HEK293-ZNF317.GFP-ChIP-Seq(GSE58341)/Homer	GTCWGCTGTYYCTCT	1	-1.289	0.4226	10	0.0104	401.1	0.0082
IRF4(IRF)/GM12878-IRF4-ChIP-Seq(GSE32465)/Homer	ACTGAAACCA	1	-1.285	0.4226	42	0.0436	1920.1	0.0395
Egr2(Zf)/Thymocytes-Egr2-ChIP-Seq(GSE34254)/Homer	NGCGTGGGCGGR	1	-1.279	0.4227	17	0.0177	727.6	0.015
CRE(bZIP)/Promoter/Homer	CSGTGACGTCAC	1	-1.273	0.4231	19	0.0197	822.1	0.0169
FOXM1(Forkhead)/MCF7-FOXM1-ChIP-Seq(GSE72977)/Homer	TRTTTACTTW	1	-1.25	0.4313	93	0.0966	4422.3	0.0909
Oct2(POU,Homeobox)/Bcell-Oct2-ChIP-Seq(GSE21512)/Homer	ATATGCAAAT	1	-1.225	0.4398	19	0.0197	830.6	0.0171
T1ISRE(IRF)/ThioMac-Ifnb-Expression/Homer	ACTTTCGTTTCT	1	-1.214	0.4428	2	0.0021	55.4	0.0011
E2F6(E2F)/Hela-E2F6-ChIP-Seq(GSE31477)/Homer	GGCGGGAARN	1	-1.206	0.4441	38	0.0395	1746.1	0.0359
RUNX2(Runt)/PCa-RUNX2-ChIP-Seq(GSE33889)/Homer	NWAACCACADNN	1	-1.205	0.4441	86	0.0893	4094.3	0.0842
CRX(Homeobox)/Retina-Crx-ChIP-Seq(GSE20012)/Homer	GCTAATCC	1	-1.156	0.4629	247	0.2565	12124.8	0.2493
ZNF467(Zf)/HEK293-ZNF467.GFP-ChIP-Seq(GSE58341)/Homer	TGGGGAAGGGCM	1	-1.131	0.4721	95	0.0987	4567.9	0.0939
CHR(?)/Hela-CellCycle-Expression/Homer	SRGTTTCAAA	1	-1.121	0.4746	48	0.0498	2256.2	0.0464
ZNF41(Zf)/HEK293-ZNF41.GFP-ChIP-Seq(GSE58341)/Homer	CCTCATGGTGYCYTWYTCCCTTGTG	1	-1.113	0.4766	3	0.0031	103	0.0021
ISRE(IRF)/ThioMac-LPS-Expression(GSE23622)/Homer	AGTTTCASTTTC	1	-1.097	0.4817	6	0.0062	238.4	0.0049
Mef2a(MADS)/HL1-Mef2a.biotin-ChIP-Seq(GSE21529)/Homer	CYAAAAATAG	1	-1.078	0.4891	30	0.0312	1389.4	0.0286
Znf263(Zf)/K562-Znf263-ChIP-Seq(GSE31477)/Homer	CVGTSCTCCC	1	-1.067	0.4923	201	0.2087	9876.4	0.2031
NFkB-p65(RHD)/GM12787-p65-ChIP-Seq(GSE19485)/Homer	WGGGGATTTCCC	1	-1.054	0.4965	45	0.0467	2129.9	0.0438
ZNF322(Zf)/HEK293-ZNF322.GFP-ChIP-Seq(GSE58341)/Homer	GAGCCTGGTACTGWGCCTGR	1	-1.038	0.502	35	0.0363	1644	0.0338
Mef2c(MADS)/GM12878-Mef2c-ChIP-Seq(GSE32465)/Homer	DCYAAAAATAGM	1	-1.025	0.5065	29	0.0301	1353.8	0.0278
Mef2b(MADS)/HEK293-Mef2b.V5-ChIP-Seq(GSE67450)/Homer	GCTATTTTTGGM	1	-0.9966	0.5187	59	0.0613	2838.7	0.0584
TCFL2(HMG)/K562-TCF7L2-ChIP-Seq(GSE29196)/Homer	ACWTCAAAGG	1	-0.9903	0.5197	9	0.0093	391.2	0.008
ZNF264(Zf)/HEK293-ZNF264.GFP-ChIP-Seq(GSE58341)/Homer	RGGGCACTAACY	1	-0.9786	0.5235	67	0.0696	3241.9	0.0667
Pitx1(Homeobox)/Chicken-Pitx1-ChIP-Seq(GSE38910)/Homer	TAATCCCN	1	-0.9615	0.5303	431	0.4476	21507.3	0.4423
CArG(MADS)/PUER-Srf-ChIP-Seq(Sullivan_et_al.)/Homer	CCATATATGGNM	1	-0.9601	0.5303	26	0.027	1222.1	0.0251
Sox9(HMG)/Limb-SOX9-ChIP-Seq(GSE73225)/Homer	AGGVNCCTTTGT	1	-0.9502	0.5317	87	0.0903	4247.8	0.0873
HNF6(Homeobox)/Liver-Hnf6-ChIP-Seq(ERP000394)/Homer	NTATYGATCH	1	-0.9489	0.5317	36	0.0374	1717.7	0.0353
p53(p53)/mES-cMyc-ChIP-Seq(GSE11431)/Homer	ACATGCCCGGGCAT	1	-0.9424	0.5317	2	0.0021	68.1	0.0014
Brn1(POU,Homeobox)/NPC-Brn1-ChIP-Seq(GSE35496)/Homer	TATGCWAATBAV	1	-0.9336	0.5337	21	0.0218	983.4	0.0202
Mouse_Recombination_Hotspot(Zf)/Testis-DMC1-ChIP-Seq(GSE24438)/Homer	ACTYKNATTCGTGNTACTTC	1	-0.9256	0.5356	6	0.0062	256.9	0.0053
Gfi1b(Zf)/HPC7-Gfi1b-ChIP-Seq(GSE22178)/Homer	MAATCACTGC	1	-0.9151	0.5391	63	0.0654	3067.7	0.0631
ZNF189(Zf)/HEK293-ZNF189.GFP-ChIP-Seq(GSE58341)/Homer	TGGAACAGMA	1	-0.9135	0.5391	93	0.0966	4563.7	0.0938
Nr5a2(NR)/mES-Nr5a2-ChIP-Seq(GSE19019)/Homer	BTCAAGGTCA	1	-0.8478	0.5717	69	0.0717	3394.5	0.0698
PRDM1(Zf)/Hela-PRDM1-ChIP-Seq(GSE31477)/Homer	ACTTTCACTTTC	1	-0.8245	0.5828	48	0.0498	2354.5	0.0484
ZNF16(Zf)/HEK293-ZNF16.GFP-ChIP-Seq(GSE58341)/Homer	MACCTTCYATGGCTCCCTAKTGCCY	1	-0.8029	0.593	1	0.001	30.2	0.0006
ZNF519(Zf)/HEK293-ZNF519.GFP-ChIP-Seq(GSE58341)/Homer	GAGSCCGAGC	1	-0.8006	0.593	19	0.0197	915.9	0.0188
Foxh1(Forkhead)/hESC-FOXH1-ChIP-Seq(GSE29422)/Homer	NNTGTGGATTSS	1	-0.7798	0.6019	48	0.0498	2371.8	0.0488
Unknown(Homeobox)/Limb-p300-ChIP-Seq/Homer	SSCMATWAAA	1	-0.7737	0.6031	52	0.054	2574.1	0.0529
EBNA1(EBV-virus)/Raji-EBNA1-ChIP-Seq(GSE30709)/Homer	GGYAGCAYDTGCTDCCCNNN	1	-0.7686	0.6037	2	0.0021	79.8	0.0016
Pax7(Paired,Homeobox)/Myoblast-Pax7-ChIP-Seq(GSE25064)/Homer	TAATCAATTA	1	-0.7648	0.6037	6	0.0062	276.9	0.0057
Chop(bZIP)/MEF-Chop-ChIP-Seq(GSE35681)/Homer	ATTGCATCAT	1	-0.7121	0.6336	12	0.0125	586	0.012
Gata2(Zf)/K562-GATA2-ChIP-Seq(GSE18829)/Homer	BBCTTATCTS	1	-0.7099	0.6336	50	0.0519	2500.5	0.0514
Pit1(Homeobox)/GCrat-Pit1-ChIP-Seq(GSE58009)/Homer	ATGMATATDC	1	-0.706	0.6336	67	0.0696	3359.7	0.0691
Bapx1(Homeobox)/VertebralCol-Bapx1-ChIP-Seq(GSE36672)/Homer	TTRAGTGSYK	1	-0.6842	0.6437	240	0.2492	12106.9	0.249
Isl1(Homeobox)/Neuron-Isl1-ChIP-Seq(GSE31456)/Homer	CTAATKGV	1	-0.679	0.6445	179	0.1859	9030.1	0.1857
HIF-1b(HLH)/T47D-HIF1b-ChIP-Seq(GSE59937)/Homer	RTACGTGC	1	-0.6783	0.6445	94	0.0976	4737	0.0974
PRDM9(Zf)/Testis-DMC1-ChIP-Seq(GSE35498)/Homer	ADGGYAGYAGCATCT	1	-0.678	0.6445	43	0.0447	2160.7	0.0444
Tcf3(HMG)/mES-Tcf3-ChIP-Seq(GSE11724)/Homer	ASWTCAAAGG	1	-0.6386	0.6631	23	0.0239	1161.4	0.0239
NFY(CCAAT)/Promoter/Homer	RGCCAATSRG	1	-0.6351	0.6631	77	0.08	3902.7	0.0803
ZSCAN22(Zf)/HEK293-ZSCAN22.GFP-ChIP-Seq(GSE58341)/Homer	SMCAGTCWGAKGGAGGAGGC	1	-0.6209	0.6697	7	0.0073	349.6	0.0072
p63(p53)/Keratinocyte-p63-ChIP-Seq(GSE17611)/Homer	NNDRCATGYCYNRRCATGYH	1	-0.5975	0.6829	37	0.0384	1889.9	0.0389
ZNF669(Zf)/HEK293-ZNF669.GFP-ChIP-Seq(GSE58341)/Homer	GARTGGTCATCGCCC	1	-0.5829	0.6903	5	0.0052	252.5	0.0052
Nkx2.2(Homeobox)/NPC-Nkx2.2-ChIP-Seq(GSE61673)/Homer	BTBRAGTGSN	1	-0.5734	0.6942	212	0.2201	10789.7	0.2219
PU.1-IRF(ETS:IRF)/Bcell-PU.1-ChIP-Seq(GSE21512)/Homer	MGGAAGTGAAAC	1	-0.5594	0.7013	127	0.1319	6490.7	0.1335
GSC(Homeobox)/FrogEmbryos-GSC-ChIP-Seq(DRA000576)/Homer	RGGATTAR	1	-0.5507	0.7047	120	0.1246	6141.6	0.1263
Gata1(Zf)/K562-GATA1-ChIP-Seq(GSE18829)/Homer	SAGATAAGRV	1	-0.5295	0.717	43	0.0447	2227.4	0.0458
RFX(HTH)/K562-RFX3-ChIP-Seq(SRA012198)/Homer	CGGTTGCCATGGCAAC	1	-0.518	0.7226	7	0.0073	369.8	0.0076
Zfp809(Zf)/ES-Zfp809-ChIP-Seq(GSE70799)/Homer	GGGGCTYGKCTGGGA	1	-0.5081	0.727	17	0.0177	895.1	0.0184
Rfx2(HTH)/LoVo-RFX2-ChIP-Seq(GSE49402)/Homer	GTTGCCATGGCAACM	1	-0.4994	0.7306	8	0.0083	426.3	0.0088
ZNF711(Zf)/SHSY5Y-ZNF711-ChIP-Seq(GSE20673)/Homer	AGGCCTAG	1	-0.4989	0.7306	193	0.2004	9897.9	0.2035
GATA(Zf),IR3/iTreg-Gata3-ChIP-Seq(GSE20898)/Homer	NNNNNBAGATAWYATCTVHN	1	-0.4867	0.7344	8	0.0083	429.6	0.0088
RBPJ:Ebox(?,bHLH)/Panc1-Rbpj1-ChIP-Seq(GSE47459)/Homer	GGGRAARRGRMCAGMTG	1	-0.4681	0.7453	32	0.0332	1690.5	0.0348
Brachyury(T-box)/Mesoendoderm-Brachyury-ChIP-exo(GSE54963)/Homer	ANTTMRCASBNNNGTGYKAAN	1	-0.4252	0.7752	22	0.0228	1188.7	0.0244
X-box(HTH)/NPC-H3K4me1-ChIP-Seq(GSE16256)/Homer	GGTTGCCATGGCAA	1	-0.4192	0.7769	10	0.0104	554.2	0.0114
Atf4(bZIP)/MEF-Atf4-ChIP-Seq(GSE35681)/Homer	MTGATGCAAT	1	-0.4107	0.7806	15	0.0156	824.6	0.017
Srebp1a(bHLH)/HepG2-Srebp1a-ChIP-Seq(GSE31477)/Homer	RTCACSCCAY	1	-0.4059	0.7815	16	0.0166	879.5	0.0181
GATA3(Zf),DR8/iTreg-Gata3-ChIP-Seq(GSE20898)/Homer	AGATSTNDNNDSAGATAASN	1	-0.3989	0.7842	5	0.0052	287.7	0.0059
Otx2(Homeobox)/EpiLC-Otx2-ChIP-Seq(GSE56098)/Homer	NYTAATCCYB	1	-0.3643	0.8088	83	0.0862	4400.5	0.0905
Pax7(Paired,Homeobox),longest/Myoblast-Pax7-ChIP-Seq(GSE25064)/Homer	NTAATTDGCYAATTANNWWD	1	-0.3632	0.8088	1	0.001	60.4	0.0012
OCT4-SOX2-TCF-NANOG(POU,Homeobox,HMG)/mES-Oct4-ChIP-Seq(GSE11431)/Homer	ATTTGCATAACAATG	1	-0.3553	0.8102	9	0.0093	521	0.0107
ZNF136(Zf)/HEK293-ZNF136.GFP-ChIP-Seq(GSE58341)/Homer	YTKGATAHAGTATTCTWGGTNGGCA	1	-0.3403	0.8194	6	0.0062	358.8	0.0074
Cdx2(Homeobox)/mES-Cdx2-ChIP-Seq(GSE14586)/Homer	GYMATAAAAH	1	-0.3401	0.8194	44	0.0457	2391.8	0.0492
NFAT(RHD)/Jurkat-NFATC1-ChIP-Seq(Jolma_et_al.)/Homer	ATTTTCCATT	1	-0.3387	0.8194	67	0.0696	3593.2	0.0739
TATA-Box(TBP)/Promoter/Homer	CCTTTTAWAGSC	1	-0.326	0.8224	113	0.1173	5988.9	0.1232
IRF1(IRF)/PBMC-IRF1-ChIP-Seq(GSE43036)/Homer	GAAAGTGAAAGT	1	-0.3101	0.8326	9	0.0093	536.1	0.011
NRF1(NRF)/MCF7-NRF1-ChIP-Seq(Unpublished)/Homer	CTGCGCATGCGC	1	-0.3066	0.8326	7	0.0073	425.8	0.0088
Rfx1(HTH)/NPC-H3K4me1-ChIP-Seq(GSE16256)/Homer	KGTTGCCATGGCAA	1	-0.3062	0.8326	18	0.0187	1031.4	0.0212
Egr1(Zf)/K562-Egr1-ChIP-Seq(GSE32465)/Homer	TGCGTGGGYG	1	-0.2998	0.8326	55	0.0571	3000.1	0.0617
Srebp2(bHLH)/HepG2-Srebp2-ChIP-Seq(GSE31477)/Homer	CGGTCACSCCAC	1	-0.2894	0.8381	10	0.0104	600.7	0.0124
E2F1(E2F)/Hela-E2F1-ChIP-Seq(GSE22478)/Homer	CWGGCGGGAA	1	-0.2731	0.8488	10	0.0104	607.6	0.0125
HOXD13(Homeobox)/Chicken-Hoxd13-ChIP-Seq(GSE38910)/Homer	NCYAATAAAA	1	-0.2726	0.8488	75	0.0779	4075	0.0838
ZNF165(Zf)/WHIM12-ZNF165-ChIP-Seq(GSE65937)/Homer	AAGGKGRCGCAGGCA	1	-0.2449	0.867	10	0.0104	620	0.0128
ZBTB33(Zf)/GM12878-ZBTB33-ChIP-Seq(GSE32465)/Homer	GGVTCTCGCGAGAAC	1	-0.2242	0.8821	1	0.001	81.7	0.0017
ETS:E-box(ETS,bHLH)/HPC7-Scl-ChIP-Seq(GSE22178)/Homer	AGGAARCAGCTG	1	-0.22	0.8828	7	0.0073	459.9	0.0095
Oct6(POU,Homeobox)/NPC-Oct6-ChIP-Seq(GSE35496)/Homer	WATGCAAATGAG	1	-0.2197	0.8828	23	0.0239	1359	0.0279
PAX3:FKHR-fusion(Paired,Homeobox)/Rh4-PAX3:FKHR-ChIP-Seq(GSE19063)/Homer	ACCRTGACTAATTNN	1	-0.2157	0.8828	12	0.0125	749.3	0.0154
HOXB13(Homeobox)/ProstateTumor-HOXB13-ChIP-Seq(GSE56288)/Homer	TTTTATKRGG	1	-0.2126	0.8828	79	0.082	4356.4	0.0896
Tbx20(T-box)/Heart-Tbx20-ChIP-Seq(GSE29636)/Homer	GGTGYTGACAGS	1	-0.1799	0.9063	17	0.0177	1056.7	0.0217
Rfx5(HTH)/GM12878-Rfx5-ChIP-Seq(GSE31477)/Homer	SCCTAGCAACAG	1	-0.1799	0.9063	34	0.0353	1995.3	0.041
Nkx2.5(Homeobox)/HL1-Nkx2.5.biotin-ChIP-Seq(GSE21529)/Homer	RRSCACTYAA	1	-0.1756	0.9063	230	0.2388	12263.5	0.2522
NFAT:AP1(RHD,bZIP)/Jurkat-NFATC1-ChIP-Seq(Jolma_et_al.)/Homer	SARTGGAAAAWRTGAGTCAB	1	-0.1743	0.9063	9	0.0093	601.4	0.0124
p53(p53)/Saos-p53-ChIP-Seq(GSE15780)/Homer	RRCATGYCYRGRCATGYYYN	1	-0.1628	0.9066	6	0.0062	428.3	0.0088
p53(p53)/Saos-p53-ChIP-Seq/Homer	RRCATGYCYRGRCATGYYYN	1	-0.1628	0.9066	6	0.0062	428.3	0.0088
NRF(NRF)/Promoter/Homer	STGCGCATGCGC	1	-0.149	0.9162	9	0.0093	618.7	0.0127
GATA:SCL(Zf,bHLH)/Ter119-SCL-ChIP-Seq(GSE18720)/Homer	CRGCTGBNGNSNNSAGATAA	1	-0.1482	0.9162	7	0.0073	498.7	0.0103
ZNF415(Zf)/HEK293-ZNF415.GFP-ChIP-Seq(GSE58341)/Homer	GRTGMTRGAGCC	1	-0.1365	0.9215	47	0.0488	2758.5	0.0567
bZIP:IRF(bZIP,IRF)/Th17-BatF-ChIP-Seq(GSE39756)/Homer	NAGTTTCABTHTGACTNW	1	-0.1303	0.9242	32	0.0332	1945.1	0.04
Smad2(MAD)/ES-SMAD2-ChIP-Seq(GSE29422)/Homer	CTGTCTGG	1	-0.123	0.9279	168	0.1745	9190.9	0.189
HIF2a(bHLH)/785_O-HIF2a-ChIP-Seq(GSE34871)/Homer	GCACGTACCC	1	-0.1132	0.9339	20	0.0208	1293.3	0.0266
Smad4(MAD)/ESC-SMAD4-ChIP-Seq(GSE29422)/Homer	VBSYGTCTGG	1	-0.1117	0.9339	167	0.1734	9171.7	0.1886
GATA3(Zf)/iTreg-Gata3-ChIP-Seq(GSE20898)/Homer	AGATAASR	1	-0.08309	0.9562	104	0.108	5942.1	0.1222
CEBP:CEBP(bZIP)/MEF-Chop-ChIP-Seq(GSE35681)/Homer	NTNATGCAAYMNNHTGMAAY	1	-0.05064	0.9846	5	0.0052	462.5	0.0095
FOXA1:AR(Forkhead,NR)/LNCAP-AR-ChIP-Seq(GSE27824)/Homer	AGTAAACAAAAAAGAACAND	1	-0.04775	0.9846	3	0.0031	322.3	0.0066
YY1(Zf)/Promoter/Homer	CAAGATGGCGGC	1	-0.03376	0.9949	3	0.0031	345.1	0.0071
GATA(Zf),IR4/iTreg-Gata3-ChIP-Seq(GSE20898)/Homer	NAGATWNBNATCTNN	1	-0.02528	1	1	0.001	186.4	0.0038
GLI3(Zf)/Limb-GLI3-ChIP-Chip(GSE11077)/Homer	CGTGGGTGGTCC	1	-0.02358	1	7	0.0073	663	0.0136
RAR:RXR(NR),DR5/ES-RAR-ChIP-Seq(GSE56893)/Homer	AGGTCAAGGTCA	1	-0.02038	1	16	0.0166	1267.8	0.0261
PRDM14(Zf)/H1-PRDM14-ChIP-Seq(GSE22767)/Homer	RGGTCTCTAACY	1	-0.00973	1	20	0.0208	1601.8	0.0329
Nkx2.1(Homeobox)/LungAC-Nkx2.1-ChIP-Seq(GSE43252)/Homer	RSCACTYRAG	1	-0.007766	1	298	0.3094	16814.5	0.3458
ZBTB12(Zf)/HEK293-ZBTB12.GFP-ChIP-Seq(GSE58341)/Homer	NGNTCTAGAACCNGV	1	-0.00417	1	33	0.0343	2508.6	0.0516
RARg(NR)/ES-RARg-ChIP-Seq(GSE30538)/Homer	AGGTCAAGGTCA	1	-0.003615	1	6	0.0062	735.5	0.0151
GFX(?)/Promoter/Homer	ATTCTCGCGAGA	1	0	1	0	0	24.7	0.0005
OCT:OCT(POU,Homeobox)/NPC-Brn1-ChIP-Seq(GSE35496)/Homer	ATGAATATTCATGAG	1	0	1	0	0	19.9	0.0004
