# Supplementary material for: The nuclear receptor HNF4 drives a brush border gene program conserved across murine intestine, kidney, and embryonic yolk sac
Source: Nat Commun. 2021 May 17;12:2886. doi: 10.1038/s41467-021-22761-5 (PMC8129143; doi:10.1038/s41467-021-22761-5)
Supplement: Supplementary file 6 — Supplementary Data 3 [file 41467_2021_22761_MOESM6_ESM.xlsx]

## Sheet: Intestine_HOMER
Supplementary Data 3. HOMER motif analysis of HNF4 ChIP in intestine and kidney. Full tables of HOMER analysis related to Supplementary Fig. 2b.
Statistical tests were embedded in the HOMER package.
Intestine_HOMER_KnownResults_Merged4_HNF4 ChIP_p03_Enhancers
Motif Name	Consensus	P-value	Log P-value	q-value (Benjamini)	# of Target Sequences with Motif(of 5952)	% of Target Sequences with Motif	# of Background Sequences with Motif(of 44142)	% of Background Sequences with Motif
HNF4a(NR),DR1/HepG2-HNF4a-ChIP-Seq(GSE25021)/Homer	CARRGKBCAAAGTYCA	1e-1262	-2906	0	2251	0.3782	2299.8	0.0521
Erra(NR)/HepG2-Erra-ChIP-Seq(GSE31477)/Homer	CAAAGGTCAG	1e-318	-733.2	0	2897	0.4867	11285.8	0.2558
PPARE(NR),DR1/3T3L1-Pparg-ChIP-Seq(GSE13511)/Homer	TGACCTTTGCCCCA	1e-296	-683.5	0	1571	0.2639	4271.6	0.0968
TR4(NR),DR1/Hela-TR4-ChIP-Seq(GSE24685)/Homer	GAGGTCAAAGGTCA	1e-296	-682.2	0	549	0.0922	512.3	0.0116
RXR(NR),DR1/3T3L1-RXR-ChIP-Seq(GSE13511)/Homer	TAGGGCAAAGGTCA	1e-283	-652	0	1692	0.2843	4982.1	0.1129
Nur77(NR)/K562-NR4A1-ChIP-Seq(GSE31363)/Homer	TGACCTTTNCNT	1e-130	-300	0	421	0.0707	734.3	0.0166
Esrrb(NR)/mES-Esrrb-ChIP-Seq(GSE11431)/Homer	KTGACCTTGA	1e-67	-155.5	0	835	0.1403	3281.1	0.0744
Gata2(Zf)/K562-GATA2-ChIP-Seq(GSE18829)/Homer	BBCTTATCTS	1e-33	-76.89	0	603	0.1013	2666.5	0.0604
Gata1(Zf)/K562-GATA1-ChIP-Seq(GSE18829)/Homer	SAGATAAGRV	1e-31	-73.13	0	543	0.0912	2359.9	0.0535
Gata4(Zf)/Heart-Gata4-ChIP-Seq(GSE35151)/Homer	NBWGATAAGR	1e-30	-70.8	0	858	0.1442	4268.3	0.0967
GATA3(Zf)/iTreg-Gata3-ChIP-Seq(GSE20898)/Homer	AGATAASR	1e-30	-69.56	0	1243	0.2088	6738.9	0.1527
Tcf4(HMG)/Hct116-Tcf4-ChIP-Seq(SRA012054)/Homer	ASATCAAAGGVA	1e-30	-69.48	0	509	0.0855	2202	0.0499
Tcf3(HMG)/mES-Tcf3-ChIP-Seq(GSE11724)/Homer	ASWTCAAAGG	1e-24	-56.22	0	312	0.0524	1227.7	0.0278
TCFL2(HMG)/K562-TCF7L2-ChIP-Seq(GSE29196)/Homer	ACWTCAAAGG	1e-17	-41.2	0	122	0.0205	365.9	0.0083
Nr5a2(NR)/Pancreas-LRH1-ChIP-Seq(GSE34295)/Homer	BTCAAGGTCA	1e-15	-35.91	0	739	0.1242	4070.8	0.0923
Nr5a2(NR)/mES-Nr5a2-ChIP-Seq(GSE19019)/Homer	BTCAAGGTCA	1e-14	-33.79	0	574	0.0964	3051.4	0.0692
FXR(NR),IR1/Liver-FXR-ChIP-Seq(Chong_et_al.)/Homer	AGGTCANTGACCTB	1e-13	-31.02	0	329	0.0553	1579.6	0.0358
Sox10(HMG)/SciaticNerve-Sox3-ChIP-Seq(GSE35132)/Homer	CCWTTGTYYB	1e-13	-30.37	0	1229	0.2065	7476.9	0.1695
Jun-AP1(bZIP)/K562-cJun-ChIP-Seq(GSE31477)/Homer	GATGASTCATCN	1e-12	-28.59	0	202	0.0339	868.9	0.0197
NF1(CTF)/LNCAP-NF1-ChIP-Seq(Unpublished)/Homer	CYTGGCABNSTGCCAR	1e-12	-27.98	0	306	0.0514	1481.8	0.0336
Fox:Ebox(Forkhead,bHLH)/Panc1-Foxa2-ChIP-Seq(GSE47459)/Homer	NNNVCTGWGYAAACASN	1e-09	-22.69	0	775	0.1302	4602.4	0.1043
Sox4(HMG)/proB-Sox4-ChIP-Seq(GSE50066)/Homer	YCTTTGTTCC	1e-09	-22.43	0	640	0.1075	3709	0.0841
Fra1(bZIP)/BT549-Fra1-ChIP-Seq(GSE46166)/Homer	NNATGASTCATH	1e-09	-21.7	0	397	0.0667	2143.9	0.0486
Fosl2(bZIP)/3T3L1-Fosl2-ChIP-Seq(GSE56872)/Homer	NATGASTCABNN	1e-09	-21.38	0	255	0.0428	1264.3	0.0287
RAR:RXR(NR),DR5/ES-RAR-ChIP-Seq(GSE56893)/Homer	AGGTCAAGGTCA	1e-08	-19.84	0	220	0.037	1074	0.0243
EKLF(Zf)/Erythrocyte-Klf1-ChIP-Seq(GSE20478)/Homer	NWGGGTGTGGCY	1e-08	-19.05	0	193	0.0324	923.3	0.0209
HOXB13(Homeobox)/ProstateTumor-HOXB13-ChIP-Seq(GSE56288)/Homer	TTTTATKRGG	1e-08	-18.88	0	776	0.1304	4714.2	0.1068
BATF(bZIP)/Th17-BATF-ChIP-Seq(GSE39756)/Homer	DATGASTCAT	1e-07	-17.13	0	469	0.0788	2705.1	0.0613
Sox15(HMG)/CPA-Sox15-ChIP-Seq(GSE62909)/Homer	RAACAATGGN	1e-07	-17.01	0	773	0.1299	4750.5	0.1077
KLF5(Zf)/LoVo-KLF5-ChIP-Seq(GSE49402)/Homer	DGGGYGKGGC	1e-07	-16.52	0	801	0.1346	4957.4	0.1124
Klf4(Zf)/mES-Klf4-ChIP-Seq(GSE11431)/Homer	GCCACACCCA	1e-07	-16.32	0	277	0.0465	1481.4	0.0336
Cdx2(Homeobox)/mES-Cdx2-ChIP-Seq(GSE14586)/Homer	GYMATAAAAH	1e-07	-16.26	0	515	0.0865	3031.6	0.0687
Sox3(HMG)/NPC-Sox3-ChIP-Seq(GSE33059)/Homer	CCWTTGTY	1e-07	-16.13	0	1258	0.2114	8148.1	0.1847
Atf3(bZIP)/GBM-ATF3-ChIP-Seq(GSE33912)/Homer	DATGASTCATHN	1e-06	-16	0	452	0.0759	2620.1	0.0594
Sox2(HMG)/mES-Sox2-ChIP-Seq(GSE11431)/Homer	BCCATTGTTC	1e-06	-15.16	0	659	0.1107	4031.1	0.0914
AP-1(bZIP)/ThioMac-PU.1-ChIP-Seq(GSE21512)/Homer	VTGACTCATC	1e-06	-14.87	0	502	0.0843	2981.3	0.0676
Foxa2(Forkhead)/Liver-Foxa2-ChIP-Seq(GSE25694)/Homer	CYTGTTTACWYW	1e-05	-13.57	0	578	0.0971	3530.8	0.08
Ets1-distal(ETS)/CD4+-PolII-ChIP-Seq(Barski_et_al.)/Homer	MACAGGAAGT	1e-05	-12.18	0	242	0.0407	1337.9	0.0303
Eomes(T-box)/H9-Eomes-ChIP-Seq(GSE26097)/Homer	ATTAACACCT	1e-05	-12.08	0	1418	0.2382	9465.4	0.2145
TEAD4(TEA)/Tropoblast-Tead4-ChIP-Seq(GSE37350)/Homer	CCWGGAATGY	1e-05	-11.72	0.0001	580	0.0974	3603.5	0.0817
E2A(bHLH)/proBcell-E2A-ChIP-Seq(GSE21978)/Homer	DNRCAGCTGY	1e-05	-11.7	0.0001	979	0.1645	6373.7	0.1444
HOXD13(Homeobox)/Chicken-Hoxd13-ChIP-Seq(GSE38910)/Homer	NCYAATAAAA	1e-05	-11.7	0.0001	744	0.125	4733.7	0.1073
VDR(NR),DR3/GM10855-VDR+vitD-ChIP-Seq(GSE22484)/Homer	ARAGGTCANWGAGTTCANNN	1e-05	-11.63	0.0001	164	0.0276	854	0.0194
EWS:ERG-fusion(ETS)/CADO_ES1-EWS:ERG-ChIP-Seq(SRA014231)/Homer	ATTTCCTGTN	0.0001	-11.32	0.0001	501	0.0842	3078.2	0.0698
ERG(ETS)/VCaP-ERG-ChIP-Seq(GSE14097)/Homer	ACAGGAAGTG	0.0001	-11.09	0.0001	1090	0.1831	7183.5	0.1628
CTCF(Zf)/CD4+-CTCF-ChIP-Seq(Barski_et_al.)/Homer	AYAGTGCCMYCTRGTGGCCA	0.0001	-10.24	0.0002	102	0.0171	497	0.0113
Tbet(T-box)/CD8-Tbet-ChIP-Seq(GSE33802)/Homer	AGGTGTGAAM	0.0001	-10.23	0.0002	705	0.1184	4520.4	0.1024
ELF5(ETS)/T47D-ELF5-ChIP-Seq(GSE30407)/Homer	ACVAGGAAGT	0.0001	-9.744	0.0004	525	0.0882	3295.7	0.0747
CEBP(bZIP)/ThioMac-CEBPb-ChIP-Seq(GSE21512)/Homer	ATTGCGCAAC	0.0001	-9.714	0.0004	404	0.0679	2471.2	0.056
AP-2alpha(AP2)/Hela-AP2alpha-ChIP-Seq(GSE31477)/Homer	ATGCCCTGAGGC	0.0001	-9.339	0.0006	438	0.0736	2714.3	0.0615
CEBP:AP1(bZIP)/ThioMac-CEBPb-ChIP-Seq(GSE21512)/Homer	DRTGTTGCAA	0.001	-8.472	0.0013	474	0.0796	2991.3	0.0678
HEB(bHLH)/mES-Heb-ChIP-Seq(GSE53233)/Homer	VCAGCTGBNN	0.001	-7.837	0.0024	1254	0.2107	8527	0.1933
THRa(NR)/C17.2-THRa-ChIP-Seq(GSE38347)/Homer	GGTCANYTGAGGWCA	0.001	-7.771	0.0025	287	0.0482	1741.1	0.0395
Unknown(Homeobox)/Limb-p300-ChIP-Seq/Homer	SSCMATWAAA	0.001	-7.482	0.0033	443	0.0744	2816	0.0638
Tbx5(T-box)/HL1-Tbx5.biotin-ChIP-Seq(GSE21529)/Homer	AGGTGTCA	0.001	-7.379	0.0036	2175	0.3654	15239.9	0.3454
EHF(ETS)/LoVo-EHF-ChIP-Seq(GSE49402)/Homer	AVCAGGAAGT	0.001	-7.345	0.0037	870	0.1462	5815.7	0.1318
Sox6(HMG)/Myotubes-Sox6-ChIP-Seq(GSE32627)/Homer	CCATTGTTNY	0.001	-7.338	0.0037	1085	0.1823	7347.9	0.1665
HNF6(Homeobox)/Liver-Hnf6-ChIP-Seq(ERP000394)/Homer	NTATYGATCH	0.001	-7.196	0.0041	344	0.0578	2146.4	0.0486
Hnf1(Homeobox)/Liver-Foxa2-Chip-Seq(GSE25694)/Homer	GGTTAAWCATTAA	0.01	-6.904	0.0054	86	0.0144	447	0.0101
Bach2(bZIP)/OCILy7-Bach2-ChIP-Seq(GSE44420)/Homer	TGCTGAGTCA	0.01	-6.783	0.006	130	0.0218	728.8	0.0165
Etv2(ETS)/ES-ER71-ChIP-Seq(GSE59402)/Homer(0.967)	NNAYTTCCTGHN	0.01	-6.765	0.006	597	0.1003	3918.7	0.0888
TEAD(TEA)/Fibroblast-PU.1-ChIP-Seq(Unpublished)/Homer	YCWGGAATGY	0.01	-6.752	0.006	446	0.0749	2865.9	0.065
EWS:FLI1-fusion(ETS)/SK_N_MC-EWS:FLI1-ChIP-Seq(SRA014231)/Homer	VACAGGAAAT	0.01	-6.531	0.0074	375	0.063	2383.3	0.054
Tcf21(bHLH)/ArterySmoothMuscle-Tcf21-ChIP-Seq(GSE61369)/Homer	NAACAGCTGG	0.01	-6.475	0.0077	594	0.0998	3911.1	0.0886
Tcf12(bHLH)/GM12878-Tcf12-ChIP-Seq(GSE32465)/Homer	VCAGCTGYTG	0.01	-6.345	0.0086	579	0.0973	3812.8	0.0864
Mouse_Recombination_Hotspot(Zf)/Testis-DMC1-ChIP-Seq(GSE24438)/Homer	ACTYKNATTCGTGNTACTTC	0.01	-6.05	0.0114	50	0.0084	240.3	0.0054
MyoG(bHLH)/C2C12-MyoG-ChIP-Seq(GSE36024)/Homer	AACAGCTG	0.01	-5.752	0.0151	654	0.1099	4372.3	0.0991
E-box(bHLH)/Promoter/Homer	SSGGTCACGTGA	0.01	-5.72	0.0154	40	0.0067	185.9	0.0042
Ptf1a(bHLH)/Panc1-Ptf1a-ChIP-Seq(GSE47459)/Homer	ACAGCTGTTN	0.01	-5.575	0.0175	1747	0.2935	12260.6	0.2779
ETV1(ETS)/GIST48-ETV1-ChIP-Seq(GSE22441)/Homer	AACCGGAAGT	0.01	-5.567	0.0175	893	0.15	6085.7	0.1379
FOXP1(Forkhead)/H9-FOXP1-ChIP-Seq(GSE31006)/Homer	NYYTGTTTACHN	0.01	-5.385	0.0206	272	0.0457	1718.6	0.0389
p53(p53)/mES-cMyc-ChIP-Seq(GSE11431)/Homer	ACATGCCCGGGCAT	0.01	-5.181	0.0249	13	0.0022	42.8	0.001
GRE(NR),IR3/A549-GR-ChIP-Seq(GSE32465)/Homer	NRGVACABNVTGTYCY	0.01	-5.18	0.0249	96	0.0161	542.5	0.0123
BORIS(Zf)/K562-CTCFL-ChIP-Seq(GSE32465)/Homer	CNNBRGCGCCCCCTGSTGGC	0.01	-5.09	0.0265	122	0.0205	714.1	0.0162
GRE(NR),IR3/RAW264.7-GRE-ChIP-Seq(Unpublished)/Homer	VAGRACAKWCTGTYC	0.01	-5.034	0.0277	165	0.0277	1002.3	0.0227
Sox9(HMG)/Limb-SOX9-ChIP-Seq(GSE73225)/Homer	AGGVNCCTTTGT	0.01	-4.948	0.0298	610	0.1025	4106.7	0.0931
AP-2gamma(AP2)/MCF7-TFAP2C-ChIP-Seq(GSE21234)/Homer	SCCTSAGGSCAW	0.01	-4.882	0.0314	557	0.0936	3734.5	0.0846
SPDEF(ETS)/VCaP-SPDEF-ChIP-Seq(SRA014231)/Homer	ASWTCCTGBT	0.01	-4.788	0.0341	689	0.1158	4678.2	0.106
Isl1(Homeobox)/Neuron-Isl1-ChIP-Seq(GSE31456)/Homer	CTAATKGV	0.01	-4.687	0.0372	1267	0.2129	8846.7	0.2005
NF-E2(bZIP)/K562-NFE2-ChIP-Seq(GSE31477)/Homer	GATGACTCAGCA	0.01	-4.686	0.0372	45	0.0076	228.4	0.0052
Pit1+1bp(Homeobox)/GCrat-Pit1-ChIP-Seq(GSE58009)/Homer	ATGCATAATTCA	0.1	-4.573	0.0407	189	0.0318	1179.9	0.0267
Ap4(bHLH)/AML-Tfap4-ChIP-Seq(GSE45738)/Homer	NAHCAGCTGD	0.1	-4.536	0.0417	765	0.1285	5238.4	0.1187
ISRE(IRF)/ThioMac-LPS-Expression(GSE23622)/Homer	AGTTTCASTTTC	0.1	-4.49	0.0431	46	0.0077	237.4	0.0054
Atoh1(bHLH)/Cerebellum-Atoh1-ChIP-Seq(GSE22111)/Homer	VNRVCAGCTGGY	0.1	-4.478	0.0431	681	0.1144	4641.5	0.1052
CTCF-SatelliteElement(Zf?)/CD4+-CTCF-ChIP-Seq(Barski_et_al.)/Homer	TGCAGTTCCMVNWRTGGCCA	0.1	-4.451	0.0438	19	0.0032	79	0.0018
FOXA1(Forkhead)/MCF7-FOXA1-ChIP-Seq(GSE26831)/Homer	WAAGTAAACA	0.1	-4.407	0.0452	676	0.1136	4610.8	0.1045
ELF1(ETS)/Jurkat-ELF1-ChIP-Seq(SRA014231)/Homer	AVCCGGAAGT	0.1	-4.192	0.0554	265	0.0445	1717	0.0389
Foxo1(Forkhead)/RAW-Foxo1-ChIP-Seq(Fan_et_al.)/Homer	CTGTTTAC	0.1	-4.05	0.0632	1240	0.2083	8706.5	0.1973
PGR(NR)/EndoStromal-PGR-ChIP-Seq(GSE69539)/Homer	AAGAACATWHTGTTC	0.1	-4.029	0.0637	158	0.0265	986.5	0.0224
Bach1(bZIP)/K562-Bach1-ChIP-Seq(GSE31477)/Homer	AWWNTGCTGAGTCAT	0.1	-3.98	0.0663	37	0.0062	189.6	0.0043
ZFX(Zf)/mES-Zfx-ChIP-Seq(GSE11431)/Homer	AGGCCTRG	0.1	-3.942	0.0681	776	0.1304	5360.2	0.1215
FOXA1(Forkhead)/LNCAP-FOXA1-ChIP-Seq(GSE27824)/Homer	WAAGTAAACA	0.1	-3.934	0.0681	814	0.1368	5634.4	0.1277
MyoD(bHLH)/Myotube-MyoD-ChIP-Seq(GSE21614)/Homer	RRCAGCTGYTSY	0.1	-3.88	0.0708	443	0.0744	2984.2	0.0676
FOXM1(Forkhead)/MCF7-FOXM1-ChIP-Seq(GSE72977)/Homer	TRTTTACTTW	0.1	-3.879	0.0708	713	0.1198	4912.1	0.1113
Ascl1(bHLH)/NeuralTubes-Ascl1-ChIP-Seq(GSE55840)/Homer	NNVVCAGCTGBN	0.1	-3.811	0.0743	970	0.163	6770.9	0.1535
SCL(bHLH)/HPC7-Scl-ChIP-Seq(GSE13511)/Homer	AVCAGCTG	0.1	-3.69	0.0829	2836	0.4765	20461.4	0.4637
Chop(bZIP)/MEF-Chop-ChIP-Seq(GSE35681)/Homer	ATTGCATCAT	0.1	-3.682	0.0829	120	0.0202	739.1	0.0167
TEAD2(TEA)/Py2T-Tead2-ChIP-Seq(GSE55709)/Homer	CCWGGAATGY	0.1	-3.649	0.0847	350	0.0588	2339.4	0.053
ZNF711(Zf)/SHSY5Y-ZNF711-ChIP-Seq(GSE20673)/Homer	AGGCCTAG	0.1	-3.61	0.0872	1033	0.1736	7244.9	0.1642
HIF2a(bHLH)/785_O-HIF2a-ChIP-Seq(GSE34871)/Homer	GCACGTACCC	0.1	-3.535	0.093	152	0.0255	962.8	0.0218
Tlx?(NR)/NPC-H3K4me1-ChIP-Seq(GSE16256)/Homer	CTGGCAGSCTGCCA	0.1	-3.519	0.0936	288	0.0484	1909.6	0.0433
IRF1(IRF)/PBMC-IRF1-ChIP-Seq(GSE43036)/Homer	GAAAGTGAAAGT	0.1	-3.409	0.1034	89	0.015	538.1	0.0122
USF1(bHLH)/GM12878-Usf1-ChIP-Seq(GSE32465)/Homer	SGTCACGTGR	0.1	-3.381	0.1053	236	0.0397	1551.5	0.0352
Myf5(bHLH)/GM-Myf5-ChIP-Seq(GSE24852)/Homer	BAACAGCTGT	0.1	-3.295	0.1137	418	0.0702	2842.6	0.0644
LXRE(NR),DR4/RAW-LXRb.biotin-ChIP-Seq(GSE21512)/Homer	RGGTTACTANAGGTCA	0.1	-3.29	0.1137	35	0.0059	187	0.0042
Atf1(bZIP)/K562-ATF1-ChIP-Seq(GSE31477)/Homer	GATGACGTCA	0.1	-3.187	0.1243	377	0.0633	2557.4	0.058
NF1-halfsite(CTF)/LNCaP-NF1-ChIP-Seq(Unpublished)/Homer	YTGCCAAG	0.1	-3.044	0.142	1129	0.1897	7997	0.1812
Hoxc9(Homeobox)/Ainv15-Hoxc9-ChIP-Seq(GSE21812)/Homer	GGCCATAAATCA	0.1	-3.032	0.1424	292	0.0491	1964	0.0445
NeuroD1(bHLH)/Islet-NeuroD1-ChIP-Seq(GSE30298)/Homer	GCCATCTGTT	0.1	-2.996	0.1463	519	0.0872	3585.9	0.0813
Stat3(Stat)/mES-Stat3-ChIP-Seq(GSE11431)/Homer	CTTCCGGGAA	0.1	-2.969	0.149	297	0.0499	2002.8	0.0454
MITF(bHLH)/MastCells-MITF-ChIP-Seq(GSE48085)/Homer	RTCATGTGAC	0.1	-2.957	0.1494	572	0.0961	3969.3	0.09
Oct4:Sox17(POU,Homeobox,HMG)/F9-Sox17-ChIP-Seq(GSE44553)/Homer	CCATTGTATGCAAAT	0.1	-2.913	0.1547	77	0.0129	471.1	0.0107
HOXA9(Homeobox)/HSC-Hoxa9-ChIP-Seq(GSE33509)/Homer	GGCCATAAATCA	0.1	-2.904	0.1547	392	0.0659	2682.8	0.0608
Unknown-ESC-element(?)/mES-Nanog-ChIP-Seq(GSE11724)/Homer	CACAGCAGGGGG	0.1	-2.862	0.1599	357	0.06	2435.8	0.0552
Nkx6.1(Homeobox)/Islet-Nkx6.1-ChIP-Seq(GSE40975)/Homer	GKTAATGR	0.1	-2.862	0.1599	1640	0.2755	11754.2	0.2664
OCT:OCT(POU,Homeobox,IR1)/NPC-Brn2-ChIP-Seq(GSE35496)/Homer	ATGAATWATTCATGA	0.1	-2.83	0.1623	9	0.0015	36.8	0.0008
Atf7(bZIP)/3T3L1-Atf7-ChIP-Seq(GSE56872)/Homer	NGRTGACGTCAY	0.1	-2.72	0.1796	261	0.0439	1761.6	0.0399
KLF10(Zf)/HEK293-KLF10.GFP-ChIP-Seq(GSE58341)/Homer	GGGGGTGTGTCC	0.1	-2.717	0.1796	430	0.0722	2967.6	0.0673
Atf4(bZIP)/MEF-Atf4-ChIP-Seq(GSE35681)/Homer	MTGATGCAAT	0.1	-2.715	0.1796	151	0.0254	987.2	0.0224
Elk1(ETS)/Hela-Elk1-ChIP-Seq(GSE31477)/Homer	HACTTCCGGY	0.1	-2.559	0.2058	267	0.0449	1813.2	0.0411
bHLHE40(bHLH)/HepG2-BHLHE40-ChIP-Seq(GSE31477)/Homer	KCACGTGMCN	0.1	-2.51	0.2142	140	0.0235	919.1	0.0208
Fli1(ETS)/CD8-FLI-ChIP-Seq(GSE20898)/Homer	NRYTTCCGGH	0.1	-2.486	0.2177	634	0.1065	4457.8	0.101
STAT5(Stat)/mCD4+-Stat5-ChIP-Seq(GSE12346)/Homer	RTTTCTNAGAAA	0.1	-2.439	0.2263	206	0.0346	1387.7	0.0314
Tcfcp2l1(CP2)/mES-Tcfcp2l1-ChIP-Seq(GSE11431)/Homer	NRAACCRGTTYRAACCRGYT	0.1	-2.368	0.241	90	0.0151	577.2	0.0131
HIF-1a(bHLH)/MCF7-HIF1a-ChIP-Seq(GSE28352)/Homer	TACGTGCV	0.1	-2.317	0.2517	103	0.0173	669.8	0.0152
EBNA1(EBV-virus)/Raji-EBNA1-ChIP-Seq(GSE30709)/Homer	GGYAGCAYDTGCTDCCCNNN	0.1	-2.308	0.2517	11	0.0018	52.2	0.0012
ZFP3(Zf)/HEK293-ZFP3.GFP-ChIP-Seq(GSE58341)/Homer	GGGTTTTGAAGGATGARTAGGAGTT	1	-2.279	0.2573	2	0.0003	4.2	0.0001
Srebp1a(bHLH)/HepG2-Srebp1a-ChIP-Seq(GSE31477)/Homer	RTCACSCCAY	1	-2.236	0.2665	111	0.0186	728.1	0.0165
Zfp809(Zf)/ES-Zfp809-ChIP-Seq(GSE70799)/Homer	GGGGCTYGKCTGGGA	1	-2.214	0.2702	84	0.0141	541.2	0.0123
Oct2(POU,Homeobox)/Bcell-Oct2-ChIP-Seq(GSE21512)/Homer	ATATGCAAAT	1	-2.185	0.2761	161	0.027	1082.4	0.0245
ZNF16(Zf)/HEK293-ZNF16.GFP-ChIP-Seq(GSE58341)/Homer	MACCTTCYATGGCTCCCTAKTGCCY	1	-2.158	0.2813	7	0.0012	30.4	0.0007
IRF4(IRF)/GM12878-IRF4-ChIP-Seq(GSE32465)/Homer	ACTGAAACCA	1	-2.148	0.2821	267	0.0449	1839.7	0.0417
PAX5(Paired,Homeobox),condensed/GM12878-PAX5-ChIP-Seq(GSE32465)/Homer	GTCACGCTCSCTGM	1	-2.143	0.2821	60	0.0101	379	0.0086
AR-halfsite(NR)/LNCaP-AR-ChIP-Seq(GSE27824)/Homer	CCAGGAACAG	1	-2.121	0.2855	2655	0.4461	19345.4	0.4384
IRF2(IRF)/Erythroblas-IRF2-ChIP-Seq(GSE36985)/Homer	GAAASYGAAASY	1	-2.102	0.2888	62	0.0104	393.8	0.0089
DMRT1(DM)/Testis-DMRT1-ChIP-Seq(GSE64892)/Homer	TWGHWACAWTGTWDC	1	-2.1	0.2888	156	0.0262	1052	0.0238
YY1(Zf)/Promoter/Homer	CAAGATGGCGGC	1	-2.069	0.294	33	0.0055	197.9	0.0045
IRF:BATF(IRF:bZIP)/pDC-Irf8-ChIP-Seq(GSE66899)/Homer	CTTTCANTATGACTV	1	-2.038	0.3012	74	0.0124	478.4	0.0108
PU.1:IRF8(ETS:IRF)/pDC-Irf8-ChIP-Seq(GSE66899)/Homer	GGAAGTGAAAST	1	-2.005	0.3091	113	0.019	752.6	0.0171
NF1:FOXA1(CTF,Forkhead)/LNCAP-FOXA1-ChIP-Seq(GSE27824)/Homer	WNTGTTTRYTTTGGCA	1	-1.964	0.3198	31	0.0052	186.3	0.0042
GATA:SCL(Zf,bHLH)/Ter119-SCL-ChIP-Seq(GSE18720)/Homer	CRGCTGBNGNSNNSAGATAA	1	-1.932	0.3276	70	0.0118	454.1	0.0103
E2A(bHLH),near_PU.1/Bcell-PU.1-ChIP-Seq(GSE21512)/Homer	NVCACCTGBN	1	-1.904	0.3348	951	0.1598	6831.6	0.1548
ZBTB18(Zf)/HEK293-ZBTB18.GFP-ChIP-Seq(GSE58341)/Homer	AACATCTGGA	1	-1.889	0.3373	301	0.0506	2102.7	0.0477
RARg(NR)/ES-RARg-ChIP-Seq(GSE30538)/Homer	AGGTCAAGGTCA	1	-1.852	0.3477	91	0.0153	604.4	0.0137
STAT1(Stat)/HelaS3-STAT1-ChIP-Seq(GSE12782)/Homer	NATTTCCNGGAAAT	1	-1.806	0.3614	177	0.0297	1217.9	0.0276
Foxh1(Forkhead)/hESC-FOXH1-ChIP-Seq(GSE29422)/Homer	NNTGTGGATTSS	1	-1.781	0.3682	346	0.0581	2436.4	0.0552
c-Myc(bHLH)/LNCAP-cMyc-ChIP-Seq(Unpublished)/Homer	VCCACGTG	1	-1.777	0.3682	178	0.0299	1226.8	0.0278
Usf2(bHLH)/C2C12-Usf2-ChIP-Seq(GSE36030)/Homer	GTCACGTGGT	1	-1.772	0.3682	163	0.0274	1119.4	0.0254
EBF1(EBF)/Near-E2A-ChIP-Seq(GSE21512)/Homer	GTCCCCWGGGGA	1	-1.768	0.3682	599	0.1006	4276.2	0.0969
CArG(MADS)/PUER-Srf-ChIP-Seq(Sullivan_et_al.)/Homer	CCATATATGGNM	1	-1.766	0.3682	174	0.0292	1198.3	0.0272
ZBTB12(Zf)/HEK293-ZBTB12.GFP-ChIP-Seq(GSE58341)/Homer	NGNTCTAGAACCNGV	1	-1.75	0.3682	296	0.0497	2077.1	0.0471
Nrf2(bZIP)/Lymphoblast-Nrf2-ChIP-Seq(GSE37589)/Homer	HTGCTGAGTCAT	1	-1.679	0.3916	30	0.005	186.5	0.0042
BMYB(HTH)/Hela-BMYB-ChIP-Seq(GSE27030)/Homer	NHAACBGYYV	1	-1.66	0.3964	916	0.1539	6608.1	0.1498
ETS1(ETS)/Jurkat-ETS1-ChIP-Seq(GSE17954)/Homer	ACAGGAAGTG	1	-1.649	0.3981	623	0.1047	4465.1	0.1012
NFkB-p50,p52(RHD)/Monocyte-p50-ChIP-Chip(Schreiber_et_al.)/Homer	GGGGGAATCCCC	1	-1.648	0.3981	46	0.0077	297	0.0067
ZNF322(Zf)/HEK293-ZNF322.GFP-ChIP-Seq(GSE58341)/Homer	GAGCCTGGTACTGWGCCTGR	1	-1.592	0.4163	173	0.0291	1202.5	0.0273
HRE(HSF)/Striatum-HSF1-ChIP-Seq(GSE38000)/Homer	TTCTAGAABNTTCTA	1	-1.549	0.4317	123	0.0207	846.2	0.0192
ZSCAN22(Zf)/HEK293-ZSCAN22.GFP-ChIP-Seq(GSE58341)/Homer	SMCAGTCWGAKGGAGGAGGC	1	-1.534	0.4354	39	0.0066	252.1	0.0057
CHR(?)/Hela-CellCycle-Expression/Homer	SRGTTTCAAA	1	-1.5	0.4478	343	0.0576	2440.2	0.0553
STAT4(Stat)/CD4-Stat4-ChIP-Seq(GSE22104)/Homer	NYTTCCWGGAAR	1	-1.49	0.4493	576	0.0968	4141.9	0.0939
NFAT:AP1(RHD,bZIP)/Jurkat-NFATC1-ChIP-Seq(Jolma_et_al.)/Homer	SARTGGAAAAWRTGAGTCAB	1	-1.468	0.4563	93	0.0156	636	0.0144
Oct4(POU,Homeobox)/mES-Oct4-ChIP-Seq(GSE11431)/Homer	ATTTGCATAW	1	-1.396	0.4876	259	0.0435	1839.4	0.0417
MafF(bZIP)/HepG2-MafF-ChIP-Seq(GSE31477)/Homer	HWWGTCAGCAWWTTT	1	-1.393	0.4876	156	0.0262	1093.5	0.0248
Lhx2(Homeobox)/HFSC-Lhx2-ChIP-Seq(GSE48068)/Homer	TAATTAGN	1	-1.349	0.5046	627	0.1053	4533.9	0.1028
CLOCK(bHLH)/Liver-Clock-ChIP-Seq(GSE39860)/Homer	GHCACGTG	1	-1.3	0.5268	281	0.0472	2008.2	0.0455
MafK(bZIP)/C2C12-MafK-ChIP-Seq(GSE36030)/Homer	GCTGASTCAGCA	1	-1.295	0.5268	152	0.0255	1071.8	0.0243
ZNF165(Zf)/WHIM12-ZNF165-ChIP-Seq(GSE65937)/Homer	AAGGKGRCGCAGGCA	1	-1.233	0.5564	55	0.0092	376.7	0.0085
GABPA(ETS)/Jurkat-GABPa-ChIP-Seq(GSE17954)/Homer	RACCGGAAGT	1	-1.229	0.5564	524	0.088	3794.4	0.086
Srebp2(bHLH)/HepG2-Srebp2-ChIP-Seq(GSE31477)/Homer	CGGTCACSCCAC	1	-1.224	0.5564	71	0.0119	491.8	0.0111
Rfx1(HTH)/NPC-H3K4me1-ChIP-Seq(GSE16256)/Homer	KGTTGCCATGGCAA	1	-1.208	0.5605	110	0.0185	773.4	0.0175
Zic(Zf)/Cerebellum-ZIC1.2-ChIP-Seq(GSE60731)/Homer	CCTGCTGAGH	1	-1.202	0.561	492	0.0827	3564	0.0808
FoxL2(Forkhead)/Ovary-FoxL2-ChIP-Seq(GSE60858)/Homer	WWTRTAAACAVG	1	-1.2	0.561	515	0.0865	3732.8	0.0846
ETS(ETS)/Promoter/Homer	AACCGGAAGT	1	-1.119	0.6024	158	0.0265	1128.5	0.0256
Nanog(Homeobox)/mES-Nanog-ChIP-Seq(GSE11724)/Homer	RGCCATTAAC	1	-1.117	0.6024	2693	0.4525	19834	0.4495
ETS:E-box(ETS,bHLH)/HPC7-Scl-ChIP-Seq(GSE22178)/Homer	AGGAARCAGCTG	1	-1.114	0.6024	47	0.0079	324.2	0.0073
bZIP:IRF(bZIP,IRF)/Th17-BatF-ChIP-Seq(GSE39756)/Homer	NAGTTTCABTHTGACTNW	1	-1.102	0.6024	283	0.0475	2043.4	0.0463
Tbox:Smad(T-box,MAD)/ESCd5-Smad2_3-ChIP-Seq(GSE29422)/Homer	AGGTGHCAGACA	1	-1.083	0.6104	116	0.0195	825.6	0.0187
Elk4(ETS)/Hela-Elk4-ChIP-Seq(GSE31477)/Homer	NRYTTCCGGY	1	-1.082	0.6104	242	0.0407	1745	0.0395
Pax7(Paired,Homeobox)/Myoblast-Pax7-ChIP-Seq(GSE25064)/Homer	TAATCAATTA	1	-1.009	0.6497	48	0.0081	336.3	0.0076
PRDM14(Zf)/H1-PRDM14-ChIP-Seq(GSE22767)/Homer	RGGTCTCTAACY	1	-0.9661	0.6744	194	0.0326	1405.6	0.0319
Tgif2(Homeobox)/mES-Tgif2-ChIP-Seq(GSE55404)/Homer	TGTCANYT	1	-0.9351	0.6918	2154	0.3619	15890.1	0.3601
ZNF416(Zf)/HEK293-ZNF416.GFP-ChIP-Seq(GSE58341)/Homer	WDNCTGGGCA	1	-0.9214	0.6975	889	0.1494	6535.9	0.1481
Sp1(Zf)/Promoter/Homer	GGCCCCGCCCCC	1	-0.8786	0.724	56	0.0094	401.5	0.0091
ARE(NR)/LNCAP-AR-ChIP-Seq(GSE27824)/Homer	RGRACASNSTGTYCYB	1	-0.8682	0.7276	188	0.0316	1371.5	0.0311
ZNF136(Zf)/HEK293-ZNF136.GFP-ChIP-Seq(GSE58341)/Homer	YTKGATAHAGTATTCTWGGTNGGCA	1	-0.8511	0.7362	51	0.0086	366	0.0083
PRDM1(Zf)/Hela-PRDM1-ChIP-Seq(GSE31477)/Homer	ACTTTCACTTTC	1	-0.8342	0.7447	340	0.0571	2496.4	0.0566
Pdx1(Homeobox)/Islet-Pdx1-ChIP-Seq(SRA008281)/Homer	YCATYAATCA	1	-0.8319	0.7447	515	0.0865	3789.8	0.0859
RAR:RXR(NR),DR5/ES-RAR-ChIP-Seq(GSE56893)/Homer	RGGTCADNNAGAGGTCAV	1	-0.8142	0.7517	16	0.0027	112.2	0.0025
RBPJ:Ebox(?,bHLH)/Panc1-Rbpj1-ChIP-Seq(GSE47459)/Homer	GGGRAARRGRMCAGMTG	1	-0.7872	0.7682	183	0.0307	1343.5	0.0304
Znf263(Zf)/K562-Znf263-ChIP-Seq(GSE31477)/Homer	CVGTSCTCCC	1	-0.7776	0.7715	1065	0.1789	7870.1	0.1784
MYB(HTH)/ERMYB-Myb-ChIPSeq(GSE22095)/Homer	GGCVGTTR	1	-0.7622	0.7793	1080	0.1815	7985.2	0.181
ZNF675(Zf)/HEK293-ZNF675.GFP-ChIP-Seq(GSE58341)/Homer	ARGAGGMCAAAATGW	1	-0.7559	0.7802	68	0.0114	497.2	0.0113
Brn2(POU,Homeobox)/NPC-Brn2-ChIP-Seq(GSE35496)/Homer	ATGAATATTC	1	-0.7384	0.7898	44	0.0074	321.1	0.0073
Lhx3(Homeobox)/Neuron-Lhx3-ChIP-Seq(GSE31456)/Homer	ADBTAATTAR	1	-0.7272	0.7947	994	0.167	7357.7	0.1667
HRE(HSF)/HepG2-HSF1-ChIP-Seq(GSE31477)/Homer	BSTTCTRGAABVTTCYAGAA	1	-0.7248	0.7947	80	0.0134	588.4	0.0133
CRX(Homeobox)/Retina-Crx-ChIP-Seq(GSE20012)/Homer	GCTAATCC	1	-0.707	0.8026	1535	0.2579	11372.9	0.2577
Rbpj1(?)/Panc1-Rbpj1-ChIP-Seq(GSE47459)/Homer	HTTTCCCASG	1	-0.6681	0.8302	860	0.1445	6379.9	0.1446
EBF(EBF)/proBcell-EBF-ChIP-Seq(GSE21978)/Homer	DGTCCCYRGGGA	1	-0.6533	0.8383	101	0.017	750.3	0.017
ZNF415(Zf)/HEK293-ZNF415.GFP-ChIP-Seq(GSE58341)/Homer	GRTGMTRGAGCC	1	-0.6383	0.8467	276	0.0464	2052.8	0.0465
Atf2(bZIP)/3T3L1-Atf2-ChIP-Seq(GSE56872)/Homer	NRRTGACGTCAT	1	-0.6338	0.8467	163	0.0274	1213.9	0.0275
X-box(HTH)/NPC-H3K4me1-ChIP-Seq(GSE16256)/Homer	GGTTGCCATGGCAA	1	-0.631	0.8467	58	0.0097	432	0.0098
PAX6(Paired,Homeobox)/Forebrain-Pax6-ChIP-Seq(GSE66961)/Homer	NGTGTTCAVTSAAGCGKAAA	1	-0.6255	0.8467	44	0.0074	328.6	0.0074
PR(NR)/T47D-PR-ChIP-Seq(GSE31130)/Homer	VAGRACAKNCTGTBC	1	-0.6129	0.8513	1548	0.2601	11499.8	0.2606
Klf9(Zf)/GBM-Klf9-ChIP-Seq(GSE62211)/Homer	GCCACRCCCACY	1	-0.6008	0.8575	194	0.0326	1448.1	0.0328
ZNF382(Zf)/HEK293-ZNF382.GFP-ChIP-Seq(GSE58341)/Homer	GNCTGTASTRNTGBCTCHTT	1	-0.5945	0.8588	16	0.0027	120.3	0.0027
Olig2(bHLH)/Neuron-Olig2-ChIP-Seq(GSE30882)/Homer	RCCATMTGTT	1	-0.5792	0.8677	1257	0.2112	9352	0.2119
STAT6(Stat)/Macrophage-Stat6-ChIP-Seq(GSE38377)/Homer	TTCCKNAGAA	1	-0.568	0.8732	299	0.0502	2235.7	0.0507
STAT6(Stat)/CD4-Stat6-ChIP-Seq(GSE22104)/Homer	ABTTCYYRRGAA	1	-0.5673	0.8732	292	0.0491	2183.9	0.0495
ZNF189(Zf)/HEK293-ZNF189.GFP-ChIP-Seq(GSE58341)/Homer	TGGAACAGMA	1	-0.5601	0.8732	524	0.088	3911.8	0.0887
ERE(NR),IR3/MCF7-ERa-ChIP-Seq(Unpublished)/Homer	VAGGTCACNSTGACC	1	-0.5569	0.8732	178	0.0299	1335.2	0.0303
Brn1(POU,Homeobox)/NPC-Brn1-ChIP-Seq(GSE35496)/Homer	TATGCWAATBAV	1	-0.5396	0.8814	162	0.0272	1218.4	0.0276
c-Jun-CRE(bZIP)/K562-cJun-ChIP-Seq(GSE31477)/Homer	ATGACGTCATCY	1	-0.517	0.8972	145	0.0244	1094.8	0.0248
CEBP:CEBP(bZIP)/MEF-Chop-ChIP-Seq(GSE35681)/Homer	NTNATGCAAYMNNHTGMAAY	1	-0.512	0.8975	68	0.0114	517.9	0.0117
Lhx1(Homeobox)/EmbryoCarcinoma-Lhx1-ChIP-Seq(GSE70957)/Homer	NNYTAATTAR	1	-0.4997	0.9044	638	0.1072	4775.2	0.1082
Oct6(POU,Homeobox)/NPC-Oct6-ChIP-Seq(GSE35496)/Homer	WATGCAAATGAG	1	-0.4807	0.9174	222	0.0373	1676	0.038
Brachyury(T-box)/Mesoendoderm-Brachyury-ChIP-exo(GSE54963)/Homer	ANTTMRCASBNNNGTGYKAAN	1	-0.4716	0.9215	154	0.0259	1168.6	0.0265
GATA3(Zf),DR4/iTreg-Gata3-ChIP-Seq(GSE20898)/Homer	AGATGKDGAGATAAG	1	-0.4709	0.9215	45	0.0076	347.9	0.0079
E2F4(E2F)/K562-E2F4-ChIP-Seq(GSE31477)/Homer	GGCGGGAAAH	1	-0.4692	0.9215	84	0.0141	642.7	0.0146
Phox2a(Homeobox)/Neuron-Phox2a-ChIP-Seq(GSE31456)/Homer	YTAATYNRATTA	1	-0.4411	0.9371	170	0.0286	1294	0.0293
Gfi1b(Zf)/HPC7-Gfi1b-ChIP-Seq(GSE22178)/Homer	MAATCACTGC	1	-0.4303	0.943	366	0.0615	2764.8	0.0627
Reverb(NR),DR2/RAW-Reverba.biotin-ChIP-Seq(GSE45914)/Homer	GTRGGTCASTGGGTCA	1	-0.4133	0.9548	76	0.0128	588.8	0.0133
KLF14(Zf)/HEK293-KLF14.GFP-ChIP-Seq(GSE58341)/Homer	RGKGGGCGKGGC	1	-0.411	0.9548	881	0.148	6614.9	0.1499
Pax7(Paired,Homeobox),long/Myoblast-Pax7-ChIP-Seq(GSE25064)/Homer	TAATCHGATTAC	1	-0.4083	0.9548	7	0.0012	58.6	0.0013
Pbx3(Homeobox)/GM12878-PBX3-ChIP-Seq(GSE32465)/Homer	SCTGTCAMTCAN	1	-0.4081	0.9548	137	0.023	1050.5	0.0238
Stat3+il21(Stat)/CD4-Stat3-ChIP-Seq(GSE19198)/Homer	SVYTTCCNGGAARB	1	-0.4041	0.9548	406	0.0682	3070.2	0.0696
PAX3:FKHR-fusion(Paired,Homeobox)/Rh4-PAX3:FKHR-ChIP-Seq(GSE19063)/Homer	ACCRTGACTAATTNN	1	-0.4023	0.9548	128	0.0215	983.4	0.0223
Pknox1(Homeobox)/ES-Prep1-ChIP-Seq(GSE63282)/Homer	SCTGTCAVTCAV	1	-0.3966	0.9548	130	0.0218	999.6	0.0227
GRHL2(CP2)/HBE-GRHL2-ChIP-Seq(GSE46194)/Homer	AAACYKGTTWDACMRGTTTB	1	-0.3873	0.9548	222	0.0373	1694.1	0.0384
REST-NRSF(Zf)/Jurkat-NRSF-ChIP-Seq/Homer	GGMGCTGTCCATGGTGCTGA	1	-0.3848	0.9548	3	0.0005	26.4	0.0006
Mef2a(MADS)/HL1-Mef2a.biotin-ChIP-Seq(GSE21529)/Homer	CYAAAAATAG	1	-0.3836	0.9548	194	0.0326	1484.4	0.0336
ZNF41(Zf)/HEK293-ZNF41.GFP-ChIP-Seq(GSE58341)/Homer	CCTCATGGTGYCYTWYTCCCTTGTG	1	-0.3827	0.9548	12	0.002	99.8	0.0023
NFkB-p65-Rel(RHD)/ThioMac-LPS-Expression(GSE23622)/Homer	GGAAATTCCC	1	-0.3722	0.9548	23	0.0039	186.2	0.0042
Rfx2(HTH)/LoVo-RFX2-ChIP-Seq(GSE49402)/Homer	GTTGCCATGGCAACM	1	-0.3696	0.9548	36	0.006	287.6	0.0065
HOXA2(Homeobox)/mES-Hoxa2-ChIP-Seq(Donaldson_et_al.)/Homer	GYCATCMATCAT	1	-0.367	0.9548	53	0.0089	418.1	0.0095
PRDM9(Zf)/Testis-DMC1-ChIP-Seq(GSE35498)/Homer	ADGGYAGYAGCATCT	1	-0.3549	0.9548	222	0.0373	1701	0.0386
T1ISRE(IRF)/ThioMac-Ifnb-Expression/Homer	ACTTTCGTTTCT	1	-0.3477	0.9548	5	0.0008	44.5	0.001
NFkB-p65(RHD)/GM12787-p65-ChIP-Seq(GSE19485)/Homer	WGGGGATTTCCC	1	-0.3079	0.9893	238	0.04	1833.8	0.0416
SpiB(ETS)/OCILY3-SPIB-ChIP-Seq(GSE56857)/Homer	AAAGRGGAAGTG	1	-0.2924	1	121	0.0203	949.6	0.0215
Mef2d(MADS)/Retina-Mef2d-ChIP-Seq(GSE61391)/Homer	GCTATTTTTAGC	1	-0.2904	1	72	0.0121	574.3	0.013
ZNF519(Zf)/HEK293-ZNF519.GFP-ChIP-Seq(GSE58341)/Homer	GAGSCCGAGC	1	-0.2884	1	73	0.0123	582.4	0.0132
Bapx1(Homeobox)/VertebralCol-Bapx1-ChIP-Seq(GSE36672)/Homer	TTRAGTGSYK	1	-0.2866	1	1408	0.2366	10600.3	0.2402
MafA(bZIP)/Islet-MafA-ChIP-Seq(GSE30298)/Homer	TGCTGACTCA	1	-0.2808	1	499	0.0838	3807.6	0.0863
BMAL1(bHLH)/Liver-Bmal1-ChIP-Seq(GSE39860)/Homer	GNCACGTG	1	-0.2638	1	1121	0.1883	8472.7	0.192
GFX(?)/Promoter/Homer	ATTCTCGCGAGA	1	-0.2571	1	1	0.0002	11.9	0.0003
Six1(Homeobox)/Myoblast-Six1-ChIP-Chip(GSE20150)/Homer	GKVTCADRTTWC	1	-0.2473	1	131	0.022	1035.6	0.0235
OCT:OCT(POU,Homeobox)/NPC-Brn1-ChIP-Seq(GSE35496)/Homer	ATGAATATTCATGAG	1	-0.239	1	3	0.0005	31.2	0.0007
OCT4-SOX2-TCF-NANOG(POU,Homeobox,HMG)/mES-Oct4-ChIP-Seq(GSE11431)/Homer	ATTTGCATAACAATG	1	-0.2324	1	79	0.0133	638.3	0.0145
GLI3(Zf)/Limb-GLI3-ChIP-Chip(GSE11077)/Homer	CGTGGGTGGTCC	1	-0.231	1	63	0.0106	514.6	0.0117
E2F7(E2F)/Hela-E2F7-ChIP-Seq(GSE32673)/Homer	VDTTTCCCGCCA	1	-0.2305	1	17	0.0029	150.4	0.0034
PU.1(ETS)/ThioMac-PU.1-ChIP-Seq(GSE21512)/Homer	AGAGGAAGTG	1	-0.2126	1	310	0.0521	2408.3	0.0546
E2F1(E2F)/Hela-E2F1-ChIP-Seq(GSE22478)/Homer	CWGGCGGGAA	1	-0.2044	1	34	0.0057	290.1	0.0066
AMYB(HTH)/Testes-AMYB-ChIP-Seq(GSE44588)/Homer	TGGCAGTTGG	1	-0.2037	1	943	0.1584	7177.3	0.1627
Pax8(Paired,Homeobox)/Thyroid-Pax8-ChIP-Seq(GSE26938)/Homer	GTCATGCHTGRCTGS	1	-0.2027	1	180	0.0302	1422.8	0.0322
ZNF264(Zf)/HEK293-ZNF264.GFP-ChIP-Seq(GSE58341)/Homer	RGGGCACTAACY	1	-0.1772	1	349	0.0586	2719.7	0.0616
RFX(HTH)/K562-RFX3-ChIP-Seq(SRA012198)/Homer	CGGTTGCCATGGCAAC	1	-0.1757	1	28	0.0047	246	0.0056
CRE(bZIP)/Promoter/Homer	CSGTGACGTCAC	1	-0.1748	1	81	0.0136	666.7	0.0151
ETS:RUNX(ETS,Runt)/Jurkat-RUNX1-ChIP-Seq(GSE17954)/Homer	RCAGGATGTGGT	1	-0.1728	1	41	0.0069	351.3	0.008
Tbx20(T-box)/Heart-Tbx20-ChIP-Seq(GSE29636)/Homer	GGTGYTGACAGS	1	-0.1586	1	116	0.0195	943.3	0.0214
GATA(Zf),IR4/iTreg-Gata3-ChIP-Seq(GSE20898)/Homer	NAGATWNBNATCTNN	1	-0.1544	1	33	0.0055	290.1	0.0066
JunD(bZIP)/K562-JunD-ChIP-Seq/Homer	ATGACGTCATCN	1	-0.1539	1	32	0.0054	282.6	0.0064
NFY(CCAAT)/Promoter/Homer	RGCCAATSRG	1	-0.1522	1	467	0.0785	3627.1	0.0822
p53(p53)/Saos-p53-ChIP-Seq(GSE15780)/Homer	RRCATGYCYRGRCATGYYYN	1	-0.1386	1	47	0.0079	406.8	0.0092
p53(p53)/Saos-p53-ChIP-Seq/Homer	RRCATGYCYRGRCATGYYYN	1	-0.1386	1	47	0.0079	406.8	0.0092
Egr2(Zf)/Thymocytes-Egr2-ChIP-Seq(GSE34254)/Homer	NGCGTGGGCGGR	1	-0.1266	1	58	0.0097	497.9	0.0113
PBX1(Homeobox)/MCF7-PBX1-ChIP-Seq(GSE28007)/Homer	GSCTGTCACTCA	1	-0.1251	1	43	0.0072	377.2	0.0085
Tgif1(Homeobox)/mES-Tgif1-ChIP-Seq(GSE55404)/Homer	YTGWCADY	1	-0.1183	1	2012	0.338	15243.6	0.3455
E2F(E2F)/Hela-CellCycle-Expression/Homer	TTSGCGCGAAAA	1	-0.1136	1	7	0.0012	77.5	0.0018
DMRT6(DM)/Testis-DMRT6-ChIP-Seq(GSE60440)/Homer	YDGHTACAWTGTADC	1	-0.1095	1	108	0.0181	898.6	0.0204
GFY(?)/Promoter/Homer	ACTACAATTCCC	1	-0.1024	1	21	0.0035	201.5	0.0046
HIF-1b(HLH)/T47D-HIF1b-ChIP-Seq(GSE59937)/Homer	RTACGTGC	1	-0.101	1	468	0.0786	3671.1	0.0832
RORgt(NR)/EL4-RORgt.Flag-ChIP-Seq(GSE56019)/Homer	AAYTAGGTCA	1	-0.1002	1	73	0.0123	625.6	0.0142
GATA3(Zf),DR8/iTreg-Gata3-ChIP-Seq(GSE20898)/Homer	AGATSTNDNNDSAGATAASN	1	-0.1	1	39	0.0066	351.7	0.008
NPAS2(bHLH)/Liver-NPAS2-ChIP-Seq(GSE39860)/Homer	KCCACGTGAC	1	-0.09871	1	622	0.1045	4842.5	0.1097
Nkx2.5(Homeobox)/HL1-Nkx2.5.biotin-ChIP-Seq(GSE21529)/Homer	RRSCACTYAA	1	-0.0968	1	1421	0.2387	10857.1	0.2461
Pit1(Homeobox)/GCrat-Pit1-ChIP-Seq(GSE58009)/Homer	ATGMATATDC	1	-0.09549	1	577	0.0969	4505	0.1021
ZNF528(Zf)/HEK293-ZNF528.GFP-ChIP-Seq(GSE58341)/Homer	AGAAATGACTTCCCT	1	-0.09227	1	2	0.0003	30.9	0.0007
Mef2c(MADS)/GM12878-Mef2c-ChIP-Seq(GSE32465)/Homer	DCYAAAAATAGM	1	-0.09026	1	187	0.0314	1524.9	0.0346
GSC(Homeobox)/FrogEmbryos-GSC-ChIP-Seq(DRA000576)/Homer	RGGATTAR	1	-0.08745	1	756	0.127	5868.4	0.133
Mef2b(MADS)/HEK293-Mef2b.V5-ChIP-Seq(GSE67450)/Homer	GCTATTTTTGGM	1	-0.07689	1	412	0.0692	3266.8	0.074
ZNF692(Zf)/HEK293-ZNF692.GFP-ChIP-Seq(GSE58341)/Homer	GTGGGCCCCA	1	-0.07646	1	46	0.0077	416.8	0.0094
Meis1(Homeobox)/MastCells-Meis1-ChIP-Seq(GSE48085)/Homer	VGCTGWCAVB	1	-0.07572	1	1089	0.183	8395.1	0.1903
ZNF317(Zf)/HEK293-ZNF317.GFP-ChIP-Seq(GSE58341)/Homer	GTCWGCTGTYYCTCT	1	-0.07421	1	35	0.0059	326.4	0.0074
Maz(Zf)/HepG2-Maz-ChIP-Seq(GSE31477)/Homer	GGGGGGGG	1	-0.07272	1	606	0.1018	4749.8	0.1076
Nkx2.2(Homeobox)/NPC-Nkx2.2-ChIP-Seq(GSE61673)/Homer	BTBRAGTGSN	1	-0.06583	1	1194	0.2006	9201.3	0.2085
ZNF669(Zf)/HEK293-ZNF669.GFP-ChIP-Seq(GSE58341)/Homer	GARTGGTCATCGCCC	1	-0.0547	1	21	0.0035	214.3	0.0049
NRF(NRF)/Promoter/Homer	STGCGCATGCGC	1	-0.05385	1	43	0.0072	401.7	0.0091
E2F6(E2F)/Hela-E2F6-ChIP-Seq(GSE31477)/Homer	GGCGGGAARN	1	-0.0531	1	122	0.0205	1040.2	0.0236
Smad2(MAD)/ES-SMAD2-ChIP-Seq(GSE29422)/Homer	CTGTCTGG	1	-0.0479	1	947	0.1591	7373.7	0.1671
TATA-Box(TBP)/Promoter/Homer	CCTTTTAWAGSC	1	-0.04305	1	768	0.129	6027	0.1366
GATA(Zf),IR3/iTreg-Gata3-ChIP-Seq(GSE20898)/Homer	NNNNNBAGATAWYATCTVHN	1	-0.04188	1	61	0.0102	557.5	0.0126
Pax7(Paired,Homeobox),longest/Myoblast-Pax7-ChIP-Seq(GSE25064)/Homer	NTAATTDGCYAATTANNWWD	1	-0.03692	1	7	0.0012	92.4	0.0021
Nkx3.1(Homeobox)/LNCaP-Nkx3.1-ChIP-Seq(GSE28264)/Homer	AAGCACTTAA	1	-0.03632	1	1495	0.2512	11531.1	0.2613
PAX5(Paired,Homeobox)/GM12878-PAX5-ChIP-Seq(GSE32465)/Homer	GCAGCCAAGCRTGACH	1	-0.03423	1	177	0.0297	1495.5	0.0339
Smad3(MAD)/NPC-Smad3-ChIP-Seq(GSE36673)/Homer	TWGTCTGV	1	-0.03318	1	1897	0.3187	14554.2	0.3298
Arnt:Ahr(bHLH)/MCF7-Arnt-ChIP-Seq(Lo_et_al.)/Homer	TBGCACGCAA	1	-0.031	1	247	0.0415	2050.5	0.0465
ZBTB33(Zf)/GM12878-ZBTB33-ChIP-Seq(GSE32465)/Homer	GGVTCTCGCGAGAAC	1	-0.02652	1	1	0.0002	27.3	0.0006
NFAT(RHD)/Jurkat-NFATC1-ChIP-Seq(Jolma_et_al.)/Homer	ATTTTCCATT	1	-0.02534	1	469	0.0788	3784.6	0.0858
ZNF467(Zf)/HEK293-ZNF467.GFP-ChIP-Seq(GSE58341)/Homer	TGGGGAAGGGCM	1	-0.02216	1	441	0.0741	3577.5	0.0811
Egr1(Zf)/K562-Egr1-ChIP-Seq(GSE32465)/Homer	TGCGTGGGYG	1	-0.0195	1	274	0.046	2286.9	0.0518
NRF1(NRF)/MCF7-NRF1-ChIP-Seq(Unpublished)/Homer	CTGCGCATGCGC	1	-0.01531	1	15	0.0025	182.5	0.0041
Pitx1(Homeobox)/Chicken-Pitx1-ChIP-Seq(GSE38910)/Homer	TAATCCCN	1	-0.01387	1	2682	0.4506	20507.5	0.4648
Otx2(Homeobox)/EpiLC-Otx2-ChIP-Seq(GSE56098)/Homer	NYTAATCCYB	1	-0.0128	1	495	0.0832	4030.9	0.0914
p63(p53)/Keratinocyte-p63-ChIP-Seq(GSE17611)/Homer	NNDRCATGYCYNRRCATGYH	1	-0.01165	1	173	0.0291	1510.5	0.0342
RUNX-AML(Runt)/CD4+-PolII-ChIP-Seq(Barski_et_al.)/Homer	GCTGTGGTTW	1	-0.0113	1	407	0.0684	3355.9	0.0761
ZNF143|STAF(Zf)/CUTLL-ZNF143-ChIP-Seq(GSE29600)/Homer	ATTTCCCAGVAKSCY	1	-0.01081	1	205	0.0344	1770	0.0401
FOXA1:AR(Forkhead,NR)/LNCAP-AR-ChIP-Seq(GSE27824)/Homer	AGTAAACAAAAAAGAACAND	1	-0.008734	1	39	0.0066	410.7	0.0093
Max(bHLH)/K562-Max-ChIP-Seq(GSE31477)/Homer	RCCACGTGGYYN	1	-0.005639	1	364	0.0612	3057.4	0.0693
PU.1-IRF(ETS:IRF)/Bcell-PU.1-ChIP-Seq(GSE21512)/Homer	MGGAAGTGAAAC	1	-0.003537	1	749	0.1258	6074.2	0.1377
Smad4(MAD)/ESC-SMAD4-ChIP-Seq(GSE29422)/Homer	VBSYGTCTGG	1	-0.003426	1	931	0.1564	7473.3	0.1694
GFY-Staf(?,Zf)/Promoter/Homer	RACTACAATTCCCAGAAKGC	1	-0.002759	1	18	0.003	237.6	0.0054
n-Myc(bHLH)/mES-nMyc-ChIP-Seq(GSE11431)/Homer	VRCCACGTGG	1	-0.002071	1	330	0.0554	2837.7	0.0643
Hoxb4(Homeobox)/ES-Hoxb4-ChIP-Seq(GSE34014)/Homer	TGATTRATGGCY	1	-0.001901	1	83	0.0139	827.5	0.0188
Bcl6(Zf)/Liver-Bcl6-ChIP-Seq(GSE31578)/Homer	NNNCTTTCCAGGAAA	1	-0.001474	1	836	0.1405	6801	0.1541
RUNX(Runt)/HPC7-Runx1-ChIP-Seq(GSE22178)/Homer	SAAACCACAG	1	-0.000852	1	398	0.0669	3417.2	0.0774
Nkx2.1(Homeobox)/LungAC-Nkx2.1-ChIP-Seq(GSE43252)/Homer	RSCACTYRAG	1	-0.000213	1	1846	0.3101	14625.3	0.3315
c-Myc(bHLH)/mES-cMyc-ChIP-Seq(GSE11431)/Homer	VVCCACGTGG	1	-0.000129	1	244	0.041	2252	0.051
RUNX1(Runt)/Jurkat-RUNX1-ChIP-Seq(GSE29180)/Homer	AAACCACARM	1	-4.2e-05	1	600	0.1008	5153.6	0.1168
RUNX2(Runt)/PCa-RUNX2-ChIP-Seq(GSE33889)/Homer	NWAACCACADNN	1	-1.4e-05	1	472	0.0793	4179	0.0947
Rfx5(HTH)/GM12878-Rfx5-ChIP-Seq(GSE31477)/Homer	SCCTAGCAACAG	1	-1.4e-05	1	173	0.0291	1723.1	0.0391

## Sheet: Kidney_HOMER
Kidney_HOMER_KnownResults_Merged2_HNF4A ChIP_p05_Enhancers
Motif Name	Consensus	P-value	Log P-value	q-value (Benjamini)	# of Target Sequences with Motif(of 7166)	% of Target Sequences with Motif	# of Background Sequences with Motif(of 34334)	% of Background Sequences with Motif
HNF4a(NR),DR1/HepG2-HNF4a-ChIP-Seq(GSE25021)/Homer	CARRGKBCAAAGTYCA	1e-1139	-2624	0	2306	0.3218	1747.6	0.0509
RXR(NR),DR1/3T3L1-RXR-ChIP-Seq(GSE13511)/Homer	TAGGGCAAAGGTCA	1e-253	-582.6	0	1952	0.2724	4222.5	0.123
PPARE(NR),DR1/3T3L1-Pparg-ChIP-Seq(GSE13511)/Homer	TGACCTTTGCCCCA	1e-249	-574.1	0	1737	0.2424	3535.2	0.103
Erra(NR)/HepG2-Erra-ChIP-Seq(GSE31477)/Homer	CAAAGGTCAG	1e-209	-483.1	0	3134	0.4373	9173.7	0.2672
TR4(NR),DR1/Hela-TR4-ChIP-Seq(GSE24685)/Homer	GAGGTCAAAGGTCA	1e-122	-283.1	0	415	0.0579	484.8	0.0141
Nur77(NR)/K562-NR4A1-ChIP-Seq(GSE31363)/Homer	TGACCTTTNCNT	1e-93	-215.6	0	338	0.0472	417.5	0.0122
Esrrb(NR)/mES-Esrrb-ChIP-Seq(GSE11431)/Homer	KTGACCTTGA	1e-38	-88.51	0	852	0.1189	2578.6	0.0751
NF1(CTF)/LNCAP-NF1-ChIP-Seq(Unpublished)/Homer	CYTGGCABNSTGCCAR	1e-32	-75.65	0	482	0.0673	1283.9	0.0374
Hnf1(Homeobox)/Liver-Foxa2-Chip-Seq(GSE25694)/Homer	GGTTAAWCATTAA	1e-31	-71.44	0	110	0.0154	135.5	0.0039
FXR(NR),IR1/Liver-FXR-ChIP-Seq(Chong_et_al.)/Homer	AGGTCANTGACCTB	1e-21	-48.6	0	469	0.0654	1414.3	0.0412
Tcf3(HMG)/mES-Tcf3-ChIP-Seq(GSE11724)/Homer	ASWTCAAAGG	1e-13	-32.22	0	240	0.0335	675.2	0.0197
Tcf4(HMG)/Hct116-Tcf4-ChIP-Seq(SRA012054)/Homer	ASATCAAAGGVA	1e-11	-26.49	0	375	0.0523	1242	0.0362
Nr5a2(NR)/mES-Nr5a2-ChIP-Seq(GSE19019)/Homer	BTCAAGGTCA	1e-11	-25.99	0	582	0.0812	2095.5	0.061
Nr5a2(NR)/Pancreas-LRH1-ChIP-Seq(GSE34295)/Homer	BTCAAGGTCA	1e-11	-25.94	0	762	0.1063	2858.4	0.0833
TEAD4(TEA)/Tropoblast-Tead4-ChIP-Seq(GSE37350)/Homer	CCWGGAATGY	1e-09	-20.81	0	668	0.0932	2537.4	0.0739
p53(p53)/Saos-p53-ChIP-Seq(GSE15780)/Homer	RRCATGYCYRGRCATGYYYN	1e-08	-19.37	0	189	0.0264	579	0.0169
p53(p53)/Saos-p53-ChIP-Seq/Homer	RRCATGYCYRGRCATGYYYN	1e-08	-19.37	0	189	0.0264	579	0.0169
TEAD2(TEA)/Py2T-Tead2-ChIP-Seq(GSE55709)/Homer	CCWGGAATGY	1e-07	-17.08	0	405	0.0565	1476.9	0.043
Lhx1(Homeobox)/EmbryoCarcinoma-Lhx1-ChIP-Seq(GSE70957)/Homer	NNYTAATTAR	1e-07	-17.07	0	542	0.0756	2058.5	0.06
CTCF(Zf)/CD4+-CTCF-ChIP-Seq(Barski_et_al.)/Homer	AYAGTGCCMYCTRGTGGCCA	1e-06	-15.62	0	154	0.0215	475.8	0.0139
NF-E2(bZIP)/K562-NFE2-ChIP-Seq(GSE31477)/Homer	GATGACTCAGCA	1e-06	-15	0	74	0.0103	186.4	0.0054
RAR:RXR(NR),DR5/ES-RAR-ChIP-Seq(GSE56893)/Homer	RGGTCADNNAGAGGTCAV	1e-05	-13.75	0	45	0.0063	96.8	0.0028
TEAD(TEA)/Fibroblast-PU.1-ChIP-Seq(Unpublished)/Homer	YCWGGAATGY	1e-05	-12.92	0	434	0.0606	1665.4	0.0485
Bach1(bZIP)/K562-Bach1-ChIP-Seq(GSE31477)/Homer	AWWNTGCTGAGTCAT	1e-05	-12.33	0.0001	67	0.0093	176.9	0.0052
Usf2(bHLH)/C2C12-Usf2-ChIP-Seq(GSE36030)/Homer	GTCACGTGGT	1e-05	-12.22	0.0001	304	0.0424	1122.3	0.0327
LXRE(NR),DR4/RAW-LXRb.biotin-ChIP-Seq(GSE21512)/Homer	RGGTTACTANAGGTCA	0.0001	-11.06	0.0002	57	0.008	148.9	0.0043
NF1-halfsite(CTF)/LNCaP-NF1-ChIP-Seq(Unpublished)/Homer	YTGCCAAG	0.0001	-10.97	0.0002	1559	0.2176	6790.5	0.1978
bHLHE40(bHLH)/HepG2-BHLHE40-ChIP-Seq(GSE31477)/Homer	KCACGTGMCN	0.0001	-10.65	0.0003	306	0.0427	1155.7	0.0337
USF1(bHLH)/GM12878-Usf1-ChIP-Seq(GSE32465)/Homer	SGTCACGTGR	0.0001	-10.05	0.0005	411	0.0574	1619	0.0472
PAX5(Paired,Homeobox)/GM12878-PAX5-ChIP-Seq(GSE32465)/Homer	GCAGCCAAGCRTGACH	0.001	-8.609	0.0019	369	0.0515	1465.8	0.0427
VDR(NR),DR3/GM10855-VDR+vitD-ChIP-Seq(GSE22484)/Homer	ARAGGTCANWGAGTTCANNN	0.001	-8.55	0.002	193	0.0269	709.4	0.0207
CEBP(bZIP)/ThioMac-CEBPb-ChIP-Seq(GSE21512)/Homer	ATTGCGCAAC	0.001	-8.214	0.0027	339	0.0473	1342.6	0.0391
Fra1(bZIP)/BT549-Fra1-ChIP-Seq(GSE46166)/Homer	NNATGASTCATH	0.001	-8.036	0.0031	376	0.0525	1508.1	0.0439
Lhx2(Homeobox)/HFSC-Lhx2-ChIP-Seq(GSE48068)/Homer	TAATTAGN	0.001	-7.863	0.0036	532	0.0742	2205.5	0.0642
PAX6(Paired,Homeobox)/Forebrain-Pax6-ChIP-Seq(GSE66961)/Homer	NGTGTTCAVTSAAGCGKAAA	0.001	-7.858	0.0036	95	0.0133	315.6	0.0092
STAT1(Stat)/HelaS3-STAT1-ChIP-Seq(GSE12782)/Homer	NATTTCCNGGAAAT	0.001	-7.688	0.0041	180	0.0251	667.3	0.0194
THRa(NR)/C17.2-THRa-ChIP-Seq(GSE38347)/Homer	GGTCANYTGAGGWCA	0.001	-7.662	0.0041	380	0.053	1534.6	0.0447
STAT5(Stat)/mCD4+-Stat5-ChIP-Seq(GSE12346)/Homer	RTTTCTNAGAAA	0.001	-7.625	0.0041	209	0.0292	791.5	0.0231
E-box(bHLH)/Promoter/Homer	SSGGTCACGTGA	0.001	-7.569	0.0042	67	0.0093	208.5	0.0061
RAR:RXR(NR),DR5/ES-RAR-ChIP-Seq(GSE56893)/Homer	AGGTCAAGGTCA	0.001	-7.307	0.0054	189	0.0264	711.7	0.0207
TCFL2(HMG)/K562-TCF7L2-ChIP-Seq(GSE29196)/Homer	ACWTCAAAGG	0.01	-6.866	0.0081	67	0.0093	214.5	0.0062
p63(p53)/Keratinocyte-p63-ChIP-Seq(GSE17611)/Homer	NNDRCATGYCYNRRCATGYH	0.01	-6.784	0.0086	418	0.0583	1724.5	0.0502
GRE(NR),IR3/A549-GR-ChIP-Seq(GSE32465)/Homer	NRGVACABNVTGTYCY	0.01	-6.142	0.016	151	0.0211	568.1	0.0165
Lhx3(Homeobox)/Neuron-Lhx3-ChIP-Seq(GSE31456)/Homer	ADBTAATTAR	0.01	-5.905	0.0198	807	0.1126	3518.3	0.1025
HIF-1a(bHLH)/MCF7-HIF1a-ChIP-Seq(GSE28352)/Homer	TACGTGCV	0.01	-5.904	0.0198	189	0.0264	735.9	0.0214
Bach2(bZIP)/OCILy7-Bach2-ChIP-Seq(GSE44420)/Homer	TGCTGAGTCA	0.01	-5.653	0.0243	165	0.023	636.5	0.0185
Atf4(bZIP)/MEF-Atf4-ChIP-Seq(GSE35681)/Homer	MTGATGCAAT	0.01	-5.499	0.0278	156	0.0218	600.3	0.0175
RORgt(NR)/EL4-RORgt.Flag-ChIP-Seq(GSE56019)/Homer	AAYTAGGTCA	0.01	-5.234	0.0354	109	0.0152	404.9	0.0118
Tlx?(NR)/NPC-H3K4me1-ChIP-Seq(GSE16256)/Homer	CTGGCAGSCTGCCA	0.01	-5.109	0.0393	442	0.0617	1880.6	0.0548
Reverb(NR),DR2/RAW-Reverba.biotin-ChIP-Seq(GSE45914)/Homer	GTRGGTCASTGGGTCA	0.01	-5.005	0.0428	144	0.0201	557.8	0.0162
c-Myc(bHLH)/LNCAP-cMyc-ChIP-Seq(Unpublished)/Homer	VCCACGTG	0.01	-4.918	0.0457	367	0.0512	1547.8	0.0451
GRE(NR),IR3/RAW264.7-GRE-ChIP-Seq(Unpublished)/Homer	VAGRACAKWCTGTYC	0.01	-4.713	0.0551	231	0.0322	944.3	0.0275
ERE(NR),IR3/MCF7-ERa-ChIP-Seq(Unpublished)/Homer	VAGGTCACNSTGACC	0.1	-4.567	0.0625	265	0.037	1099.4	0.032
Atf3(bZIP)/GBM-ATF3-ChIP-Seq(GSE33912)/Homer	DATGASTCATHN	0.1	-4.517	0.0645	448	0.0625	1927.4	0.0561
Sox2(HMG)/mES-Sox2-ChIP-Seq(GSE11431)/Homer	BCCATTGTTC	0.1	-4.29	0.0795	528	0.0737	2301.9	0.067
Sox4(HMG)/proB-Sox4-ChIP-Seq(GSE50066)/Homer	YCTTTGTTCC	0.1	-4.234	0.0825	543	0.0758	2372.8	0.0691
CEBP:AP1(bZIP)/ThioMac-CEBPb-ChIP-Seq(GSE21512)/Homer	DRTGTTGCAA	0.1	-4.092	0.0935	437	0.061	1892.2	0.0551
MafA(bZIP)/Islet-MafA-ChIP-Seq(GSE30298)/Homer	TGCTGACTCA	0.1	-3.802	0.1228	754	0.1052	3366.1	0.098
Nrf2(bZIP)/Lymphoblast-Nrf2-ChIP-Seq(GSE37589)/Homer	HTGCTGAGTCAT	0.1	-3.76	0.1259	49	0.0068	173.3	0.005
PGR(NR)/EndoStromal-PGR-ChIP-Seq(GSE69539)/Homer	AAGAACATWHTGTTC	0.1	-3.532	0.1555	186	0.026	773	0.0225
CLOCK(bHLH)/Liver-Clock-ChIP-Seq(GSE39860)/Homer	GHCACGTG	0.1	-3.527	0.1555	548	0.0765	2425.2	0.0706
AP-2gamma(AP2)/MCF7-TFAP2C-ChIP-Seq(GSE21234)/Homer	SCCTSAGGSCAW	0.1	-3.207	0.2083	688	0.096	3090.4	0.09
ZNF519(Zf)/HEK293-ZNF519.GFP-ChIP-Seq(GSE58341)/Homer	GAGSCCGAGC	0.1	-3.162	0.2143	117	0.0163	475.9	0.0139
MafK(bZIP)/C2C12-MafK-ChIP-Seq(GSE36030)/Homer	GCTGASTCAGCA	0.1	-3.153	0.2143	217	0.0303	923.9	0.0269
Pax8(Paired,Homeobox)/Thyroid-Pax8-ChIP-Seq(GSE26938)/Homer	GTCATGCHTGRCTGS	0.1	-3.134	0.2143	333	0.0465	1452.9	0.0423
BATF(bZIP)/Th17-BATF-ChIP-Seq(GSE39756)/Homer	DATGASTCAT	0.1	-3.093	0.2193	442	0.0617	1955.3	0.0569
Tcfcp2l1(CP2)/mES-Tcfcp2l1-ChIP-Seq(GSE11431)/Homer	NRAACCRGTTYRAACCRGYT	0.1	-3.078	0.2193	115	0.016	468.9	0.0137
Chop(bZIP)/MEF-Chop-ChIP-Seq(GSE35681)/Homer	ATTGCATCAT	0.1	-2.845	0.2727	110	0.0154	451.8	0.0132
BORIS(Zf)/K562-CTCFL-ChIP-Seq(GSE32465)/Homer	CNNBRGCGCCCCCTGSTGGC	0.1	-2.76	0.2925	156	0.0218	659.2	0.0192
AP-2alpha(AP2)/Hela-AP2alpha-ChIP-Seq(GSE31477)/Homer	ATGCCCTGAGGC	0.1	-2.476	0.3833	518	0.0723	2338.2	0.0681
Foxa2(Forkhead)/Liver-Foxa2-ChIP-Seq(GSE25694)/Homer	CYTGTTTACWYW	0.1	-2.427	0.3966	550	0.0768	2490.9	0.0726
PAX5(Paired,Homeobox),condensed/GM12878-PAX5-ChIP-Seq(GSE32465)/Homer	GTCACGCTCSCTGM	0.1	-2.405	0.4	90	0.0126	372.8	0.0109
Jun-AP1(bZIP)/K562-cJun-ChIP-Seq(GSE31477)/Homer	GATGASTCATCN	1	-2.165	0.5013	177	0.0247	773.8	0.0225
MITF(bHLH)/MastCells-MITF-ChIP-Seq(GSE48085)/Homer	RTCATGTGAC	1	-2.128	0.5133	787	0.1098	3621.7	0.1055
c-Jun-CRE(bZIP)/K562-cJun-ChIP-Seq(GSE31477)/Homer	ATGACGTCATCY	1	-2.09	0.5263	196	0.0274	863.3	0.0251
Fosl2(bZIP)/3T3L1-Fosl2-ChIP-Seq(GSE56872)/Homer	NATGASTCABNN	1	-2.06	0.5347	235	0.0328	1044	0.0304
p53(p53)/mES-cMyc-ChIP-Seq(GSE11431)/Homer	ACATGCCCGGGCAT	1	-2.025	0.5467	17	0.0024	60.3	0.0018
ZNF528(Zf)/HEK293-ZNF528.GFP-ChIP-Seq(GSE58341)/Homer	AGAAATGACTTCCCT	1	-1.973	0.5687	5	0.0007	13.5	0.0004
NF1:FOXA1(CTF,Forkhead)/LNCAP-FOXA1-ChIP-Seq(GSE27824)/Homer	WNTGTTTRYTTTGGCA	1	-1.826	0.6501	33	0.0046	131.9	0.0038
Sox15(HMG)/CPA-Sox15-ChIP-Seq(GSE62909)/Homer	RAACAATGGN	1	-1.817	0.6501	616	0.086	2839.2	0.0827
MafF(bZIP)/HepG2-MafF-ChIP-Seq(GSE31477)/Homer	HWWGTCAGCAWWTTT	1	-1.746	0.6871	145	0.0202	641	0.0187
ARE(NR)/LNCAP-AR-ChIP-Seq(GSE27824)/Homer	RGRACASNSTGTYCYB	1	-1.725	0.6931	276	0.0385	1250.9	0.0364
ETS:E-box(ETS,bHLH)/HPC7-Scl-ChIP-Seq(GSE22178)/Homer	AGGAARCAGCTG	1	-1.641	0.7445	69	0.0096	296.8	0.0086
NFAT:AP1(RHD,bZIP)/Jurkat-NFATC1-ChIP-Seq(Jolma_et_al.)/Homer	SARTGGAAAAWRTGAGTCAB	1	-1.505	0.8433	90	0.0126	396.3	0.0115
Fox:Ebox(Forkhead,bHLH)/Panc1-Foxa2-ChIP-Seq(GSE47459)/Homer	NNNVCTGWGYAAACASN	1	-1.484	0.8512	1050	0.1465	4922.1	0.1434
ZNF382(Zf)/HEK293-ZNF382.GFP-ChIP-Seq(GSE58341)/Homer	GNCTGTASTRNTGBCTCHTT	1	-1.43	0.8877	20	0.0028	80.8	0.0024
Zfp809(Zf)/ES-Zfp809-ChIP-Seq(GSE70799)/Homer	GGGGCTYGKCTGGGA	1	-1.359	0.9421	123	0.0172	554.9	0.0162
Pax7(Paired,Homeobox)/Myoblast-Pax7-ChIP-Seq(GSE25064)/Homer	TAATCAATTA	1	-1.328	0.961	21	0.0029	86	0.0025
Atf2(bZIP)/3T3L1-Atf2-ChIP-Seq(GSE56872)/Homer	NRRTGACGTCAT	1	-1.262	1	216	0.0301	994.2	0.029
Oct4:Sox17(POU,Homeobox,HMG)/F9-Sox17-ChIP-Seq(GSE44553)/Homer	CCATTGTATGCAAAT	1	-1.24	1	65	0.0091	289.9	0.0084
AP-1(bZIP)/ThioMac-PU.1-ChIP-Seq(GSE21512)/Homer	VTGACTCATC	1	-1.227	1	504	0.0703	2357.6	0.0687
Sox10(HMG)/SciaticNerve-Sox3-ChIP-Seq(GSE35132)/Homer	CCWTTGTYYB	1	-1.211	1	1092	0.1524	5153.5	0.1501
ZNF136(Zf)/HEK293-ZNF136.GFP-ChIP-Seq(GSE58341)/Homer	YTKGATAHAGTATTCTWGGTNGGCA	1	-1.141	1	46	0.0064	204.7	0.006
T1ISRE(IRF)/ThioMac-Ifnb-Expression/Homer	ACTTTCGTTTCT	1	-1.093	1	4	0.0006	14.2	0.0004
NFkB-p65-Rel(RHD)/ThioMac-LPS-Expression(GSE23622)/Homer	GGAAATTCCC	1	-1.053	1	23	0.0032	100.2	0.0029
CRE(bZIP)/Promoter/Homer	CSGTGACGTCAC	1	-1.037	1	145	0.0202	672.4	0.0196
Srebp1a(bHLH)/HepG2-Srebp1a-ChIP-Seq(GSE31477)/Homer	RTCACSCCAY	1	-1.018	1	167	0.0233	777.4	0.0226
Unknown-ESC-element(?)/mES-Nanog-ChIP-Seq(GSE11724)/Homer	CACAGCAGGGGG	1	-0.989	1	501	0.0699	2365.3	0.0689
RFX(HTH)/K562-RFX3-ChIP-Seq(SRA012198)/Homer	CGGTTGCCATGGCAAC	1	-0.9622	1	50	0.007	228.8	0.0067
JunD(bZIP)/K562-JunD-ChIP-Seq/Homer	ATGACGTCATCN	1	-0.9466	1	55	0.0077	252.1	0.0073
Rfx2(HTH)/LoVo-RFX2-ChIP-Seq(GSE49402)/Homer	GTTGCCATGGCAACM	1	-0.9298	1	57	0.008	262.2	0.0076
ZNF41(Zf)/HEK293-ZNF41.GFP-ChIP-Seq(GSE58341)/Homer	CCTCATGGTGYCYTWYTCCCTTGTG	1	-0.8861	1	13	0.0018	57.9	0.0017
X-box(HTH)/NPC-H3K4me1-ChIP-Seq(GSE16256)/Homer	GGTTGCCATGGCAA	1	-0.8401	1	66	0.0092	308.1	0.009
ZNF416(Zf)/HEK293-ZNF416.GFP-ChIP-Seq(GSE58341)/Homer	WDNCTGGGCA	1	-0.8386	1	1093	0.1525	5210.4	0.1518
DMRT1(DM)/Testis-DMRT1-ChIP-Seq(GSE64892)/Homer	TWGHWACAWTGTWDC	1	-0.8001	1	123	0.0172	581.8	0.0169
CTCF-SatelliteElement(Zf?)/CD4+-CTCF-ChIP-Seq(Barski_et_al.)/Homer	TGCAGTTCCMVNWRTGGCCA	1	-0.7927	1	19	0.0027	87.7	0.0026
Mouse_Recombination_Hotspot(Zf)/Testis-DMC1-ChIP-Seq(GSE24438)/Homer	ACTYKNATTCGTGNTACTTC	1	-0.7531	1	31	0.0043	145.2	0.0042
DMRT6(DM)/Testis-DMRT6-ChIP-Seq(GSE60440)/Homer	YDGHTACAWTGTADC	1	-0.751	1	114	0.0159	541	0.0158
ZBTB33(Zf)/GM12878-ZBTB33-ChIP-Seq(GSE32465)/Homer	GGVTCTCGCGAGAAC	1	-0.723	1	5	0.0007	22.8	0.0007
HIF-1b(HLH)/T47D-HIF1b-ChIP-Seq(GSE59937)/Homer	RTACGTGC	1	-0.7201	1	946	0.132	4526.6	0.1318
RBPJ:Ebox(?,bHLH)/Panc1-Rbpj1-ChIP-Seq(GSE47459)/Homer	GGGRAARRGRMCAGMTG	1	-0.7153	1	241	0.0336	1151.4	0.0335
ZSCAN22(Zf)/HEK293-ZSCAN22.GFP-ChIP-Seq(GSE58341)/Homer	SMCAGTCWGAKGGAGGAGGC	1	-0.7074	1	47	0.0066	223.2	0.0065
Foxh1(Forkhead)/hESC-FOXH1-ChIP-Seq(GSE29422)/Homer	NNTGTGGATTSS	1	-0.6657	1	361	0.0504	1731.3	0.0504
Six1(Homeobox)/Myoblast-Six1-ChIP-Chip(GSE20150)/Homer	GKVTCADRTTWC	1	-0.637	1	141	0.0197	678.9	0.0198
Zic(Zf)/Cerebellum-ZIC1.2-ChIP-Seq(GSE60731)/Homer	CCTGCTGAGH	1	-0.6178	1	729	0.1017	3503.7	0.102
GFX(?)/Promoter/Homer	ATTCTCGCGAGA	1	-0.569	1	1	0.0001	4.8	0.0001
Srebp2(bHLH)/HepG2-Srebp2-ChIP-Seq(GSE31477)/Homer	CGGTCACSCCAC	1	-0.5492	1	105	0.0147	511.8	0.0149
Rfx1(HTH)/NPC-H3K4me1-ChIP-Seq(GSE16256)/Homer	KGTTGCCATGGCAA	1	-0.5348	1	130	0.0181	633.6	0.0185
IRF2(IRF)/Erythroblas-IRF2-ChIP-Seq(GSE36985)/Homer	GAAASYGAAASY	1	-0.5318	1	46	0.0064	226.3	0.0066
Unknown(Homeobox)/Limb-p300-ChIP-Seq/Homer	SSCMATWAAA	1	-0.4916	1	246	0.0343	1198.5	0.0349
E2F7(E2F)/Hela-E2F7-ChIP-Seq(GSE32673)/Homer	VDTTTCCCGCCA	1	-0.4621	1	29	0.004	146.7	0.0043
E2F(E2F)/Hela-CellCycle-Expression/Homer	TTSGCGCGAAAA	1	-0.4431	1	11	0.0015	57.3	0.0017
FOXA1:AR(Forkhead,NR)/LNCAP-AR-ChIP-Seq(GSE27824)/Homer	AGTAAACAAAAAAGAACAND	1	-0.4391	1	30	0.0042	152.8	0.0044
REST-NRSF(Zf)/Jurkat-NRSF-ChIP-Seq/Homer	GGMGCTGTCCATGGTGCTGA	1	-0.4208	1	6	0.0008	32.3	0.0009
ZNF675(Zf)/HEK293-ZNF675.GFP-ChIP-Seq(GSE58341)/Homer	ARGAGGMCAAAATGW	1	-0.4068	1	71	0.0099	356.9	0.0104
HNF6(Homeobox)/Liver-Hnf6-ChIP-Seq(ERP000394)/Homer	NTATYGATCH	1	-0.4045	1	198	0.0276	976.6	0.0284
Hoxb4(Homeobox)/ES-Hoxb4-ChIP-Seq(GSE34014)/Homer	TGATTRATGGCY	1	-0.3983	1	89	0.0124	445.5	0.013
Nkx6.1(Homeobox)/Islet-Nkx6.1-ChIP-Seq(GSE40975)/Homer	GKTAATGR	1	-0.3767	1	1260	0.1758	6110	0.178
Brn2(POU,Homeobox)/NPC-Brn2-ChIP-Seq(GSE35496)/Homer	ATGAATATTC	1	-0.3611	1	36	0.005	186.3	0.0054
CArG(MADS)/PUER-Srf-ChIP-Seq(Sullivan_et_al.)/Homer	CCATATATGGNM	1	-0.3477	1	140	0.0195	700.4	0.0204
Sox6(HMG)/Myotubes-Sox6-ChIP-Seq(GSE32627)/Homer	CCATTGTTNY	1	-0.3448	1	913	0.1274	4447.3	0.1295
STAT4(Stat)/CD4-Stat4-ChIP-Seq(GSE22104)/Homer	NYTTCCWGGAAR	1	-0.3246	1	522	0.0728	2562.8	0.0746
Pit1+1bp(Homeobox)/GCrat-Pit1-ChIP-Seq(GSE58009)/Homer	ATGCATAATTCA	1	-0.3094	1	96	0.0134	488.4	0.0142
ZNF16(Zf)/HEK293-ZNF16.GFP-ChIP-Seq(GSE58341)/Homer	MACCTTCYATGGCTCCCTAKTGCCY	1	-0.306	1	4	0.0006	24	0.0007
Atf7(bZIP)/3T3L1-Atf7-ChIP-Seq(GSE56872)/Homer	NGRTGACGTCAY	1	-0.2998	1	290	0.0405	1440.7	0.042
Ets1-distal(ETS)/CD4+-PolII-ChIP-Seq(Barski_et_al.)/Homer	MACAGGAAGT	1	-0.2937	1	222	0.031	1109.9	0.0323
HOXA2(Homeobox)/mES-Hoxa2-ChIP-Seq(Donaldson_et_al.)/Homer	GYCATCMATCAT	1	-0.2917	1	49	0.0068	256.2	0.0075
FOXP1(Forkhead)/H9-FOXP1-ChIP-Seq(GSE31006)/Homer	NYYTGTTTACHN	1	-0.2498	1	209	0.0292	1053.3	0.0307
PRDM14(Zf)/H1-PRDM14-ChIP-Seq(GSE22767)/Homer	RGGTCTCTAACY	1	-0.249	1	199	0.0278	1004.6	0.0293
Sp1(Zf)/Promoter/Homer	GGCCCCGCCCCC	1	-0.2427	1	66	0.0092	347	0.0101
Hoxc9(Homeobox)/Ainv15-Hoxc9-ChIP-Seq(GSE21812)/Homer	GGCCATAAATCA	1	-0.2407	1	193	0.0269	976.7	0.0284
Oct6(POU,Homeobox)/NPC-Oct6-ChIP-Seq(GSE35496)/Homer	WATGCAAATGAG	1	-0.2399	1	195	0.0272	986.5	0.0287
Pax7(Paired,Homeobox),longest/Myoblast-Pax7-ChIP-Seq(GSE25064)/Homer	NTAATTDGCYAATTANNWWD	1	-0.237	1	2	0.0003	14.8	0.0004
HRE(HSF)/HepG2-HSF1-ChIP-Seq(GSE31477)/Homer	BSTTCTRGAABVTTCYAGAA	1	-0.2354	1	78	0.0109	407.1	0.0119
Stat3(Stat)/mES-Stat3-ChIP-Seq(GSE11431)/Homer	CTTCCGGGAA	1	-0.2279	1	299	0.0417	1499.8	0.0437
NPAS2(bHLH)/Liver-NPAS2-ChIP-Seq(GSE39860)/Homer	KCCACGTGAC	1	-0.2171	1	1129	0.1575	5535.4	0.1612
CEBP:CEBP(bZIP)/MEF-Chop-ChIP-Seq(GSE35681)/Homer	NTNATGCAAYMNNHTGMAAY	1	-0.2109	1	54	0.0075	289	0.0084
Stat3+il21(Stat)/CD4-Stat3-ChIP-Seq(GSE19198)/Homer	SVYTTCCNGGAARB	1	-0.2059	1	443	0.0618	2210	0.0644
IRF4(IRF)/GM12878-IRF4-ChIP-Seq(GSE32465)/Homer	ACTGAAACCA	1	-0.1861	1	212	0.0296	1081.5	0.0315
ISRE(IRF)/ThioMac-LPS-Expression(GSE23622)/Homer	AGTTTCASTTTC	1	-0.1836	1	23	0.0032	132.2	0.0038
OCT:OCT(POU,Homeobox)/NPC-Brn1-ChIP-Seq(GSE35496)/Homer	ATGAATATTCATGAG	1	-0.181	1	4	0.0006	28.7	0.0008
GFY(?)/Promoter/Homer	ACTACAATTCCC	1	-0.1783	1	25	0.0035	143.3	0.0042
HIF2a(bHLH)/785_O-HIF2a-ChIP-Seq(GSE34871)/Homer	GCACGTACCC	1	-0.1773	1	231	0.0322	1177.5	0.0343
Znf263(Zf)/K562-Znf263-ChIP-Seq(GSE31477)/Homer	CVGTSCTCCC	1	-0.133	1	1414	0.1973	6960.9	0.2027
Brn1(POU,Homeobox)/NPC-Brn1-ChIP-Seq(GSE35496)/Homer	TATGCWAATBAV	1	-0.1322	1	141	0.0197	741.3	0.0216
Phox2a(Homeobox)/Neuron-Phox2a-ChIP-Seq(GSE31456)/Homer	YTAATYNRATTA	1	-0.1308	1	78	0.0109	424	0.0123
GATA(Zf),IR4/iTreg-Gata3-ChIP-Seq(GSE20898)/Homer	NAGATWNBNATCTNN	1	-0.1208	1	22	0.0031	133.4	0.0039
NFkB-p65(RHD)/GM12787-p65-ChIP-Seq(GSE19485)/Homer	WGGGGATTTCCC	1	-0.1132	1	244	0.034	1261.5	0.0367
FOXM1(Forkhead)/MCF7-FOXM1-ChIP-Seq(GSE72977)/Homer	TRTTTACTTW	1	-0.1122	1	541	0.0755	2726.1	0.0794
IRF:BATF(IRF:bZIP)/pDC-Irf8-ChIP-Seq(GSE66899)/Homer	CTTTCANTATGACTV	1	-0.1054	1	43	0.006	247.2	0.0072
PAX3:FKHR-fusion(Paired,Homeobox)/Rh4-PAX3:FKHR-ChIP-Seq(GSE19063)/Homer	ACCRTGACTAATTNN	1	-0.09734	1	99	0.0138	538.6	0.0157
NRF(NRF)/Promoter/Homer	STGCGCATGCGC	1	-0.09295	1	179	0.025	945	0.0275
Isl1(Homeobox)/Neuron-Isl1-ChIP-Seq(GSE31456)/Homer	CTAATKGV	1	-0.09043	1	1075	0.15	5348.4	0.1558
IRF1(IRF)/PBMC-IRF1-ChIP-Seq(GSE43036)/Homer	GAAAGTGAAAGT	1	-0.08814	1	49	0.0068	282.3	0.0082
Atf1(bZIP)/K562-ATF1-ChIP-Seq(GSE31477)/Homer	GATGACGTCA	1	-0.08132	1	392	0.0547	2010.4	0.0586
EBNA1(EBV-virus)/Raji-EBNA1-ChIP-Seq(GSE30709)/Homer	GGYAGCAYDTGCTDCCCNNN	1	-0.07741	1	6	0.0008	47.2	0.0014
Pax7(Paired,Homeobox),long/Myoblast-Pax7-ChIP-Seq(GSE25064)/Homer	TAATCHGATTAC	1	-0.06952	1	2	0.0003	22	0.0006
ZNF669(Zf)/HEK293-ZNF669.GFP-ChIP-Seq(GSE58341)/Homer	GARTGGTCATCGCCC	1	-0.06822	1	30	0.0042	185.1	0.0054
PBX1(Homeobox)/MCF7-PBX1-ChIP-Seq(GSE28007)/Homer	GSCTGTCACTCA	1	-0.06408	1	59	0.0082	341.9	0.01
E2F6(E2F)/Hela-E2F6-ChIP-Seq(GSE31477)/Homer	GGCGGGAARN	1	-0.06116	1	159	0.0222	857.8	0.025
Sox3(HMG)/NPC-Sox3-ChIP-Seq(GSE33059)/Homer	CCWTTGTY	1	-0.06097	1	1038	0.1449	5197.8	0.1514
ZNF165(Zf)/WHIM12-ZNF165-ChIP-Seq(GSE65937)/Homer	AAGGKGRCGCAGGCA	1	-0.05058	1	67	0.0093	388.6	0.0113
GRHL2(CP2)/HBE-GRHL2-ChIP-Seq(GSE46194)/Homer	AAACYKGTTWDACMRGTTTB	1	-0.03685	1	222	0.031	1193.7	0.0348
NFAT(RHD)/Jurkat-NFATC1-ChIP-Seq(Jolma_et_al.)/Homer	ATTTTCCATT	1	-0.03397	1	410	0.0572	2140.6	0.0623
Pit1(Homeobox)/GCrat-Pit1-ChIP-Seq(GSE58009)/Homer	ATGMATATDC	1	-0.03318	1	626	0.0874	3213.6	0.0936
Etv2(ETS)/ES-ER71-ChIP-Seq(GSE59402)/Homer(0.967)	NNAYTTCCTGHN	1	-0.02549	1	571	0.0797	2954.4	0.0861
Tbx20(T-box)/Heart-Tbx20-ChIP-Seq(GSE29636)/Homer	GGTGYTGACAGS	1	-0.02458	1	167	0.0233	925.2	0.0269
c-Myc(bHLH)/mES-cMyc-ChIP-Seq(GSE11431)/Homer	VVCCACGTGG	1	-0.02441	1	510	0.0712	2653	0.0773
ZNF264(Zf)/HEK293-ZNF264.GFP-ChIP-Seq(GSE58341)/Homer	RGGGCACTAACY	1	-0.0244	1	455	0.0635	2380	0.0693
E2F4(E2F)/K562-E2F4-ChIP-Seq(GSE31477)/Homer	GGCGGGAAAH	1	-0.02406	1	101	0.0141	583.9	0.017
n-Myc(bHLH)/mES-nMyc-ChIP-Seq(GSE11431)/Homer	VRCCACGTGG	1	-0.02293	1	645	0.09	3326.9	0.0969
YY1(Zf)/Promoter/Homer	CAAGATGGCGGC	1	-0.02283	1	26	0.0036	178.5	0.0052
EWS:ERG-fusion(ETS)/CADO_ES1-EWS:ERG-ChIP-Seq(SRA014231)/Homer	ATTTCCTGTN	1	-0.02202	1	374	0.0522	1978.9	0.0576
ZBTB12(Zf)/HEK293-ZBTB12.GFP-ChIP-Seq(GSE58341)/Homer	NGNTCTAGAACCNGV	1	-0.0201	1	287	0.0401	1543.3	0.045
Gfi1b(Zf)/HPC7-Gfi1b-ChIP-Seq(GSE22178)/Homer	MAATCACTGC	1	-0.01755	1	378	0.0527	2007.4	0.0585
STAT6(Stat)/Macrophage-Stat6-ChIP-Seq(GSE38377)/Homer	TTCCKNAGAA	1	-0.01687	1	230	0.0321	1259.3	0.0367
Elk4(ETS)/Hela-Elk4-ChIP-Seq(GSE31477)/Homer	NRYTTCCGGY	1	-0.01561	1	245	0.0342	1338.2	0.039
GATA3(Zf),DR4/iTreg-Gata3-ChIP-Seq(GSE20898)/Homer	AGATGKDGAGATAAG	1	-0.01485	1	22	0.0031	160.8	0.0047
ZFX(Zf)/mES-Zfx-ChIP-Seq(GSE11431)/Homer	AGGCCTRG	1	-0.01419	1	869	0.1213	4458.1	0.1298
HRE(HSF)/Striatum-HSF1-ChIP-Seq(GSE38000)/Homer	TTCTAGAABNTTCTA	1	-0.01402	1	86	0.012	515.3	0.015
ZNF317(Zf)/HEK293-ZNF317.GFP-ChIP-Seq(GSE58341)/Homer	GTCWGCTGTYYCTCT	1	-0.0121	1	43	0.006	283.7	0.0083
Mef2a(MADS)/HL1-Mef2a.biotin-ChIP-Seq(GSE21529)/Homer	CYAAAAATAG	1	-0.0117	1	112	0.0156	657.4	0.0191
SpiB(ETS)/OCILY3-SPIB-ChIP-Seq(GSE56857)/Homer	AAAGRGGAAGTG	1	-0.01046	1	101	0.0141	601	0.0175
ZNF415(Zf)/HEK293-ZNF415.GFP-ChIP-Seq(GSE58341)/Homer	GRTGMTRGAGCC	1	-0.01038	1	364	0.0508	1956.6	0.057
E2F1(E2F)/Hela-E2F1-ChIP-Seq(GSE22478)/Homer	CWGGCGGGAA	1	-0.01028	1	44	0.0061	291.6	0.0085
GATA(Zf),IR3/iTreg-Gata3-ChIP-Seq(GSE20898)/Homer	NNNNNBAGATAWYATCTVHN	1	-0.009987	1	50	0.007	325	0.0095
OCT4-SOX2-TCF-NANOG(POU,Homeobox,HMG)/mES-Oct4-ChIP-Seq(GSE11431)/Homer	ATTTGCATAACAATG	1	-0.008762	1	50	0.007	327.1	0.0095
CHR(?)/Hela-CellCycle-Expression/Homer	SRGTTTCAAA	1	-0.008206	1	186	0.026	1053.8	0.0307
EWS:FLI1-fusion(ETS)/SK_N_MC-EWS:FLI1-ChIP-Seq(SRA014231)/Homer	VACAGGAAAT	1	-0.006841	1	332	0.0463	1808.1	0.0527
NeuroD1(bHLH)/Islet-NeuroD1-ChIP-Seq(GSE30298)/Homer	GCCATCTGTT	1	-0.005526	1	605	0.0844	3192.2	0.093
Oct2(POU,Homeobox)/Bcell-Oct2-ChIP-Seq(GSE21512)/Homer	ATATGCAAAT	1	-0.004926	1	101	0.0141	616.9	0.018
NFY(CCAAT)/Promoter/Homer	RGCCAATSRG	1	-0.004497	1	453	0.0632	2436.5	0.071
PU.1:IRF8(ETS:IRF)/pDC-Irf8-ChIP-Seq(GSE66899)/Homer	GGAAGTGAAAST	1	-0.00415	1	72	0.01	461.7	0.0134
Elk1(ETS)/Hela-Elk1-ChIP-Seq(GSE31477)/Homer	HACTTCCGGY	1	-0.003801	1	260	0.0363	1457.2	0.0424
NFkB-p50,p52(RHD)/Monocyte-p50-ChIP-Chip(Schreiber_et_al.)/Homer	GGGGGAATCCCC	1	-0.003412	1	36	0.005	260.1	0.0076
HOXD13(Homeobox)/Chicken-Hoxd13-ChIP-Seq(GSE38910)/Homer	NCYAATAAAA	1	-0.003213	1	349	0.0487	1919.8	0.0559
Pdx1(Homeobox)/Islet-Pdx1-ChIP-Seq(SRA008281)/Homer	YCATYAATCA	1	-0.002945	1	413	0.0576	2248.6	0.0655
EBF(EBF)/proBcell-EBF-ChIP-Seq(GSE21978)/Homer	DGTCCCYRGGGA	1	-0.00283	1	112	0.0156	686.7	0.02
Mef2d(MADS)/Retina-Mef2d-ChIP-Seq(GSE61391)/Homer	GCTATTTTTAGC	1	-0.002697	1	35	0.0049	257.7	0.0075
FOXA1(Forkhead)/MCF7-FOXA1-ChIP-Seq(GSE26831)/Homer	WAAGTAAACA	1	-0.002663	1	433	0.0604	2353.2	0.0685
Max(bHLH)/K562-Max-ChIP-Seq(GSE31477)/Homer	RCCACGTGGYYN	1	-0.0026	1	643	0.0897	3413.5	0.0994
AR-halfsite(NR)/LNCaP-AR-ChIP-Seq(GSE27824)/Homer	CCAGGAACAG	1	-0.002136	1	3466	0.4837	17183.6	0.5005
Pknox1(Homeobox)/ES-Prep1-ChIP-Seq(GSE63282)/Homer	SCTGTCAVTCAV	1	-0.001888	1	147	0.0205	882.5	0.0257
Ap4(bHLH)/AML-Tfap4-ChIP-Seq(GSE45738)/Homer	NAHCAGCTGD	1	-0.001789	1	957	0.1335	4995.4	0.1455
ZNF711(Zf)/SHSY5Y-ZNF711-ChIP-Seq(GSE20673)/Homer	AGGCCTAG	1	-0.001782	1	1164	0.1624	6020.5	0.1754
OCT:OCT(POU,Homeobox,IR1)/NPC-Brn2-ChIP-Seq(GSE35496)/Homer	ATGAATWATTCATGA	1	-0.001545	1	1	0.0001	32	0.0009
GFY-Staf(?,Zf)/Promoter/Homer	RACTACAATTCCCAGAAKGC	1	-0.001492	1	18	0.0025	159.5	0.0046
HOXA9(Homeobox)/HSC-Hoxa9-ChIP-Seq(GSE33509)/Homer	GGCCATAAATCA	1	-0.001227	1	245	0.0342	1409.2	0.041
Oct4(POU,Homeobox)/mES-Oct4-ChIP-Seq(GSE11431)/Homer	ATTTGCATAW	1	-0.000935	1	187	0.0261	1110.6	0.0323
Tbox:Smad(T-box,MAD)/ESCd5-Smad2_3-ChIP-Seq(GSE29422)/Homer	AGGTGHCAGACA	1	-0.000929	1	131	0.0183	810.8	0.0236
Tcf21(bHLH)/ArterySmoothMuscle-Tcf21-ChIP-Seq(GSE61369)/Homer	NAACAGCTGG	1	-0.000697	1	706	0.0985	3780	0.1101
PR(NR)/T47D-PR-ChIP-Seq(GSE31130)/Homer	VAGRACAKNCTGTBC	1	-0.000668	1	1829	0.2552	9336.6	0.2719
Brachyury(T-box)/Mesoendoderm-Brachyury-ChIP-exo(GSE54963)/Homer	ANTTMRCASBNNNGTGYKAAN	1	-0.000626	1	179	0.025	1076.6	0.0314
RARg(NR)/ES-RARg-ChIP-Seq(GSE30538)/Homer	AGGTCAAGGTCA	1	-0.000509	1	50	0.007	366.7	0.0107
ZNF322(Zf)/HEK293-ZNF322.GFP-ChIP-Seq(GSE58341)/Homer	GAGCCTGGTACTGWGCCTGR	1	-0.000404	1	218	0.0304	1293.6	0.0377
Atoh1(bHLH)/Cerebellum-Atoh1-ChIP-Seq(GSE22111)/Homer	VNRVCAGCTGGY	1	-0.000394	1	815	0.1137	4349.6	0.1267
STAT6(Stat)/CD4-Stat6-ChIP-Seq(GSE22104)/Homer	ABTTCYYRRGAA	1	-0.000361	1	204	0.0285	1221.1	0.0356
Fli1(ETS)/CD8-FLI-ChIP-Seq(GSE20898)/Homer	NRYTTCCGGH	1	-0.000346	1	611	0.0853	3325.6	0.0969
PRDM1(Zf)/Hela-PRDM1-ChIP-Seq(GSE31477)/Homer	ACTTTCACTTTC	1	-0.00026	1	260	0.0363	1525.3	0.0444
RUNX(Runt)/HPC7-Runx1-ChIP-Seq(GSE22178)/Homer	SAAACCACAG	1	-0.000255	1	542	0.0756	2984.8	0.0869
ZNF467(Zf)/HEK293-ZNF467.GFP-ChIP-Seq(GSE58341)/Homer	TGGGGAAGGGCM	1	-0.000234	1	517	0.0721	2859.7	0.0833
ZNF189(Zf)/HEK293-ZNF189.GFP-ChIP-Seq(GSE58341)/Homer	TGGAACAGMA	1	-0.000205	1	544	0.0759	3001.8	0.0874
Egr2(Zf)/Thymocytes-Egr2-ChIP-Seq(GSE34254)/Homer	NGCGTGGGCGGR	1	-0.000188	1	93	0.013	627.4	0.0183
FoxL2(Forkhead)/Ovary-FoxL2-ChIP-Seq(GSE60858)/Homer	WWTRTAAACAVG	1	-0.000175	1	331	0.0462	1907.7	0.0556
SPDEF(ETS)/VCaP-SPDEF-ChIP-Seq(SRA014231)/Homer	ASWTCCTGBT	1	-0.000165	1	673	0.0939	3664.7	0.1067
Eomes(T-box)/H9-Eomes-ChIP-Seq(GSE26097)/Homer	ATTAACACCT	1	-0.000126	1	1397	0.1949	7292.9	0.2124
FOXA1(Forkhead)/LNCAP-FOXA1-ChIP-Seq(GSE27824)/Homer	WAAGTAAACA	1	-0.000123	1	584	0.0815	3221.4	0.0938
ELF5(ETS)/T47D-ELF5-ChIP-Seq(GSE30407)/Homer	ACVAGGAAGT	1	-0.000118	1	394	0.055	2245.6	0.0654
ETS1(ETS)/Jurkat-ETS1-ChIP-Seq(GSE17954)/Homer	ACAGGAAGTG	1	-0.000114	1	611	0.0853	3361.3	0.0979
ZBTB18(Zf)/HEK293-ZBTB18.GFP-ChIP-Seq(GSE58341)/Homer	AACATCTGGA	1	-5.6e-05	1	349	0.0487	2029.1	0.0591
Sox9(HMG)/Limb-SOX9-ChIP-Seq(GSE73225)/Homer	AGGVNCCTTTGT	1	-5.5e-05	1	527	0.0735	2953.5	0.086
Arnt:Ahr(bHLH)/MCF7-Arnt-ChIP-Seq(Lo_et_al.)/Homer	TBGCACGCAA	1	-5e-05	1	477	0.0666	2698.7	0.0786
Pbx3(Homeobox)/GM12878-PBX3-ChIP-Seq(GSE32465)/Homer	SCTGTCAMTCAN	1	-3.6e-05	1	158	0.022	1016.4	0.0296
PU.1(ETS)/ThioMac-PU.1-ChIP-Seq(GSE21512)/Homer	AGAGGAAGTG	1	-2.6e-05	1	295	0.0412	1762.7	0.0513
NRF1(NRF)/MCF7-NRF1-ChIP-Seq(Unpublished)/Homer	CTGCGCATGCGC	1	-2.5e-05	1	44	0.0061	364	0.0106
ELF1(ETS)/Jurkat-ELF1-ChIP-Seq(SRA014231)/Homer	AVCCGGAAGT	1	-2.3e-05	1	242	0.0338	1481.8	0.0432
RUNX-AML(Runt)/CD4+-PolII-ChIP-Seq(Barski_et_al.)/Homer	GCTGTGGTTW	1	-1.9e-05	1	529	0.0738	2992.3	0.0872
ZNF692(Zf)/HEK293-ZNF692.GFP-ChIP-Seq(GSE58341)/Homer	GTGGGCCCCA	1	-1.6e-05	1	45	0.0063	375.4	0.0109
Rfx5(HTH)/GM12878-Rfx5-ChIP-Seq(GSE31477)/Homer	SCCTAGCAACAG	1	-1.5e-05	1	206	0.0287	1295.8	0.0377
GABPA(ETS)/Jurkat-GABPa-ChIP-Seq(GSE17954)/Homer	RACCGGAAGT	1	-1.1e-05	1	504	0.0703	2877.7	0.0838
ETS(ETS)/Promoter/Homer	AACCGGAAGT	1	-1e-05	1	145	0.0202	964.9	0.0281
EBF1(EBF)/Near-E2A-ChIP-Seq(GSE21512)/Homer	GTCCCCWGGGGA	1	-8e-06	1	643	0.0897	3603.2	0.1049
EHF(ETS)/LoVo-EHF-ChIP-Seq(GSE49402)/Homer	AVCAGGAAGT	1	-8e-06	1	717	0.1001	3982	0.116
MyoG(bHLH)/C2C12-MyoG-ChIP-Seq(GSE36024)/Homer	AACAGCTG	1	-8e-06	1	800	0.1116	4406.9	0.1284
Cdx2(Homeobox)/mES-Cdx2-ChIP-Seq(GSE14586)/Homer	GYMATAAAAH	1	-7e-06	1	183	0.0255	1182.8	0.0345
ETS:RUNX(ETS,Runt)/Jurkat-RUNX1-ChIP-Seq(GSE17954)/Homer	RCAGGATGTGGT	1	-7e-06	1	33	0.0046	307.9	0.009
GATA3(Zf),DR8/iTreg-Gata3-ChIP-Seq(GSE20898)/Homer	AGATSTNDNNDSAGATAASN	1	-5e-06	1	21	0.0029	228.9	0.0067
ERG(ETS)/VCaP-ERG-ChIP-Seq(GSE14097)/Homer	ACAGGAAGTG	1	-5e-06	1	986	0.1376	5363.7	0.1562
Mef2c(MADS)/GM12878-Mef2c-ChIP-Seq(GSE32465)/Homer	DCYAAAAATAGM	1	-3e-06	1	82	0.0114	621.3	0.0181
Foxo1(Forkhead)/RAW-Foxo1-ChIP-Seq(Fan_et_al.)/Homer	CTGTTTAC	1	-2e-06	1	1175	0.164	6339.3	0.1846
RUNX2(Runt)/PCa-RUNX2-ChIP-Seq(GSE33889)/Homer	NWAACCACADNN	1	-2e-06	1	721	0.1006	4043	0.1178
Tbet(T-box)/CD8-Tbet-ChIP-Seq(GSE33802)/Homer	AGGTGTGAAM	1	-2e-06	1	759	0.1059	4240	0.1235
CRX(Homeobox)/Retina-Crx-ChIP-Seq(GSE20012)/Homer	GCTAATCC	1	-2e-06	1	1243	0.1735	6688.3	0.1948
BMAL1(bHLH)/Liver-Bmal1-ChIP-Seq(GSE39860)/Homer	GNCACGTG	1	-1e-06	1	1888	0.2635	9894.2	0.2882
Myf5(bHLH)/GM-Myf5-ChIP-Seq(GSE24852)/Homer	BAACAGCTGT	1	-1e-06	1	513	0.0716	2976.5	0.0867
BMYB(HTH)/Hela-BMYB-ChIP-Seq(GSE27030)/Homer	NHAACBGYYV	1	-1e-06	1	861	0.1202	4775.5	0.1391
GSC(Homeobox)/FrogEmbryos-GSC-ChIP-Seq(DRA000576)/Homer	RGGATTAR	1	-1e-06	1	552	0.077	3191.2	0.0929
HOXB13(Homeobox)/ProstateTumor-HOXB13-ChIP-Seq(GSE56288)/Homer	TTTTATKRGG	1	0	1	376	0.0525	2290.3	0.0667
bZIP:IRF(bZIP,IRF)/Th17-BatF-ChIP-Seq(GSE39756)/Homer	NAGTTTCABTHTGACTNW	1	0	1	177	0.0247	1202.3	0.035
Otx2(Homeobox)/EpiLC-Otx2-ChIP-Seq(GSE56098)/Homer	NYTAATCCYB	1	0	1	360	0.0502	2221.2	0.0647
Tcf12(bHLH)/GM12878-Tcf12-ChIP-Seq(GSE32465)/Homer	VCAGCTGYTG	1	0	1	691	0.0964	3970.9	0.1157
ETV1(ETS)/GIST48-ETV1-ChIP-Seq(GSE22441)/Homer	AACCGGAAGT	1	0	1	819	0.1143	4637	0.1351
GATA:SCL(Zf,bHLH)/Ter119-SCL-ChIP-Seq(GSE18720)/Homer	CRGCTGBNGNSNNSAGATAA	1	0	1	42	0.0059	415.6	0.0121
Olig2(bHLH)/Neuron-Olig2-ChIP-Seq(GSE30882)/Homer	RCCATMTGTT	1	0	1	1395	0.1947	7582.6	0.2209
Mef2b(MADS)/HEK293-Mef2b.V5-ChIP-Seq(GSE67450)/Homer	GCTATTTTTGGM	1	0	1	221	0.0308	1498	0.0436
Gata1(Zf)/K562-GATA1-ChIP-Seq(GSE18829)/Homer	SAGATAAGRV	1	0	1	197	0.0275	1368	0.0398
Rbpj1(?)/Panc1-Rbpj1-ChIP-Seq(GSE47459)/Homer	HTTTCCCASG	1	0	1	895	0.1249	5114.4	0.149
MyoD(bHLH)/Myotube-MyoD-ChIP-Seq(GSE21614)/Homer	RRCAGCTGYTSY	1	0	1	508	0.0709	3098.8	0.0903
ZNF143|STAF(Zf)/CUTLL-ZNF143-ChIP-Seq(GSE29600)/Homer	ATTTCCCAGVAKSCY	1	0	1	225	0.0314	1556.9	0.0453
AMYB(HTH)/Testes-AMYB-ChIP-Seq(GSE44588)/Homer	TGGCAGTTGG	1	0	1	948	0.1323	5412.3	0.1576
Gata2(Zf)/K562-GATA2-ChIP-Seq(GSE18829)/Homer	BBCTTATCTS	1	0	1	220	0.0307	1531.8	0.0446
PU.1-IRF(ETS:IRF)/Bcell-PU.1-ChIP-Seq(GSE21512)/Homer	MGGAAGTGAAAC	1	0	1	652	0.091	3885.9	0.1132
PRDM9(Zf)/Testis-DMC1-ChIP-Seq(GSE35498)/Homer	ADGGYAGYAGCATCT	1	0	1	230	0.0321	1604.2	0.0467
Nanog(Homeobox)/mES-Nanog-ChIP-Seq(GSE11724)/Homer	RGCCATTAAC	1	0	1	2564	0.3578	13524.6	0.3939
GLI3(Zf)/Limb-GLI3-ChIP-Chip(GSE11077)/Homer	CGTGGGTGGTCC	1	0	1	58	0.0081	571.6	0.0166
Gata4(Zf)/Heart-Gata4-ChIP-Seq(GSE35151)/Homer	NBWGATAAGR	1	0	1	363	0.0507	2367	0.0689
Klf9(Zf)/GBM-Klf9-ChIP-Seq(GSE62211)/Homer	GCCACRCCCACY	1	0	1	206	0.0287	1492.5	0.0435
EKLF(Zf)/Erythrocyte-Klf1-ChIP-Seq(GSE20478)/Homer	NWGGGTGTGGCY	1	0	1	131	0.0183	1048.8	0.0305
Smad3(MAD)/NPC-Smad3-ChIP-Seq(GSE36673)/Homer	TWGTCTGV	1	0	1	2224	0.3104	12008.9	0.3498
TATA-Box(TBP)/Promoter/Homer	CCTTTTAWAGSC	1	0	1	497	0.0694	3196.9	0.0931
Bcl6(Zf)/Liver-Bcl6-ChIP-Seq(GSE31578)/Homer	NNNCTTTCCAGGAAA	1	0	1	721	0.1006	4404.1	0.1283
Smad4(MAD)/ESC-SMAD4-ChIP-Seq(GSE29422)/Homer	VBSYGTCTGG	1	0	1	1335	0.1863	7604	0.2215
Ascl1(bHLH)/NeuralTubes-Ascl1-ChIP-Seq(GSE55840)/Homer	NNVVCAGCTGBN	1	0	1	1167	0.1629	6748.3	0.1966
MYB(HTH)/ERMYB-Myb-ChIPSeq(GSE22095)/Homer	GGCVGTTR	1	0	1	1009	0.1408	5995.3	0.1746
Smad2(MAD)/ES-SMAD2-ChIP-Seq(GSE29422)/Homer	CTGTCTGG	1	0	1	1153	0.1609	6754.6	0.1967
Egr1(Zf)/K562-Egr1-ChIP-Seq(GSE32465)/Homer	TGCGTGGGYG	1	0	1	441	0.0615	2966.4	0.0864
Nkx2.2(Homeobox)/NPC-Nkx2.2-ChIP-Seq(GSE61673)/Homer	BTBRAGTGSN	1	0	1	1285	0.1793	7442.1	0.2168
RUNX1(Runt)/Jurkat-RUNX1-ChIP-Seq(GSE29180)/Homer	AAACCACARM	1	0	1	656	0.0915	4159.1	0.1211
Nkx3.1(Homeobox)/LNCaP-Nkx3.1-ChIP-Seq(GSE28264)/Homer	AAGCACTTAA	1	0	1	1715	0.2393	9661.1	0.2814
Pitx1(Homeobox)/Chicken-Pitx1-ChIP-Seq(GSE38910)/Homer	TAATCCCN	1	0	1	2306	0.3218	12630.4	0.3679
Bapx1(Homeobox)/VertebralCol-Bapx1-ChIP-Seq(GSE36672)/Homer	TTRAGTGSYK	1	0	1	1417	0.1977	8421.1	0.2453
E2A(bHLH)/proBcell-E2A-ChIP-Seq(GSE21978)/Homer	DNRCAGCTGY	1	0	1	1137	0.1587	6822.2	0.1987
E2A(bHLH),near_PU.1/Bcell-PU.1-ChIP-Seq(GSE21512)/Homer	NVCACCTGBN	1	0	1	1016	0.1418	6971.8	0.2031
GATA3(Zf)/iTreg-Gata3-ChIP-Seq(GSE20898)/Homer	AGATAASR	1	0	1	556	0.0776	3687.2	0.1074
HEB(bHLH)/mES-Heb-ChIP-Seq(GSE53233)/Homer	VCAGCTGBNN	1	0	1	1534	0.2141	8803.6	0.2564
KLF10(Zf)/HEK293-KLF10.GFP-ChIP-Seq(GSE58341)/Homer	GGGGGTGTGTCC	1	0	1	871	0.1215	6677.7	0.1945
KLF14(Zf)/HEK293-KLF14.GFP-ChIP-Seq(GSE58341)/Homer	RGKGGGCGKGGC	1	0	1	967	0.1349	5891.2	0.1716
Klf4(Zf)/mES-Klf4-ChIP-Seq(GSE11431)/Homer	GCCACACCCA	1	0	1	188	0.0262	1567.4	0.0457
KLF5(Zf)/LoVo-KLF5-ChIP-Seq(GSE49402)/Homer	DGGGYGKGGC	1	0	1	696	0.0971	4647.9	0.1354
Maz(Zf)/HepG2-Maz-ChIP-Seq(GSE31477)/Homer	GGGGGGGG	1	0	1	583	0.0814	3849	0.1121
Meis1(Homeobox)/MastCells-Meis1-ChIP-Seq(GSE48085)/Homer	VGCTGWCAVB	1	0	1	1339	0.1869	7884.6	0.2297
Nkx2.1(Homeobox)/LungAC-Nkx2.1-ChIP-Seq(GSE43252)/Homer	RSCACTYRAG	1	0	1	1982	0.2766	11382	0.3315
Nkx2.5(Homeobox)/HL1-Nkx2.5.biotin-ChIP-Seq(GSE21529)/Homer	RRSCACTYAA	1	0	1	1430	0.1996	8693	0.2532
Ptf1a(bHLH)/Panc1-Ptf1a-ChIP-Seq(GSE47459)/Homer	ACAGCTGTTN	1	0	1	2172	0.3031	12245.3	0.3567
SCL(bHLH)/HPC7-Scl-ChIP-Seq(GSE13511)/Homer	AVCAGCTG	1	0	1	3406	0.4753	18134.5	0.5282
Tbx5(T-box)/HL1-Tbx5.biotin-ChIP-Seq(GSE21529)/Homer	AGGTGTCA	1	0	1	2356	0.3288	13904.1	0.405
Tgif1(Homeobox)/mES-Tgif1-ChIP-Seq(GSE55404)/Homer	YTGWCADY	1	0	1	2101	0.2932	12480	0.3635
Tgif2(Homeobox)/mES-Tgif2-ChIP-Seq(GSE55404)/Homer	TGTCANYT	1	0	1	2316	0.3232	13255.4	0.3861
ZFP3(Zf)/HEK293-ZFP3.GFP-ChIP-Seq(GSE58341)/Homer	GGGTTTTGAAGGATGARTAGGAGTT	1	0	1	0	0	1.7	0

## Sheet: BED_intestine_Hnf4ChIP
HNF4 binding sites_Merged 4 HNF4 ChIP of intestinal epithelium (GSE112946): MACS P ≤ 10-3
chr1	3222807	3223408
chr1	4791594	4792195
chr1	4963405	4964006
chr1	4985155	4985756
chr1	5999048	5999649
chr1	6204034	6204635
chr1	6500763	6501364
chr1	6654124	6654725
chr1	7078647	7079248
chr1	7160713	7161314
chr1	8949346	8949947
chr1	9738542	9739214
chr1	9825347	9825948
chr1	10216791	10217392
chr1	10246239	10246840
chr1	12995187	12995788
chr1	13277545	13278234
chr1	13307777	13308378
chr1	13504541	13505142
chr1	13689467	13690121
chr1	14965496	14966097
chr1	16094848	16095449
chr1	16096075	16096676
chr1	16225087	16225766
chr1	17327380	17327981
chr1	21578598	21579199
chr1	24302021	24302724
chr1	24740711	24741312
chr1	24809380	24809981
chr1	26794106	26794707
chr1	27129882	27130483
chr1	27798257	27798858
chr1	29668571	29669172
chr1	31080105	31080706
chr1	31195128	31195729
chr1	34179527	34180149
chr1	35467844	35468445
chr1	35726133	35726734
chr1	36111241	36111842
chr1	36328172	36328850
chr1	36540657	36541258
chr1	36549147	36549748
chr1	36976784	36977385
chr1	37046809	37047410
chr1	37082246	37082847
chr1	37082896	37083497
chr1	37355494	37356241
chr1	37396549	37397417
chr1	37559312	37559913
chr1	37566666	37567282
chr1	37574645	37575531
chr1	37625092	37625913
chr1	37722333	37722934
chr1	37751416	37752017
chr1	38151749	38152350
chr1	39148506	39149107
chr1	39243725	39244357
chr1	39256065	39256692
chr1	39533096	39533697
chr1	39648839	39649440
chr1	39957826	39958427
chr1	40689420	40690021
chr1	42323679	42324280
chr1	43205446	43206047
chr1	43220431	43221032
chr1	43315866	43316467
chr1	43322676	43323315
chr1	43456483	43457144
chr1	43543353	43543954
chr1	43963143	43963744
chr1	45371288	45371889
chr1	47204310	47204911
chr1	49531292	49531893
chr1	51555336	51555937
chr1	51565884	51566485
chr1	52329057	52329658
chr1	52806677	52807278
chr1	53353391	53353992
chr1	53901147	53901748
chr1	54040875	54041476
chr1	55144917	55145687
chr1	55216354	55216955
chr1	55230320	55231022
chr1	56497934	56498535
chr1	56596924	56597525
chr1	57296993	57297594
chr1	57463260	57463912
chr1	57901833	57902434
chr1	58410248	58410849
chr1	58659371	58659972
chr1	58748459	58749060
chr1	58851514	58852115
chr1	59030333	59031065
chr1	59037124	59037725
chr1	59078276	59078929
chr1	59197791	59198392
chr1	59495844	59496548
chr1	60380424	60381025
chr1	60585136	60585737
chr1	60653666	60654267
chr1	60725677	60726278
chr1	60831099	60831700
chr1	60868459	60869060
chr1	62039261	62039862
chr1	62109010	62109611
chr1	62434627	62435228
chr1	62444820	62445421
chr1	62751587	62752188
chr1	63223243	63223915
chr1	64352138	64352739
chr1	64736055	64736831
chr1	64789229	64789830
chr1	64834070	64834811
chr1	65038955	65039655
chr1	66076461	66077062
chr1	66361376	66361977
chr1	67102258	67102859
chr1	67125554	67126218
chr1	67343053	67343654
chr1	68006369	68006970
chr1	69401453	69402054
chr1	70278529	70279130
chr1	71076930	71077531
chr1	72340315	72340956
chr1	72943236	72943837
chr1	74302241	74302842
chr1	74343797	74344542
chr1	74353335	74353936
chr1	74439097	74439838
chr1	74455176	74456218
chr1	74479834	74480527
chr1	74481268	74481869
chr1	74559484	74560255
chr1	74800803	74801477
chr1	75120997	75121798
chr1	75339146	75339747
chr1	77683595	77684196
chr1	78498953	78499554
chr1	79677159	79677876
chr1	81862324	81862925
chr1	81918414	81919015
chr1	82764846	82765447
chr1	82812284	82812885
chr1	82823381	82823982
chr1	82964715	82965316
chr1	83367478	83368079
chr1	84357906	84358507
chr1	84835771	84836539
chr1	84999432	85000033
chr1	85207819	85208420
chr1	87345910	87346511
chr1	87377741	87378342
chr1	87433438	87434039
chr1	87603379	87603980
chr1	87641022	87641623
chr1	87690738	87691339
chr1	87698341	87698942
chr1	87699009	87699610
chr1	87952810	87953411
chr1	88080104	88080713
chr1	88168040	88168905
chr1	88400763	88401364
chr1	88421370	88422034
chr1	88430070	88430702
chr1	88643517	88644118
chr1	88996687	88997288
chr1	88997860	88998495
chr1	89519690	89520291
chr1	89754958	89755559
chr1	89788904	89789716
chr1	90002246	90002984
chr1	90076126	90076727
chr1	90150022	90150631
chr1	90851228	90851829
chr1	90975056	90975657
chr1	91228271	91228872
chr1	91373307	91373908
chr1	91377721	91378402
chr1	91398256	91398934
chr1	91795074	91795675
chr1	91798409	91799010
chr1	92284301	92284902
chr1	92818289	92818890
chr1	92865777	92866396
chr1	92954654	92955255
chr1	92958254	92958855
chr1	93018697	93019298
chr1	93309977	93310659
chr1	93336581	93337182
chr1	93339170	93339839
chr1	93359859	93360460
chr1	93379634	93380386
chr1	93885396	93885997
chr1	94009236	94009837
chr1	94817020	94817636
chr1	95335726	95336327
chr1	95359584	95360185
chr1	95407835	95408531
chr1	95551385	95551986
chr1	95589749	95590593
chr1	95728896	95729701
chr1	95805485	95806086
chr1	95874636	95875237
chr1	95977930	95978609
chr1	97246487	97247088
chr1	99220126	99220727
chr1	99558474	99559075
chr1	99665574	99666248
chr1	99738227	99738828
chr1	100516773	100517374
chr1	100695107	100695708
chr1	102375074	102375675
chr1	102735525	102736126
chr1	103796911	103797512
chr1	104702246	104702847
chr1	105404313	105404914
chr1	105705523	105706124
chr1	105790521	105791122
chr1	107054263	107054864
chr1	107076217	107076904
chr1	107590552	107591153
chr1	108374167	108374768
chr1	108751608	108752209
chr1	109081021	109081622
chr1	109593188	109593789
chr1	110114323	110114924
chr1	111377800	111378401
chr1	111911764	111912365
chr1	111916043	111916644
chr1	115930124	115930725
chr1	116074919	116075520
chr1	119792585	119793186
chr1	120110693	120111294
chr1	120855008	120855609
chr1	121427486	121428208
chr1	121933726	121934327
chr1	121966618	121967219
chr1	121980341	121980942
chr1	121987337	121987938
chr1	125494944	125495545
chr1	127344492	127345093
chr1	127346799	127347400
chr1	127385646	127386247
chr1	127415682	127416309
chr1	127590879	127591480
chr1	127597376	127597977
chr1	129095542	129096143
chr1	129125407	129126008
chr1	129153573	129154174
chr1	129172339	129172970
chr1	129370257	129370858
chr1	131823717	131824318
chr1	132591734	132592335
chr1	132694884	132695624
chr1	132726330	132726931
chr1	132729228	132729991
chr1	132773589	132774294
chr1	133171460	133172061
chr1	133539325	133539926
chr1	133603542	133604143
chr1	133677240	133677841
chr1	133889524	133890125
chr1	133904687	133905288
chr1	134022280	134022934
chr1	134046697	134047364
chr1	134212665	134213266
chr1	134224959	134225560
chr1	134373872	134374473
chr1	134930369	134930970
chr1	134980513	134981198
chr1	134990252	134990853
chr1	135060095	135060696
chr1	135060999	135061869
chr1	135087052	135087653
chr1	135244157	135244904
chr1	135359662	135360263
chr1	135590609	135591210
chr1	135773439	135774040
chr1	135987809	135988410
chr1	136172592	136173193
chr1	136416819	136417420
chr1	136435688	136436289
chr1	137065286	137066035
chr1	137075734	137076522
chr1	137079360	137080089
chr1	137095442	137096043
chr1	137110718	137111319
chr1	137123522	137124601
chr1	137147863	137148808
chr1	137395283	137395884
chr1	137579773	137580374
chr1	137706583	137707184
chr1	137707722	137708354
chr1	137708566	137709167
chr1	137709730	137710331
chr1	137716703	137717304
chr1	138015900	138016638
chr1	138022767	138023368
chr1	138031640	138032241
chr1	138033759	138034360
chr1	138069078	138069856
chr1	138125069	138125670
chr1	138131289	138131890
chr1	138416644	138417245
chr1	138447378	138447979
chr1	138466031	138466652
chr1	138574824	138575425
chr1	138776791	138777426
chr1	138826084	138826685
chr1	138827405	138828092
chr1	138831955	138832556
chr1	139237171	139237772
chr1	139803327	139803944
chr1	140476641	140477242
chr1	140824966	140825567
chr1	140861978	140862605
chr1	141799360	141799961
chr1	143036993	143037594
chr1	144644148	144644749
chr1	147496855	147497456
chr1	150106398	150106999
chr1	152059810	152060411
chr1	152492042	152492643
chr1	152846773	152847374
chr1	153110314	153110915
chr1	153143578	153144189
chr1	153154881	153155482
chr1	153832113	153832714
chr1	153887945	153888691
chr1	153931959	153932560
chr1	154612756	154613357
chr1	154920103	154920704
chr1	155178930	155179531
chr1	155617412	155618013
chr1	156903288	156903889
chr1	156904634	156905342
chr1	156910988	156911634
chr1	157237835	157238436
chr1	157263973	157264574
chr1	157269051	157269652
chr1	157483750	157484351
chr1	157884096	157884697
chr1	157888650	157889277
chr1	158326164	158326765
chr1	158385152	158385753
chr1	158749236	158749837
chr1	158839301	158840052
chr1	159455869	159456545
chr1	162620930	162621531
chr1	163000133	163000734
chr1	163178184	163178785
chr1	163189201	163189802
chr1	164224905	164225506
chr1	165219044	165219728
chr1	165576703	165577304
chr1	166092806	166093503
chr1	166117134	166117748
chr1	166142663	166143264
chr1	166248441	166249042
chr1	166296171	166296916
chr1	166342988	166343589
chr1	166347061	166347831
chr1	166379556	166380163
chr1	166390530	166391131
chr1	166410952	166411553
chr1	167052080	167052681
chr1	167118983	167119584
chr1	167524357	167524958
chr1	167566313	167566972
chr1	167705994	167706595
chr1	167914732	167915333
chr1	167997934	167998710
chr1	168083615	168084216
chr1	168090577	168091178
chr1	168896941	168897542
chr1	169284372	169285059
chr1	169305045	169305650
chr1	169307711	169308394
chr1	170275055	170275656
chr1	170311408	170312113
chr1	171461645	171462246
chr1	171847950	171848551
chr1	172107910	172108511
chr1	172469022	172469623
chr1	172519845	172520446
chr1	172815002	172815633
chr1	172911359	172912188
chr1	173007984	173008585
chr1	173014459	173015060
chr1	173080321	173080922
chr1	173098819	173099420
chr1	173143860	173144598
chr1	173258825	173259502
chr1	173340475	173341353
chr1	173367679	173368280
chr1	173409099	173409700
chr1	173470495	173471096
chr1	173472317	173472918
chr1	173479224	173479825
chr1	173636511	173637112
chr1	174071635	174072236
chr1	174241995	174242596
chr1	174391574	174392226
chr1	174393406	174394007
chr1	174412967	174413568
chr1	174582069	174582696
chr1	176809841	176810442
chr1	176833586	176834187
chr1	178927810	178928411
chr1	178943189	178943884
chr1	179239948	179240549
chr1	179388858	179389459
chr1	179495761	179496362
chr1	179672308	179672909
chr1	180205204	180205805
chr1	181102036	181102637
chr1	181177126	181177727
chr1	181516732	181517444
chr1	181523096	181523708
chr1	181594312	181594913
chr1	182134077	182134678
chr1	182140195	182140796
chr1	182198984	182199585
chr1	182687770	182688382
chr1	182746058	182746659
chr1	183188283	183188884
chr1	183574625	183575226
chr1	184198260	184198968
chr1	184430892	184431522
chr1	186650877	186651478
chr1	186676092	186676866
chr1	187080611	187081212
chr1	187106571	187107172
chr1	187248783	187249384
chr1	189135057	189135658
chr1	189136331	189136932
chr1	189650452	189651156
chr1	191403441	191404042
chr1	193080444	193081045
chr1	193151959	193152689
chr1	193280461	193281062
chr1	193452881	193453482
chr1	193463777	193464484
chr1	193465198	193465799
chr1	193542724	193543435
chr1	193550655	193551256
chr1	193664671	193665624
chr1	193704412	193705013
chr1	193734114	193734715
chr1	193787970	193788668
chr1	194135055	194135665
chr1	194638854	194639497
chr1	194909018	194909619
chr1	194982455	194983255
chr1	195152751	195153352
chr1	196446909	196447510
chr1	196486419	196487020
chr1	196503426	196504470
chr1	196696359	196696960
chr1	196840300	196840920
chr1	196923045	196923646
chr2	3055676	3056277
chr2	3923677	3924278
chr2	4329678	4330279
chr2	4642292	4642893
chr2	4794392	4794993
chr2	4917147	4917748
chr2	4933362	4933963
chr2	4983691	4984338
chr2	4994556	4995451
chr2	5140101	5140822
chr2	5518830	5519496
chr2	5591075	5591676
chr2	5798327	5798928
chr2	7167691	7168292
chr2	7213368	7213969
chr2	8404648	8405249
chr2	9801181	9801782
chr2	10654779	10655380
chr2	11707941	11708542
chr2	12310535	12311136
chr2	12845463	12846064
chr2	13445280	13445881
chr2	13551802	13552403
chr2	13603718	13604319
chr2	13785518	13786119
chr2	14061035	14061636
chr2	14097940	14098547
chr2	15037834	15038435
chr2	15421097	15421735
chr2	16289491	16290092
chr2	18426156	18426757
chr2	19099749	19100350
chr2	19324298	19324899
chr2	20261295	20261896
chr2	20440441	20441042
chr2	20452502	20453103
chr2	20463786	20464387
chr2	20645862	20646473
chr2	20865364	20865965
chr2	21043897	21044498
chr2	22049235	22049836
chr2	22478430	22479031
chr2	24190820	24191421
chr2	24375954	24376555
chr2	24935391	24936165
chr2	24982469	24983084
chr2	25011617	25012245
chr2	25030649	25031357
chr2	25036608	25037209
chr2	25079080	25079842
chr2	25120413	25121014
chr2	25340694	25341295
chr2	25413449	25414102
chr2	25418002	25418603
chr2	25514048	25514649
chr2	25974319	25974920
chr2	26290404	26291005
chr2	26450804	26451448
chr2	26455156	26455757
chr2	26456133	26456734
chr2	26466436	26467159
chr2	26789374	26789975
chr2	27103655	27104353
chr2	27245193	27246373
chr2	27249561	27250162
chr2	27258143	27258844
chr2	27317656	27318308
chr2	27404059	27404833
chr2	27481863	27482578
chr2	27511971	27512636
chr2	27517083	27517684
chr2	27526971	27527628
chr2	27541707	27542408
chr2	27559206	27560008
chr2	28372781	28373382
chr2	28374896	28375497
chr2	28388329	28389049
chr2	28392064	28392665
chr2	28396512	28397113
chr2	28956587	28957188
chr2	29193790	29194479
chr2	29338410	29339011
chr2	29478604	29479263
chr2	29628513	29629114
chr2	29663238	29663839
chr2	30048136	30048737
chr2	30055628	30056229
chr2	30248008	30249031
chr2	30388609	30389273
chr2	30768523	30769124
chr2	30797967	30798568
chr2	30814087	30814688
chr2	30996617	30997218
chr2	31007341	31007997
chr2	31556058	31557103
chr2	31817266	31817867
chr2	32215998	32216599
chr2	32273651	32274252
chr2	32279190	32280013
chr2	32296343	32296944
chr2	32340326	32340927
chr2	32372685	32373286
chr2	32377660	32378261
chr2	32381325	32381926
chr2	32627240	32627849
chr2	32664363	32664964
chr2	33219327	33219980
chr2	33224721	33225508
chr2	33323229	33323909
chr2	33789331	33789932
chr2	34262454	34263112
chr2	35122169	35122770
chr2	35123274	35123875
chr2	35193532	35194133
chr2	35395141	35395742
chr2	35579117	35579718
chr2	36310889	36311490
chr2	38304116	38304717
chr2	38368089	38368690
chr2	38389222	38389823
chr2	40065125	40065726
chr2	41308287	41308888
chr2	44039705	44040306
chr2	44782071	44782718
chr2	45075925	45076526
chr2	45428504	45429105
chr2	48254680	48255281
chr2	48258556	48259157
chr2	48482510	48483111
chr2	48669492	48670187
chr2	49222447	49223141
chr2	49588800	49589401
chr2	50004936	50005554
chr2	50035549	50036712
chr2	50139456	50140057
chr2	50457534	50458135
chr2	50811216	50811817
chr2	50911682	50912339
chr2	50992998	50993609
chr2	50996765	50997407
chr2	51002734	51003813
chr2	51537549	51538150
chr2	51826265	51826866
chr2	52593383	52593984
chr2	55856160	55856761
chr2	57086809	57087410
chr2	57481663	57482264
chr2	58505821	58506422
chr2	58996028	58996772
chr2	58999673	59000333
chr2	59959902	59960503
chr2	60052218	60052819
chr2	60098549	60099163
chr2	60122161	60122968
chr2	60213495	60214096
chr2	60247899	60248965
chr2	60492873	60493474
chr2	62228866	62229467
chr2	62241571	62242195
chr2	65634143	65634744
chr2	65753288	65753889
chr2	66042051	66042652
chr2	66077401	66078002
chr2	68201139	68201740
chr2	68262109	68262912
chr2	68274217	68274818
chr2	68698232	68698853
chr2	68773699	68774300
chr2	68782839	68783440
chr2	69977244	69977845
chr2	70198423	70199024
chr2	70314135	70315076
chr2	70486549	70487150
chr2	70639608	70640290
chr2	70653010	70653611
chr2	70679960	70680561
chr2	71104688	71105289
chr2	71524299	71524900
chr2	71831568	71832169
chr2	72092890	72093651
chr2	72312392	72313014
chr2	72591600	72592391
chr2	72623313	72624223
chr2	72635118	72635973
chr2	72703864	72704540
chr2	72896294	72897023
chr2	73223774	73224375
chr2	73338886	73339487
chr2	73366624	73367225
chr2	73367467	73368068
chr2	73454699	73455307
chr2	73791695	73792296
chr2	74434045	74434646
chr2	74654171	74654772
chr2	74663923	74664524
chr2	74797747	74798348
chr2	75303990	75304690
chr2	75512677	75513278
chr2	75535115	75535786
chr2	75542964	75543622
chr2	75561558	75562159
chr2	75586589	75587190
chr2	75592864	75593465
chr2	75908147	75908748
chr2	76255364	76256037
chr2	76312255	76312856
chr2	76334519	76335120
chr2	76350109	76350804
chr2	76380938	76381539
chr2	76381753	76382354
chr2	77341873	77342474
chr2	77356001	77356602
chr2	77427950	77428551
chr2	79023805	79024406
chr2	79458596	79459197
chr2	79484818	79485419
chr2	80401482	80402094
chr2	80449423	80450024
chr2	81765532	81766133
chr2	82643992	82644593
chr2	83132493	83133094
chr2	84331659	84332341
chr2	84355041	84355732
chr2	84578474	84579075
chr2	84618776	84619377
chr2	84636717	84637318
chr2	84721427	84722028
chr2	84735534	84736135
chr2	84911866	84912662
chr2	84926707	84927308
chr2	85344299	85344900
chr2	85735205	85735806
chr2	87145072	87145673
chr2	88491461	88492062
chr2	89136525	89137126
chr2	89231065	89231666
chr2	89565347	89565948
chr2	89931708	89932309
chr2	90327965	90328566
chr2	90579677	90580607
chr2	90673499	90674141
chr2	90758091	90758692
chr2	91042775	91043376
chr2	91127654	91128255
chr2	91151173	91151774
chr2	91244922	91245523
chr2	91289751	91290363
chr2	91306066	91307030
chr2	91558396	91558997
chr2	91802134	91802857
chr2	92215477	92216241
chr2	92285937	92286583
chr2	92932186	92932897
chr2	93285322	93285923
chr2	93294775	93295376
chr2	93586236	93587152
chr2	95039924	95040525
chr2	99155742	99156343
chr2	101649423	101650024
chr2	101667703	101668306
chr2	102232790	102233391
chr2	103133733	103134334
chr2	103325240	103325841
chr2	103406302	103406903
chr2	103469313	103469914
chr2	103963519	103964120
chr2	107153845	107154446
chr2	109754606	109755207
chr2	110133514	110134115
chr2	110145627	110146228
chr2	110166681	110167282
chr2	110380674	110381275
chr2	110429228	110429829
chr2	110436912	110437513
chr2	111081978	111082579
chr2	112138276	112138916
chr2	112612580	112613181
chr2	113218407	113219008
chr2	113365632	113366233
chr2	115923325	115923926
chr2	118231331	118231932
chr2	118358959	118359560
chr2	118369969	118370570
chr2	118840309	118841113
chr2	118906499	118907100
chr2	118993033	118993639
chr2	119002415	119003016
chr2	119054266	119054955
chr2	119055389	119055990
chr2	119096095	119096696
chr2	119124613	119125214
chr2	119135070	119135671
chr2	119144627	119145228
chr2	119185513	119186114
chr2	119303950	119304551
chr2	119432774	119433375
chr2	119787695	119788296
chr2	119988492	119989093
chr2	120444137	120444738
chr2	120721219	120721820
chr2	121043748	121044349
chr2	121244948	121245549
chr2	121275946	121276547
chr2	121782277	121782878
chr2	122061136	122061737
chr2	122066590	122067191
chr2	122092278	122092879
chr2	122128258	122128859
chr2	122484587	122485278
chr2	122534302	122534903
chr2	122562393	122562994
chr2	122564064	122564665
chr2	124006416	124007017
chr2	124350286	124350887
chr2	124427696	124428297
chr2	124878221	124878822
chr2	125591816	125592468
chr2	126381120	126381822
chr2	126401072	126401673
chr2	126437571	126438172
chr2	127095289	127095890
chr2	127549756	127550474
chr2	127560355	127561536
chr2	127666664	127667265
chr2	128092152	128092753
chr2	128536114	128536877
chr2	128659073	128659683
chr2	128662342	128662943
chr2	129058043	129058729
chr2	129073380	129074026
chr2	129636147	129636790
chr2	130463998	130464599
chr2	130699858	130700566
chr2	131002129	131002771
chr2	131035873	131036586
chr2	131875307	131875908
chr2	131997532	131998266
chr2	132403852	132404453
chr2	132407473	132408074
chr2	132748314	132748915
chr2	132764668	132765269
chr2	133245336	133245937
chr2	133248373	133248974
chr2	133575395	133576540
chr2	133581071	133581672
chr2	133668905	133669506
chr2	134110906	134111507
chr2	134950517	134951118
chr2	135212110	135212711
chr2	135646951	135647552
chr2	135814140	135814741
chr2	136660276	136660877
chr2	136672438	136673039
chr2	136838563	136839164
chr2	138093303	138094133
chr2	139765910	139766511
chr2	140395004	140395605
chr2	140806968	140807569
chr2	142399258	142399859
chr2	142491603	142492204
chr2	142515132	142515733
chr2	143723929	143724530
chr2	143893789	143894390
chr2	143904054	143904789
chr2	143911616	143912548
chr2	144023915	144024649
chr2	144056294	144056895
chr2	144256833	144257652
chr2	144427291	144427892
chr2	144649425	144650026
chr2	146838794	146839523
chr2	147352486	147353087
chr2	147818977	147819578
chr2	148506702	148507303
chr2	149902668	149903269
chr2	150129040	150129641
chr2	150182584	150183185
chr2	150491514	150492115
chr2	150725905	150726550
chr2	150744332	150744933
chr2	150864586	150865187
chr2	151219827	151220428
chr2	151388761	151389362
chr2	151805327	151805928
chr2	151837428	151838136
chr2	151931272	151931930
chr2	152150500	152151101
chr2	152163698	152164299
chr2	152185217	152185819
chr2	152222362	152222963
chr2	152565337	152565938
chr2	152631654	152632255
chr2	152667070	152667671
chr2	153075340	153075962
chr2	153438498	153439099
chr2	153560195	153560796
chr2	154262139	154262819
chr2	154300528	154301224
chr2	154529834	154530435
chr2	154917170	154917771
chr2	155452340	155453044
chr2	155467059	155467948
chr2	155493330	155493931
chr2	155645459	155646060
chr2	155651409	155652010
chr2	155663546	155664206
chr2	155782263	155782864
chr2	156021668	156022381
chr2	156261422	156262023
chr2	156279475	156280097
chr2	156912330	156912945
chr2	156952238	156952839
chr2	157030197	157030798
chr2	157070654	157071255
chr2	157247578	157248197
chr2	157256247	157256939
chr2	157259574	157260175
chr2	157280893	157281494
chr2	157282353	157282954
chr2	157305848	157306449
chr2	157334826	157335428
chr2	157480568	157481169
chr2	157955654	157956255
chr2	158008168	158008769
chr2	158494717	158495318
chr2	158682979	158683735
chr2	159893283	159893884
chr2	160158605	160159243
chr2	160170475	160171076
chr2	160175402	160176003
chr2	160465785	160466386
chr2	160471078	160471733
chr2	160716316	160716917
chr2	160770767	160771368
chr2	160877781	160878382
chr2	161993672	161994273
chr2	162817794	162818395
chr2	163244638	163245239
chr2	163249109	163249863
chr2	163297468	163298069
chr2	163357392	163357993
chr2	163367289	163367890
chr2	163384890	163385491
chr2	163400653	163401254
chr2	163442344	163442945
chr2	163484037	163484638
chr2	164257421	164258120
chr2	164263080	164263681
chr2	164530684	164531340
chr2	164551663	164552264
chr2	164594702	164595352
chr2	164642460	164643061
chr2	165109776	165110424
chr2	165122692	165123392
chr2	165162456	165163057
chr2	165694588	165695189
chr2	165789416	165790081
chr2	165947342	165947943
chr2	165962444	165963262
chr2	165966966	165967567
chr2	166004343	166004944
chr2	166011628	166012229
chr2	166019608	166020265
chr2	166041142	166041967
chr2	166317007	166317608
chr2	166358646	166359247
chr2	166462644	166463606
chr2	166483864	166484465
chr2	166647633	166648234
chr2	166786121	166786722
chr2	167200212	167201341
chr2	167217008	167217609
chr2	167241446	167242168
chr2	167288333	167288934
chr2	167305022	167305623
chr2	167310993	167311594
chr2	167466608	167467295
chr2	167631196	167631816
chr2	167689966	167690743
chr2	167713432	167714033
chr2	167715087	167715688
chr2	167717384	167717985
chr2	167831899	167832500
chr2	167841210	167841811
chr2	167927084	167927685
chr2	167930580	167931181
chr2	167973104	167974077
chr2	168433046	168433647
chr2	168547848	168548601
chr2	170015166	170015995
chr2	170149322	170149923
chr2	170155352	170156044
chr2	170160507	170161151
chr2	170279203	170279804
chr2	170282742	170283343
chr2	172883092	172883693
chr2	172978113	172978714
chr2	172985559	172986160
chr2	173504275	173504876
chr2	173555736	173556337
chr2	174241129	174241818
chr2	174264051	174264732
chr2	174297988	174299154
chr2	174573721	174574380
chr2	174622220	174622943
chr2	177106280	177106881
chr2	178177864	178178465
chr2	178521331	178521932
chr2	178904887	178905582
chr2	179962265	179962866
chr2	180048892	180049591
chr2	180077680	180078283
chr2	180323716	180324317
chr2	180435001	180435602
chr2	180437009	180437610
chr2	180697488	180698140
chr2	180921835	180922436
chr2	180931420	180932244
chr2	180960788	180961389
chr2	180983927	180984528
chr2	181580361	181580962
chr3	3051596	3052197
chr3	3198950	3199551
chr3	5088766	5089367
chr3	5744719	5745320
chr3	7477433	7478034
chr3	8451292	8451893
chr3	8974622	8975223
chr3	9010982	9011583
chr3	9407046	9407647
chr3	10318776	10319537
chr3	10335437	10336038
chr3	10362180	10362781
chr3	10372489	10373090
chr3	10906405	10907006
chr3	11556038	11556639
chr3	17275258	17275859
chr3	18987799	18988400
chr3	19068994	19069607
chr3	19100990	19101606
chr3	19147220	19147953
chr3	19411914	19412534
chr3	19794657	19795311
chr3	19933641	19934242
chr3	21254980	21255654
chr3	21688515	21689116
chr3	21772092	21772693
chr3	21816892	21817945
chr3	21907045	21907646
chr3	24614538	24615139
chr3	24625801	24626402
chr3	26246727	26247328
chr3	27095261	27095940
chr3	27218448	27219141
chr3	27219970	27220684
chr3	27798084	27798685
chr3	27925563	27926197
chr3	27932795	27933396
chr3	27936161	27936854
chr3	28012809	28013410
chr3	28124941	28125542
chr3	28373314	28373915
chr3	28394247	28394848
chr3	28461482	28462214
chr3	28463391	28463992
chr3	28484610	28485211
chr3	28594413	28595014
chr3	29475543	29476144
chr3	29815245	29815846
chr3	30093939	30094540
chr3	30382032	30382633
chr3	30491287	30491953
chr3	30974691	30975317
chr3	32327206	32327807
chr3	33595983	33596584
chr3	33980100	33980811
chr3	34019680	34020281
chr3	35598545	35599381
chr3	35824655	35825271
chr3	35964677	35965278
chr3	36069424	36070025
chr3	36321846	36322447
chr3	36431879	36432480
chr3	36762469	36763070
chr3	36872674	36873275
chr3	37056893	37057678
chr3	37806310	37806972
chr3	38374392	38374993
chr3	40432839	40433440
chr3	40617290	40617891
chr3	40895550	40896151
chr3	41119588	41120189
chr3	41367382	41367983
chr3	41385233	41385834
chr3	41394529	41395363
chr3	41424662	41425263
chr3	41989085	41989686
chr3	42042257	42042858
chr3	42817662	42818263
chr3	42862055	42862656
chr3	43221817	43222418
chr3	44903313	44903914
chr3	49634412	49635013
chr3	51006522	51007123
chr3	51025591	51026192
chr3	51037335	51037936
chr3	51335854	51336455
chr3	51422439	51423040
chr3	52073836	52074437
chr3	52298921	52299765
chr3	52300745	52301346
chr3	52544060	52544661
chr3	54892888	54893489
chr3	55418368	55418969
chr3	56212554	56213155
chr3	57277765	57278366
chr3	57455229	57455960
chr3	57806498	57807099
chr3	58329257	58329858
chr3	59848849	59849450
chr3	60287807	60288408
chr3	60289865	60290466
chr3	60296856	60297457
chr3	60691178	60691779
chr3	60815250	60815851
chr3	60900940	60901541
chr3	61962817	61963426
chr3	62178268	62178869
chr3	62199755	62200356
chr3	62262302	62262911
chr3	62960760	62961361
chr3	63145002	63145603
chr3	63216096	63216697
chr3	63217331	63217932
chr3	63816241	63816842
chr3	64836179	64836780
chr3	65209587	65210188
chr3	65321646	65322247
chr3	65458362	65458963
chr3	65470031	65470755
chr3	66193822	66194423
chr3	69001898	69002499
chr3	69070919	69071520
chr3	69664262	69664863
chr3	69915573	69916180
chr3	72447223	72447824
chr3	72806909	72807729
chr3	73521292	73522030
chr3	73529497	73530098
chr3	77028124	77028725
chr3	77401896	77402497
chr3	78296550	78297151
chr3	78374098	78374699
chr3	78517040	78517641
chr3	79006694	79007295
chr3	79467859	79468460
chr3	79972130	79972731
chr3	80821323	80821924
chr3	83891972	83892573
chr3	84018332	84019042
chr3	84029644	84030245
chr3	84076390	84077018
chr3	84441684	84442285
chr3	84442609	84443210
chr3	84656575	84657176
chr3	85938628	85939229
chr3	87228794	87229395
chr3	87312830	87313453
chr3	87420893	87421494
chr3	87714628	87715229
chr3	87936224	87936825
chr3	88137819	88138420
chr3	88251518	88252241
chr3	88258793	88259394
chr3	88317335	88317936
chr3	88318818	88319419
chr3	88396082	88397169
chr3	88397434	88398035
chr3	88550649	88551250
chr3	88943316	88943917
chr3	89042185	89042786
chr3	89081924	89082581
chr3	89104045	89104646
chr3	89134491	89135092
chr3	89159410	89160011
chr3	89192345	89192946
chr3	89801156	89801757
chr3	89885376	89885977
chr3	90017068	90017669
chr3	91163669	91164270
chr3	91993899	91994500
chr3	92019509	92020110
chr3	92024917	92025518
chr3	92049817	92050418
chr3	92058814	92059415
chr3	92063267	92063868
chr3	92076413	92077014
chr3	92078046	92078647
chr3	92081746	92082347
chr3	92085387	92085988
chr3	93407123	93407724
chr3	93409267	93409868
chr3	93716374	93716975
chr3	93991963	93992564
chr3	94171227	94171980
chr3	94938100	94938701
chr3	95033986	95034587
chr3	95067119	95067720
chr3	95071595	95072196
chr3	95122279	95122972
chr3	95314881	95315482
chr3	95328524	95329125
chr3	95339305	95339906
chr3	95402713	95403314
chr3	95417824	95418425
chr3	95478644	95479245
chr3	95506004	95506605
chr3	95688248	95688849
chr3	95908343	95908944
chr3	95976373	95976974
chr3	96379121	96380011
chr3	96635527	96636128
chr3	96706148	96706815
chr3	96882531	96883230
chr3	96963020	96963621
chr3	97001154	97001755
chr3	97059779	97060380
chr3	97078212	97078964
chr3	97327120	97327721
chr3	97433743	97434344
chr3	97560370	97560987
chr3	100647559	100648160
chr3	100814466	100815067
chr3	100822388	100822989
chr3	100915822	100916681
chr3	101199858	101200522
chr3	101306190	101306826
chr3	101310657	101311337
chr3	101322655	101323271
chr3	101471299	101471900
chr3	101472829	101473430
chr3	101588063	101589092
chr3	102789009	102789610
chr3	103504449	103505050
chr3	103661585	103662186
chr3	103912039	103912640
chr3	103993669	103994270
chr3	104441916	104442517
chr3	104442583	104443184
chr3	104589620	104590221
chr3	104598661	104599839
chr3	104621039	104621640
chr3	105588180	105588781
chr3	105973941	105974542
chr3	106103150	106103751
chr3	106771917	106772518
chr3	107019925	107020526
chr3	107134886	107135487
chr3	107544499	107545100
chr3	107592912	107593579
chr3	107666795	107667396
chr3	107672727	107673352
chr3	107679729	107680409
chr3	107724207	107724808
chr3	107847354	107847955
chr3	107888188	107888921
chr3	108029145	108029746
chr3	108421972	108422573
chr3	108517596	108518248
chr3	108721848	108722449
chr3	108926295	108926896
chr3	109110115	109110716
chr3	109381059	109381692
chr3	109733994	109734595
chr3	111264966	111265567
chr3	111454508	111455109
chr3	112326960	112327561
chr3	112997922	112998523
chr3	113342292	113342893
chr3	113384781	113385382
chr3	113585036	113585637
chr3	113981367	113981968
chr3	115277629	115278230
chr3	115595677	115596278
chr3	116116845	116117446
chr3	116406571	116407172
chr3	116414913	116415752
chr3	118269692	118270293
chr3	118969057	118969658
chr3	120143884	120144485
chr3	120965996	120966601
chr3	121049906	121050507
chr3	121140930	121141531
chr3	121349251	121349852
chr3	121438263	121438864
chr3	121517883	121518654
chr3	121543212	121543835
chr3	121556847	121557448
chr3	121570030	121570631
chr3	121912298	121913098
chr3	122015658	122016273
chr3	122048857	122049458
chr3	122072224	122072825
chr3	122086892	122087493
chr3	122121284	122121885
chr3	122126420	122127166
chr3	122131355	122131956
chr3	122173047	122173852
chr3	122175920	122176521
chr3	122215719	122216320
chr3	122234362	122234963
chr3	122293652	122294310
chr3	122571610	122572211
chr3	122574279	122574987
chr3	122581734	122582540
chr3	122592618	122593219
chr3	123135569	123136170
chr3	123211255	123211953
chr3	123230990	123231591
chr3	124437691	124438292
chr3	125264828	125265429
chr3	126299116	126299796
chr3	126386904	126387505
chr3	126398102	126398703
chr3	126826237	126826838
chr3	127540326	127540977
chr3	128923759	128924388
chr3	128927417	128928018
chr3	129027911	129028680
chr3	129054131	129054732
chr3	129267633	129268234
chr3	129281579	129282303
chr3	129285154	129285755
chr3	129573779	129574380
chr3	129884096	129884697
chr3	130535906	130536601
chr3	130675083	130675684
chr3	130957935	130958536
chr3	130966581	130967548
chr3	130974029	130974895
chr3	131152280	131152881
chr3	132299791	132300392
chr3	135137934	135138535
chr3	136618595	136619196
chr3	136623402	136624003
chr3	136704016	136704617
chr3	137231348	137232335
chr3	137637153	137637769
chr3	137784899	137785500
chr3	137793991	137794671
chr3	137900843	137901444
chr3	137904310	137904939
chr3	137941276	137941877
chr3	138070521	138071122
chr3	138403125	138403726
chr3	138543159	138543760
chr3	138577480	138578081
chr3	140041592	140042193
chr3	140325520	140326121
chr3	141063014	141063615
chr3	142011813	142012414
chr3	142061175	142061776
chr3	142407402	142408518
chr3	142498611	142499212
chr3	142752221	142752822
chr3	144275275	144275876
chr3	145296889	145297490
chr3	145753998	145754599
chr3	145860106	145860864
chr3	145931199	145931860
chr3	146069926	146070732
chr3	146318176	146318777
chr3	148775070	148775810
chr3	148928059	148928660
chr3	151172346	151172947
chr3	151379856	151380457
chr3	151431429	151432030
chr3	151715884	151716485
chr3	151776274	151776960
chr3	151780763	151781364
chr3	151784787	151785388
chr3	151828497	151829211
chr3	151871114	151871715
chr3	152012154	152012862
chr3	153566775	153567376
chr3	153607587	153608188
chr3	155240617	155241218
chr3	156977947	156978548
chr3	157564611	157565243
chr3	157610775	157611376
chr3	157656216	157656877
chr4	3445494	3446095
chr4	3604889	3605490
chr4	3606077	3606678
chr4	3866025	3866924
chr4	6067617	6068218
chr4	6279708	6280309
chr4	6280533	6281134
chr4	6841257	6841858
chr4	6971017	6971618
chr4	8375083	8375684
chr4	8627575	8628176
chr4	8682211	8682812
chr4	8704810	8705411
chr4	8952841	8953442
chr4	8984121	8984722
chr4	10784719	10785320
chr4	10851277	10851878
chr4	10893796	10894397
chr4	11642401	11643029
chr4	11656253	11656854
chr4	12706345	12706946
chr4	14520648	14521249
chr4	14949229	14949830
chr4	15853306	15853907
chr4	20636111	20636712
chr4	20750093	20750694
chr4	21697056	21697657
chr4	21806751	21807378
chr4	21878290	21878891
chr4	22244739	22245340
chr4	22339547	22340148
chr4	22673794	22674395
chr4	24824876	24825483
chr4	25360345	25360946
chr4	27449803	27450404
chr4	28103823	28104424
chr4	29495634	29496235
chr4	29544794	29545395
chr4	31076557	31077158
chr4	31985587	31986188
chr4	32303084	32303685
chr4	33092887	33093488
chr4	33332712	33333313
chr4	33347369	33347970
chr4	33348065	33348728
chr4	34441883	34442484
chr4	34498531	34499132
chr4	34563215	34563816
chr4	34569306	34569907
chr4	34938236	34938837
chr4	34999462	35000128
chr4	35045372	35045973
chr4	35102065	35102666
chr4	35103027	35103628
chr4	35150926	35151527
chr4	35364935	35365536
chr4	36487686	36488287
chr4	38174682	38175283
chr4	38626458	38627059
chr4	39053384	39053985
chr4	40031793	40032394
chr4	40086884	40087485
chr4	40126998	40127599
chr4	40128527	40129179
chr4	40215359	40215960
chr4	40646607	40647208
chr4	40648535	40649136
chr4	40745903	40746665
chr4	41041741	41042374
chr4	41043050	41043651
chr4	41083392	41083993
chr4	41265490	41266091
chr4	41278601	41279257
chr4	41415507	41416183
chr4	41447296	41447897
chr4	43038557	43039158
chr4	43298614	43299215
chr4	43357760	43358430
chr4	43385051	43385652
chr4	43516334	43516935
chr4	43591428	43592044
chr4	43668817	43669745
chr4	43945472	43946073
chr4	44085216	44085817
chr4	45003088	45003689
chr4	45077498	45078099
chr4	45411363	45411964
chr4	45412118	45412719
chr4	45420010	45420901
chr4	45466211	45466812
chr4	45535780	45536381
chr4	45797268	45797902
chr4	45812668	45813269
chr4	45954192	45954793
chr4	45989426	45990027
chr4	46208489	46209311
chr4	46443664	46444265
chr4	46542496	46543097
chr4	46566667	46567268
chr4	46612016	46612617
chr4	49064058	49064659
chr4	49192167	49192776
chr4	49498208	49498858
chr4	49568957	49569558
chr4	50304905	50305506
chr4	51809451	51810052
chr4	52387183	52387784
chr4	53036228	53036871
chr4	53329361	53330119
chr4	53397583	53398184
chr4	53983484	53984085
chr4	55028125	55028782
chr4	55617721	55618432
chr4	55731244	55731884
chr4	55780925	55781526
chr4	56890593	56891194
chr4	57139552	57140153
chr4	57140170	57140808
chr4	57143202	57143861
chr4	57521317	57521918
chr4	57929266	57929867
chr4	57959057	57959658
chr4	57960319	57960920
chr4	57965144	57966020
chr4	57966680	57967353
chr4	58499714	58500315
chr4	58558899	58559541
chr4	58726997	58727604
chr4	58732951	58733552
chr4	59209274	59209910
chr4	59375286	59375887
chr4	59562317	59562922
chr4	59658718	59659451
chr4	60086339	60086940
chr4	60480922	60481523
chr4	61216150	61216751
chr4	61515997	61516598
chr4	62161739	62162340
chr4	62163940	62164583
chr4	62170819	62171420
chr4	62174895	62175496
chr4	62177804	62178405
chr4	62179058	62179659
chr4	62278962	62279563
chr4	62329577	62330341
chr4	62354624	62355300
chr4	62817894	62818495
chr4	63222653	63223254
chr4	66526961	66527562
chr4	68630222	68630823
chr4	71705288	71705889
chr4	71783732	71784492
chr4	71799659	71800340
chr4	73326669	73327270
chr4	74692348	74692949
chr4	75299411	75300012
chr4	77878578	77879179
chr4	78875419	78876020
chr4	78949909	78950510
chr4	79187477	79188078
chr4	80054867	80055468
chr4	80057698	80058299
chr4	80519907	80520508
chr4	80557380	80557981
chr4	80587782	80588383
chr4	80706545	80707146
chr4	81168460	81169061
chr4	81293667	81294268
chr4	81301243	81301844
chr4	82038390	82038991
chr4	82050106	82050707
chr4	82149905	82150506
chr4	82154152	82154753
chr4	82157169	82157770
chr4	82176686	82177287
chr4	84850738	84851457
chr4	84888411	84889012
chr4	86315837	86316438
chr4	86979699	86980300
chr4	87437758	87438359
chr4	87445131	87445732
chr4	87449764	87450365
chr4	87457613	87458214
chr4	88178974	88179896
chr4	88439418	88440019
chr4	88571662	88572782
chr4	89094082	89094683
chr4	89145567	89146168
chr4	94392362	94393014
chr4	94718135	94718736
chr4	94866387	94867462
chr4	95124607	95125208
chr4	95375137	95375872
chr4	95634318	95634919
chr4	97402584	97403185
chr4	97444179	97444947
chr4	97507378	97508159
chr4	97628845	97629446
chr4	97801397	97801998
chr4	98062731	98063530
chr4	98584701	98585355
chr4	99495722	99496323
chr4	99680876	99681558
chr4	100465901	100466502
chr4	100690513	100691114
chr4	100905558	100906159
chr4	100964435	100965036
chr4	102548377	102548978
chr4	102887604	102888213
chr4	102888478	102889079
chr4	103503570	103504171
chr4	104135804	104136622
chr4	104169778	104170379
chr4	104489009	104489610
chr4	104496287	104496888
chr4	104510834	104511468
chr4	104658639	104659240
chr4	104861249	104861850
chr4	104932483	104933084
chr4	105037075	105037676
chr4	106255074	106255675
chr4	106280393	106280995
chr4	106291402	106292003
chr4	106294201	106294957
chr4	106295195	106295796
chr4	106296838	106297439
chr4	106403283	106403960
chr4	106411198	106411799
chr4	106450689	106451290
chr4	106673653	106674254
chr4	106693172	106693773
chr4	106975293	106975894
chr4	107697420	107698128
chr4	107739122	107739723
chr4	107743429	107744030
chr4	107962267	107962868
chr4	108004439	108005040
chr4	108064553	108065154
chr4	108097194	108097795
chr4	108237800	108238401
chr4	108393787	108394388
chr4	108506346	108507058
chr4	108809281	108809882
chr4	108848285	108848886
chr4	108952301	108953006
chr4	109149206	109149807
chr4	109728346	109728947
chr4	113862285	113862886
chr4	114078100	114078713
chr4	115404157	115404993
chr4	115495796	115496426
chr4	115500608	115501302
chr4	115658353	115658954
chr4	115660559	115661160
chr4	115689399	115690142
chr4	115713046	115713839
chr4	115713965	115714566
chr4	116122451	116123090
chr4	116361748	116362349
chr4	116493897	116494578
chr4	116555217	116555818
chr4	116919462	116920063
chr4	117354603	117355204
chr4	117416212	117416813
chr4	117673132	117673733
chr4	117794991	117795592
chr4	117890813	117891644
chr4	117907477	117908078
chr4	117912755	117913404
chr4	117949133	117949777
chr4	118029284	118029909
chr4	118145199	118145800
chr4	118189186	118189861
chr4	118199453	118200085
chr4	118466415	118467016
chr4	118776010	118776611
chr4	119211466	119212067
chr4	119330940	119331541
chr4	119332345	119333012
chr4	119840190	119840791
chr4	119851743	119852388
chr4	119862094	119862948
chr4	121870381	121871216
chr4	122132247	122132850
chr4	122652306	122652907
chr4	122673408	122674009
chr4	122725684	122726285
chr4	122869627	122870228
chr4	122956707	122957308
chr4	123444809	123445478
chr4	124419392	124419993
chr4	124425035	124425663
chr4	124428475	124429192
chr4	124443084	124443685
chr4	124792792	124793646
chr4	124799807	124800408
chr4	125090900	125091501
chr4	125096670	125097368
chr4	125767816	125768487
chr4	125785123	125785724
chr4	125840625	125841226
chr4	127005230	127005831
chr4	127565458	127566059
chr4	128626882	128627483
chr4	128655762	128656403
chr4	128660798	128661399
chr4	128677864	128678607
chr4	128779141	128780169
chr4	128784632	128785233
chr4	128787531	128788250
chr4	128949940	128950541
chr4	129055949	129056550
chr4	129178065	129178666
chr4	129797868	129798469
chr4	129846391	129846992
chr4	130259143	130259744
chr4	130270828	130271429
chr4	131689279	131689880
chr4	131750655	131751476
chr4	131767142	131767743
chr4	131825552	131826153
chr4	131977540	131978300
chr4	132039049	132039666
chr4	132166087	132166716
chr4	132291701	132292302
chr4	132316107	132316725
chr4	132318382	132318983
chr4	132439767	132440368
chr4	132477644	132478245
chr4	132486839	132487440
chr4	132529608	132530209
chr4	132563724	132564358
chr4	132605961	132606562
chr4	132619593	132620299
chr4	132677781	132678504
chr4	132996069	132996721
chr4	133045723	133046324
chr4	133068711	133069333
chr4	133119047	133119648
chr4	133154352	133154953
chr4	133155992	133156593
chr4	133312440	133313141
chr4	133368744	133369345
chr4	133435219	133435820
chr4	133437594	133438275
chr4	133616939	133617633
chr4	133882711	133883312
chr4	133952950	133953551
chr4	134040937	134041615
chr4	134090424	134091314
chr4	134334983	134335584
chr4	134369715	134370390
chr4	134479359	134479960
chr4	134743369	134743970
chr4	135069621	135070222
chr4	135085766	135086367
chr4	135261750	135262454
chr4	135283701	135284302
chr4	135475358	135476024
chr4	135693512	135694113
chr4	136003074	136003675
chr4	136007616	136008217
chr4	136008538	136009245
chr4	136017813	136018696
chr4	136124376	136124977
chr4	136316019	136316620
chr4	136604576	136605177
chr4	136936604	136937205
chr4	137411534	137412135
chr4	137417567	137418206
chr4	137419908	137420509
chr4	137496847	137497448
chr4	137879563	137880164
chr4	137881953	137882638
chr4	137904480	137905104
chr4	137914086	137914687
chr4	138009566	138010167
chr4	138110782	138111482
chr4	138356143	138356744
chr4	138559896	138560532
chr4	138574363	138574964
chr4	138575774	138576375
chr4	138644835	138645436
chr4	138741888	138742489
chr4	138762789	138763390
chr4	138807887	138808488
chr4	138866499	138867100
chr4	140752903	140753504
chr4	140796176	140796949
chr4	140973952	140974553
chr4	141070199	141070800
chr4	141115711	141116374
chr4	141122989	141123814
chr4	141127256	141128014
chr4	141129497	141130098
chr4	141134556	141135157
chr4	141178976	141179577
chr4	141285037	141285711
chr4	141287591	141288199
chr4	141413194	141413795
chr4	141416286	141416920
chr4	141441833	141442434
chr4	141448478	141449079
chr4	141554539	141555140
chr4	141563054	141563655
chr4	141726884	141727770
chr4	142366339	142366940
chr4	142752366	142752967
chr4	143678319	143678920
chr4	144345753	144346354
chr4	144363130	144363731
chr4	144383484	144384085
chr4	144481695	144482296
chr4	144503085	144503788
chr4	144562630	144563231
chr4	144567091	144567692
chr4	144603845	144604446
chr4	144605137	144605738
chr4	144782498	144783099
chr4	145127097	145127698
chr4	145365758	145366359
chr4	145728487	145729088
chr4	145767616	145768217
chr4	145966089	145966690
chr4	146018888	146019489
chr4	146023533	146024134
chr4	146062351	146062952
chr4	146156273	146156874
chr4	146186230	146186831
chr4	146355627	146356228
chr4	146364691	146365292
chr4	146591163	146591764
chr4	146819429	146820030
chr4	146927020	146927621
chr4	147020621	147021222
chr4	147046968	147047569
chr4	147095217	147095818
chr4	147276840	147277535
chr4	148040993	148041594
chr4	148052643	148053382
chr4	148065208	148065809
chr4	148158793	148159394
chr4	148159726	148160613
chr4	148176992	148177632
chr4	148193390	148193991
chr4	148212093	148212799
chr4	148277433	148278098
chr4	148544331	148544932
chr4	148697601	148698270
chr4	148766432	148767033
chr4	148772376	148773017
chr4	148960906	148961507
chr4	149131164	149131765
chr4	149135209	149135810
chr4	149150647	149151490
chr4	149290203	149290804
chr4	149467657	149468258
chr4	149488642	149489363
chr4	149494400	149495001
chr4	149502051	149502652
chr4	149522666	149523293
chr4	149737099	149737700
chr4	149942632	149943233
chr4	149946557	149947158
chr4	150063552	150064335
chr4	150080315	150081129
chr4	150116077	150116678
chr4	150172234	150172835
chr4	150189107	150189708
chr4	150288485	150289086
chr4	150308591	150309192
chr4	150545863	150546464
chr4	151387286	151387887
chr4	151502867	151503473
chr4	151509304	151509991
chr4	151510547	151511199
chr4	151602021	151602622
chr4	152697209	152697810
chr4	153331596	153332197
chr4	153357493	153358094
chr4	153621121	153621722
chr4	153668253	153668854
chr4	153673505	153674106
chr4	153675473	153676074
chr4	153792347	153793005
chr4	153845430	153846031
chr4	153866240	153867002
chr4	153966551	153967188
chr4	154001474	154002075
chr4	154230146	154230747
chr4	154288655	154289364
chr4	154289371	154289972
chr4	154457677	154458307
chr4	154579859	154580529
chr4	154587844	154588488
chr4	154744795	154745482
chr4	154862511	154863199
chr4	155062040	155062641
chr4	155144137	155145323
chr4	155243032	155243704
chr4	155428521	155429211
chr4	155438974	155439697
chr4	155563101	155563778
chr5	3596115	3596716
chr5	3797075	3797676
chr5	4019091	4019860
chr5	4052719	4053850
chr5	5363116	5363717
chr5	5694249	5694850
chr5	7623028	7623629
chr5	7917926	7918527
chr5	8484049	8484650
chr5	8659959	8660560
chr5	8667786	8668389
chr5	9079843	9080444
chr5	12024320	12024921
chr5	14612803	14613404
chr5	17156213	17156814
chr5	20260445	20261046
chr5	20773873	20774474
chr5	20897331	20898052
chr5	22284881	22285482
chr5	23670361	23670962
chr5	23988464	23989065
chr5	24322333	24322934
chr5	24334016	24334617
chr5	24340396	24340997
chr5	24436580	24437505
chr5	24474992	24475593
chr5	24485113	24486198
chr5	24516902	24517503
chr5	24541403	24542004
chr5	24603714	24604315
chr5	24606784	24607385
chr5	24758069	24758670
chr5	25005308	25005909
chr5	26394738	26395339
chr5	26402175	26402841
chr5	26404720	26405321
chr5	26588108	26588709
chr5	28216243	28216953
chr5	28362239	28362987
chr5	28381856	28382467
chr5	28535823	28536789
chr5	28889297	28890387
chr5	29457258	29457859
chr5	29462053	29462654
chr5	29522518	29523119
chr5	29704915	29705516
chr5	29966119	29966720
chr5	30259434	30260035
chr5	30372541	30373142
chr5	30461084	30461685
chr5	30481606	30482207
chr5	30558445	30559110
chr5	30574290	30574891
chr5	30832481	30833082
chr5	31157896	31158570
chr5	31211469	31212211
chr5	31222974	31223575
chr5	31227565	31228191
chr5	31246607	31247422
chr5	31250783	31251512
chr5	31252136	31252737
chr5	31324779	31325380
chr5	31395751	31396352
chr5	31481413	31482014
chr5	31503885	31504486
chr5	31828926	31829527
chr5	31999684	32000362
chr5	32125952	32126553
chr5	32270302	32270903
chr5	32301309	32301910
chr5	32436598	32437310
chr5	32494620	32495221
chr5	32674668	32675269
chr5	32951197	32951798
chr5	32999476	33000077
chr5	33427070	33427671
chr5	34066494	34067262
chr5	35291442	35292053
chr5	36079811	36080412
chr5	36082975	36083576
chr5	36900564	36901165
chr5	37087475	37088076
chr5	37089368	37090075
chr5	37091976	37092579
chr5	37115319	37116043
chr5	37117539	37118140
chr5	37119838	37120676
chr5	37380282	37381036
chr5	37455715	37456316
chr5	38870897	38871624
chr5	38880128	38880973
chr5	38941557	38942158
chr5	39230436	39231037
chr5	39231868	39232469
chr5	39241401	39242002
chr5	39379736	39380337
chr5	41306424	41307025
chr5	44213890	44214652
chr5	44254675	44255404
chr5	44389347	44390093
chr5	44487185	44487786
chr5	44821811	44822412
chr5	45873813	45874414
chr5	45883089	45883690
chr5	46004634	46005235
chr5	46424062	46424841
chr5	46544348	46544949
chr5	47273638	47274239
chr5	47444535	47445136
chr5	49213092	49213693
chr5	50450314	50451236
chr5	50464036	50464637
chr5	51162282	51162883
chr5	51490876	51491477
chr5	51782270	51782983
chr5	51817345	51818164
chr5	51838035	51838636
chr5	51936663	51937264
chr5	51975315	51975986
chr5	53060437	53061038
chr5	53076664	53077265
chr5	53088519	53089120
chr5	53469653	53470313
chr5	53475650	53476251
chr5	53499346	53499947
chr5	53584483	53585084
chr5	53587611	53588340
chr5	53616517	53617183
chr5	54378559	54379178
chr5	60520293	60520894
chr5	63417016	63417617
chr5	64207853	64208454
chr5	64238690	64239400
chr5	64609066	64609667
chr5	64620286	64621370
chr5	64654952	64655553
chr5	64714465	64715066
chr5	64736344	64736945
chr5	64897035	64897636
chr5	64907251	64907852
chr5	64962602	64963203
chr5	64970260	64970861
chr5	64971374	64972047
chr5	64989659	64990299
[truncated: 5,288 more rows]

## Sheet: BED_kidney_Hnf4AChIP
HNF4 binding sites_Merged 2 HNF4A ChIP of kidney (GSE47192): MACS P ≤ 10-5
chr1	3504863	3505505
chr1	5301619	5302224
chr1	6176936	6177537
chr1	8402166	8402767
chr1	9537943	9538544
chr1	9626946	9627547
chr1	9737293	9737894
chr1	9738279	9739205
chr1	9864057	9864812
chr1	10090956	10091557
chr1	10468723	10469435
chr1	12647295	12648022
chr1	12942084	12942822
chr1	13193201	13193802
chr1	13247956	13248576
chr1	13277598	13278246
chr1	13308383	13308984
chr1	13362483	13363084
chr1	13650509	13651110
chr1	13689558	13690159
chr1	14354406	14355007
chr1	15069296	15069897
chr1	15600574	15601175
chr1	16176248	16176877
chr1	16493574	16494175
chr1	16495134	16495735
chr1	18627261	18627862
chr1	18633140	18633741
chr1	19166089	19166690
chr1	20609393	20609994
chr1	21014622	21015223
chr1	21622613	21623282
chr1	21704827	21705428
chr1	22264093	22264694
chr1	22562472	22563075
chr1	23067720	23068321
chr1	23761641	23762242
chr1	23768170	23768786
chr1	24622543	24623170
chr1	24740740	24741345
chr1	24864236	24864997
chr1	25079829	25080496
chr1	25162083	25162684
chr1	26742709	26743362
chr1	28912441	28913042
chr1	31102381	31102982
chr1	31112484	31113085
chr1	33737648	33738258
chr1	34179573	34180174
chr1	34286914	34287515
chr1	34294340	34294943
chr1	34795503	34796104
chr1	34911784	34912385
chr1	35395641	35396242
chr1	35497492	35498093
chr1	36131781	36132382
chr1	36344279	36344880
chr1	36531344	36531945
chr1	36661258	36661895
chr1	36748200	36748801
chr1	37289549	37290150
chr1	37370151	37370884
chr1	37453231	37453832
chr1	38193781	38194382
chr1	38298469	38299070
chr1	38709910	38710511
chr1	38866593	38867194
chr1	38973112	38973717
chr1	39043674	39044275
chr1	39200370	39200971
chr1	39556330	39556931
chr1	39648825	39649455
chr1	39695655	39696256
chr1	39813011	39813619
chr1	39870914	39871515
chr1	40241391	40242018
chr1	40542200	40542801
chr1	40842471	40843072
chr1	42525185	42525786
chr1	42599524	42600125
chr1	42844572	42845173
chr1	43174092	43174693
chr1	43490640	43491243
chr1	43542166	43542767
chr1	43990356	43990957
chr1	44211511	44212112
chr1	44257835	44258439
chr1	46132642	46133254
chr1	46789144	46789746
chr1	49783561	49784162
chr1	50426921	50427522
chr1	51168598	51169199
chr1	51535234	51535919
chr1	51565877	51566509
chr1	52394953	52395571
chr1	53321284	53321885
chr1	53346322	53346923
chr1	54602010	54602611
chr1	54788657	54789258
chr1	54910409	54911018
chr1	55203792	55204401
chr1	56838887	56839491
chr1	57285612	57286213
chr1	57495698	57496311
chr1	58410274	58410875
chr1	58439298	58439909
chr1	58670493	58671104
chr1	58769271	58769872
chr1	58801455	58802056
chr1	59030234	59030835
chr1	59158843	59159444
chr1	59168671	59169272
chr1	59314668	59315269
chr1	59487926	59488527
chr1	59493119	59493730
chr1	60725750	60726351
chr1	62874759	62875369
chr1	63159331	63159932
chr1	63370417	63371018
chr1	63676817	63677425
chr1	64180234	64180835
chr1	64366571	64367172
chr1	64667442	64668043
chr1	64736292	64736899
chr1	64789221	64789822
chr1	64834074	64834719
chr1	64964617	64965218
chr1	66543079	66543844
chr1	66909079	66909680
chr1	67048694	67049295
chr1	68548026	68548627
chr1	69503105	69503708
chr1	70738807	70739464
chr1	71125648	71126249
chr1	71277692	71278328
chr1	72340339	72340950
chr1	72426394	72426995
chr1	72515615	72516216
chr1	72742522	72743258
chr1	73082969	73083570
chr1	73158269	73158912
chr1	73216396	73217033
chr1	73525998	73526629
chr1	73560281	73560882
chr1	73872987	73873588
chr1	73899847	73900453
chr1	73948905	73949506
chr1	74061012	74061635
chr1	74066742	74067418
chr1	74104850	74105451
chr1	74243041	74243681
chr1	74443361	74444063
chr1	74455089	74455690
chr1	74575032	74575633
chr1	74743810	74744422
chr1	74759410	74760011
chr1	74797263	74797884
chr1	74982850	74983465
chr1	75120963	75121564
chr1	75205814	75206415
chr1	75457115	75458105
chr1	76370403	76371016
chr1	77106863	77107467
chr1	78498996	78499670
chr1	79710555	79711156
chr1	79746529	79747130
chr1	79757095	79757696
chr1	79772279	79772880
chr1	81593294	81593915
chr1	81620618	81621238
chr1	81741594	81742195
chr1	82312710	82313311
chr1	82502570	82503171
chr1	82551603	82552204
chr1	82583276	82583877
chr1	82586705	82587374
chr1	82631188	82631789
chr1	82808285	82808886
chr1	84868569	84869170
chr1	84942337	84943001
chr1	84973149	84973750
chr1	84990955	84991979
chr1	84997384	84997985
chr1	85022773	85023374
chr1	85042349	85042950
chr1	85082923	85083524
chr1	85150307	85150908
chr1	85176053	85176654
chr1	85341318	85341919
chr1	87500757	87501364
chr1	87521740	87522341
chr1	87564588	87565189
chr1	87690799	87691400
chr1	88190285	88190886
chr1	88366990	88367591
chr1	88483306	88483907
chr1	88646914	88647532
chr1	88848275	88848876
chr1	88916715	88917316
chr1	89470164	89470765
chr1	89743284	89743885
chr1	89776703	89777304
chr1	89788965	89789573
chr1	89805092	89805701
chr1	89962192	89962793
chr1	90002204	90002828
chr1	90059117	90059747
chr1	90076087	90076734
chr1	90215163	90215764
chr1	91183529	91184140
chr1	91203638	91204239
chr1	91209414	91210064
chr1	91377692	91378293
chr1	91398315	91399021
chr1	91719522	91720123
chr1	92106324	92106925
chr1	92119497	92120112
chr1	92344287	92344888
chr1	92499817	92500418
chr1	92865732	92866333
chr1	93197924	93198525
chr1	93214142	93214764
chr1	93310023	93310662
chr1	93342436	93343065
chr1	93352051	93352652
chr1	93379780	93380415
chr1	93436826	93437427
chr1	93826675	93827276
chr1	93827630	93828231
chr1	93885353	93885966
chr1	94026755	94027356
chr1	94370712	94371313
chr1	94606010	94606636
chr1	94731453	94732054
chr1	95350187	95350790
chr1	95407894	95408495
chr1	95437124	95437725
chr1	95721565	95722166
chr1	97348243	97348845
chr1	99823274	99823877
chr1	100025586	100026213
chr1	100039100	100039808
chr1	102076468	102077070
chr1	102635192	102635795
chr1	102986610	102987211
chr1	104524553	104525156
chr1	107011299	107011927
chr1	107076143	107076871
chr1	107253248	107253849
chr1	108258625	108259226
chr1	108366271	108366872
chr1	108655786	108656387
chr1	110610306	110610907
chr1	114352519	114353120
chr1	115800396	115801018
chr1	116835319	116835920
chr1	120524338	120524939
chr1	120580149	120580752
chr1	120998482	120999083
chr1	121015119	121015720
chr1	121116149	121116787
chr1	121427463	121428064
chr1	121462017	121462638
chr1	121498918	121499519
chr1	121538729	121539330
chr1	121809647	121810248
chr1	121970314	121970915
chr1	122006462	122007063
chr1	122012612	122013252
chr1	122016747	122017348
chr1	122367556	122368157
chr1	123328168	123328769
chr1	123360363	123360973
chr1	124253487	124254091
chr1	125213329	125213930
chr1	127456782	127457383
chr1	128171781	128172382
chr1	128416103	128416704
chr1	129225726	129226327
chr1	129293887	129294488
chr1	131811925	131812526
chr1	133000874	133001475
chr1	133171377	133171978
chr1	133470122	133470724
chr1	133693544	133694145
chr1	134022230	134022831
chr1	134046655	134047310
chr1	134225054	134225655
chr1	134230210	134230812
chr1	134251650	134252251
chr1	134676717	134677342
chr1	134687471	134688073
chr1	135151764	135152365
chr1	135244304	135244905
chr1	135272417	135273031
chr1	135491661	135492264
chr1	136172125	136172766
chr1	136453259	136453860
chr1	136606669	136607270
chr1	136632399	136633000
chr1	136699787	136700388
chr1	136852121	136852722
chr1	137065256	137065902
chr1	137126705	137127312
chr1	137207805	137208427
chr1	137209790	137210391
chr1	137220031	137220632
chr1	137228460	137229089
chr1	137707835	137708436
chr1	137717319	137717920
chr1	137897933	137898558
chr1	137904534	137905135
chr1	138124819	138125420
chr1	138261198	138261800
chr1	138381674	138382275
chr1	138447348	138447970
chr1	138466042	138466650
chr1	139357489	139358090
chr1	140436251	140436852
chr1	140514495	140515096
chr1	140515429	140516069
chr1	140824980	140825605
chr1	143037101	143037769
chr1	143040855	143041456
chr1	144548889	144549639
chr1	145850912	145851513
chr1	146072101	146072702
chr1	149616644	149617245
chr1	152239572	152240173
chr1	152593562	152594163
chr1	153111784	153112385
chr1	153154974	153155575
chr1	153214116	153214717
chr1	153311921	153312522
chr1	153396245	153396846
chr1	153563202	153563843
chr1	153868951	153869966
chr1	154385804	154386405
chr1	154423899	154424525
chr1	154447548	154448157
chr1	154751451	154752085
chr1	155333704	155334305
chr1	155348658	155349259
chr1	155526101	155526718
chr1	155766118	155766719
chr1	155995953	155996554
chr1	155997099	155997700
chr1	156910927	156911649
chr1	157019859	157021023
chr1	157063439	157064040
chr1	157099523	157100519
chr1	157264005	157264606
chr1	157269047	157269655
chr1	157300286	157300887
chr1	157624578	157625261
chr1	157641922	157642525
chr1	157698664	157699265
chr1	157850505	157851106
chr1	157883389	157883990
chr1	158282541	158283142
chr1	158313357	158313958
chr1	158385044	158385653
chr1	158545655	158546256
chr1	158732003	158732604
chr1	158749261	158749867
chr1	159430153	159431086
chr1	159739694	159740295
chr1	160533099	160533700
chr1	160979098	160979699
chr1	161202166	161202767
chr1	162037876	162038477
chr1	162124877	162125478
chr1	162340121	162340722
chr1	162633779	162634380
chr1	162722058	162722659
chr1	163056535	163057143
chr1	163354421	163355022
chr1	163930499	163931100
chr1	164407880	164408481
chr1	164670103	164670704
chr1	164745406	164746007
chr1	164901144	164901745
chr1	166092794	166093395
chr1	166260586	166261212
chr1	166296168	166296776
chr1	166341269	166341906
chr1	166347014	166347636
chr1	166516693	166517294
chr1	166633543	166634195
chr1	166644912	166645549
chr1	166804407	166805008
chr1	166820399	166821000
chr1	167128869	167129470
chr1	167159582	167160186
chr1	167495274	167495875
chr1	167689136	167690003
chr1	168183863	168184464
chr1	169270131	169270735
chr1	170274954	170275555
chr1	171461514	171462115
chr1	171898755	171899356
chr1	171961695	171962296
chr1	172054518	172055119
chr1	172320110	172320711
chr1	172362279	172362880
chr1	172451546	172452147
chr1	172468778	172469379
chr1	172509506	172510107
chr1	172993778	172994379
chr1	172994439	172995040
chr1	173043784	173044385
chr1	173290294	173290895
chr1	173433794	173434557
chr1	173439472	173440073
chr1	173445370	173446030
chr1	173454819	173455420
chr1	173461307	173462004
chr1	173470749	173471350
chr1	173498742	173499774
chr1	174256232	174256833
chr1	174306786	174307387
chr1	175200767	175201368
chr1	175508364	175508972
chr1	175799463	175800064
chr1	175855071	175855692
chr1	175858503	175859104
chr1	177554901	177555502
chr1	177561963	177562611
chr1	177576967	177577618
chr1	177595715	177596328
chr1	178748647	178749248
chr1	178928085	178928686
chr1	179327570	179328171
chr1	179388846	179389517
chr1	179553214	179553816
chr1	179593301	179593938
chr1	180248266	180248867
chr1	180469547	180470153
chr1	181476045	181476646
chr1	181523011	181523612
chr1	181538466	181539067
chr1	181796096	181796736
chr1	181822783	181823384
chr1	181877660	181878270
chr1	182050974	182051575
chr1	182173592	182174193
chr1	182174447	182175048
chr1	182687827	182688447
chr1	182720355	182721431
chr1	182780993	182781627
chr1	183078538	183079139
chr1	183162380	183162981
chr1	183216182	183216821
chr1	183223441	183224042
chr1	183457661	183458279
chr1	183467693	183468339
chr1	183569391	183569992
chr1	183570763	183571364
chr1	183673022	183673667
chr1	183681770	183682371
chr1	184198327	184198940
chr1	184303750	184304351
chr1	184369518	184370119
chr1	184430949	184431550
chr1	184559707	184560309
chr1	184823097	184823976
chr1	184913055	184913656
chr1	186638034	186638635
chr1	186648379	186648980
chr1	186651019	186651620
chr1	186676174	186676775
chr1	186695764	186696365
chr1	186706606	186707227
chr1	186932484	186933085
chr1	187087530	187088155
chr1	187106584	187107191
chr1	187143061	187143662
chr1	187155804	187156405
chr1	187335076	187335677
chr1	187544449	187545050
chr1	187940506	187941107
chr1	187963940	187964588
chr1	188302189	188302790
chr1	189010870	189011479
chr1	189023034	189023635
chr1	189378352	189378953
chr1	189432196	189432797
chr1	189485786	189486387
chr1	190024899	190025590
chr1	190617816	190618417
chr1	190960781	190961382
chr1	191518984	191519585
chr1	191729552	191730220
chr1	191804204	191804805
chr1	191866051	191866685
chr1	191882373	191883111
chr1	191976097	191976698
chr1	192101539	192102140
chr1	192126775	192127376
chr1	192498723	192499324
chr1	192780681	192781282
chr1	192874593	192875194
chr1	192875926	192876527
chr1	192944554	192945181
chr1	193124171	193124772
chr1	193135232	193135954
chr1	193151883	193152511
chr1	193221019	193221620
chr1	193269164	193269777
chr1	193289478	193290079
chr1	193336247	193336848
chr1	193379139	193379740
chr1	193463866	193464472
chr1	193465222	193465823
chr1	193582299	193582900
chr1	193664617	193665618
chr1	193700140	193700741
chr1	193734420	193735021
chr1	193752685	193753286
chr1	193769154	193769755
chr1	193787956	193788586
chr1	193819700	193820301
chr1	193927778	193928457
chr1	194239562	194240209
chr1	194277673	194278275
chr1	194427344	194427945
chr1	194436128	194436750
chr1	194488803	194489404
chr1	194497028	194497629
chr1	194638900	194639501
chr1	194744540	194745141
chr1	194956131	194957173
chr1	195053740	195054342
chr1	195071015	195071616
chr1	195116001	195116636
chr1	195137670	195138296
chr1	195152930	195153543
chr1	195211504	195212105
chr1	195327605	195328206
chr1	195458797	195459399
chr1	196129690	196130291
chr1	196245807	196246408
chr1	196802766	196803367
chr1	196840288	196840892
chr1	197067620	197068221
chr1	197080465	197081066
chr1	197088313	197088914
chr1	197105147	197105748
chr2	3046039	3046640
chr2	3055483	3056103
chr2	3249493	3250094
chr2	3429943	3430544
chr2	4436850	4437455
chr2	4917202	4917820
chr2	4930743	4931344
chr2	4958672	4959273
chr2	5140199	5140805
chr2	5147152	5147753
chr2	5208790	5209391
chr2	5239430	5240224
chr2	5299915	5300521
chr2	5422085	5422686
chr2	5765910	5766511
chr2	5809642	5810243
chr2	5999565	6000166
chr2	6647008	6647609
chr2	7125871	7126521
chr2	9852144	9852745
chr2	10001626	10002227
chr2	10074784	10075385
chr2	10144796	10145397
chr2	11211940	11212541
chr2	11252970	11253571
chr2	11324096	11324697
chr2	11560953	11561554
chr2	11580197	11580798
chr2	11620553	11621231
chr2	12340933	12341542
chr2	12788109	12788710
chr2	13193062	13193663
chr2	13445121	13445774
chr2	14061139	14061740
chr2	14263109	14263715
chr2	14986397	14986998
chr2	15443985	15444586
chr2	16319014	16319646
chr2	16320489	16321090
chr2	16498135	16498736
chr2	17698057	17698658
chr2	17947960	17948561
chr2	17989569	17990170
chr2	18851831	18852432
chr2	19190910	19191511
chr2	19430687	19431288
chr2	20196860	20197461
chr2	20467961	20468562
chr2	20645894	20646495
chr2	20821251	20821959
chr2	21167010	21167611
chr2	21490998	21491599
chr2	21569358	21569959
chr2	22444468	22445082
chr2	22595849	22596450
chr2	22598909	22599553
chr2	22600107	22600711
chr2	22736104	22736705
chr2	22750549	22751150
chr2	22923488	22924089
chr2	23011033	23011634
chr2	23148032	23149231
chr2	24324524	24325180
chr2	24330410	24331011
chr2	24342845	24343473
chr2	24375978	24376601
chr2	24517153	24517754
chr2	24563240	24563841
chr2	24635459	24636073
chr2	24663856	24664457
chr2	24935478	24936103
chr2	24943228	24943829
chr2	25030770	25031377
chr2	25079073	25079722
chr2	25120465	25121068
chr2	25172523	25173124
chr2	25276147	25276748
chr2	25340693	25341294
chr2	25355518	25356139
chr2	25413552	25414153
chr2	25554130	25554731
chr2	25609561	25610188
chr2	25631545	25632146
chr2	25930524	25931125
chr2	26027709	26028310
chr2	26255053	26255654
chr2	26278509	26279110
chr2	26290152	26290824
chr2	26415898	26416499
chr2	26450906	26451564
chr2	26775774	26776399
chr2	26783198	26783799
chr2	26920317	26920918
chr2	27103726	27104349
chr2	27249589	27250190
chr2	27297745	27298346
chr2	27317661	27318265
chr2	27404075	27404739
chr2	27416014	27416615
chr2	27452440	27453106
chr2	27481936	27482546
chr2	27526950	27527592
chr2	27541746	27542362
chr2	27701986	27702587
chr2	28039840	28040441
chr2	28160165	28160766
chr2	28660269	28660870
chr2	28748172	28748787
chr2	28760947	28761548
chr2	28891157	28891760
chr2	28980300	28980901
chr2	29003041	29003642
chr2	29318492	29319093
chr2	29376940	29377541
chr2	29690666	29691267
chr2	29781945	29782608
chr2	29800043	29800808
chr2	30007290	30007891
chr2	30047949	30048550
chr2	30248107	30248708
chr2	30270627	30271228
chr2	30362166	30362906
chr2	30503262	30503863
chr2	30510120	30510751
chr2	30532061	30532662
chr2	30899275	30899896
chr2	31294892	31295602
chr2	31320028	31320636
chr2	31720319	31720944
chr2	31929816	31930423
chr2	32063100	32063701
chr2	32074302	32074910
chr2	32263789	32264410
chr2	32273879	32274480
chr2	32337748	32338349
chr2	32340227	32340842
chr2	33066285	33066886
chr2	33124715	33125316
chr2	33219334	33219935
chr2	33323247	33323860
chr2	33725734	33726335
chr2	33789329	33789933
chr2	34228384	34228985
chr2	34626851	34627452
chr2	35991963	35992564
chr2	36061190	36061791
chr2	37214359	37214960
chr2	37578575	37579176
chr2	37797177	37797778
chr2	37825737	37826338
chr2	37908749	37909350
chr2	37943857	37944458
chr2	37952282	37952883
chr2	38341261	38341862
chr2	38920743	38921344
chr2	39046206	39046807
chr2	41751458	41752060
chr2	43957761	43958364
chr2	44638177	44638778
chr2	44647271	44647872
chr2	44782102	44782706
chr2	44808207	44808808
chr2	44901551	44902152
chr2	45109450	45110060
chr2	46242855	46243456
chr2	49463192	49464381
chr2	49651224	49651825
chr2	50004893	50005532
chr2	50139411	50140012
chr2	50405243	50405896
chr2	50911757	50912365
chr2	50983530	50984131
chr2	51855046	51855649
chr2	52516665	52517271
chr2	52753829	52754430
chr2	53256913	53257514
chr2	54997267	54997875
chr2	55920727	55921328
chr2	57104827	57105438
chr2	57113985	57114586
chr2	57481746	57482401
chr2	58278249	58279014
chr2	58423460	58424061
chr2	58607077	58607678
chr2	58772025	58772626
chr2	58844710	58845311
chr2	58996069	58996675
chr2	59050352	59050953
chr2	59123482	59124110
chr2	59528995	59529616
chr2	59535039	59535649
chr2	60153680	60154281
chr2	60470049	60470920
chr2	60721709	60722310
chr2	60799807	60800408
chr2	61702202	61702979
chr2	62249250	62250211
chr2	62279031	62279632
chr2	63897417	63898018
chr2	64281080	64281682
chr2	64840552	64841188
chr2	65075663	65076264
chr2	65634577	65635178
chr2	65790462	65791063
chr2	65825536	65826137
chr2	65945943	65946544
chr2	66042125	66042764
chr2	68277644	68278245
chr2	68699604	68700205
chr2	68773649	68774325
chr2	69224101	69224732
chr2	70315100	70315707
chr2	70474941	70475635
chr2	70639491	70640107
chr2	70680059	70680691
chr2	70778772	70779373
chr2	70816210	70816811
chr2	71000804	71001405
chr2	71291274	71291875
chr2	72092856	72093464
chr2	72724187	72724788
chr2	73454639	73455261
chr2	73495124	73495725
chr2	73524329	73525195
chr2	73705722	73706326
chr2	73776815	73777451
chr2	75144765	75145366
chr2	75481302	75481903
chr2	75543005	75543606
chr2	75585924	75586845
chr2	76176832	76177433
chr2	76255402	76256019
chr2	76336769	76337409
chr2	76350131	76350748
chr2	76817951	76818552
chr2	77161162	77161779
chr2	77333279	77333893
chr2	77707929	77708556
chr2	77721732	77722333
chr2	77723246	77723847
chr2	77728981	77729582
chr2	77761107	77761708
chr2	77798358	77799476
chr2	77831848	77832449
chr2	77843570	77844171
chr2	77845862	77846463
chr2	77859030	77859729
chr2	77861929	77862543
chr2	79458972	79459573
chr2	79500832	79501469
chr2	79777271	79777872
chr2	79839117	79839718
chr2	79845513	79846114
chr2	80286639	80287240
chr2	83832652	83833253
chr2	84138411	84139012
chr2	84203060	84203661
chr2	84476421	84477083
chr2	84571236	84571837
chr2	84596229	84596858
chr2	84911967	84912568
chr2	90235020	90235622
chr2	90281857	90282458
chr2	90519394	90519995
chr2	91510045	91510646
chr2	91651454	91652131
chr2	91779367	91779968
chr2	91824559	91825160
chr2	91933596	91934198
chr2	92008001	92008602
chr2	92124823	92125424
chr2	92248686	92249287
chr2	92468792	92469393
chr2	93039359	93039960
chr2	93102034	93102635
chr2	93294777	93295409
chr2	93676305	93676906
chr2	93732693	93733294
chr2	94239906	94240507
chr2	97955394	97955997
chr2	98169546	98170150
chr2	98176917	98177519
chr2	98502286	98502887
chr2	98503740	98504341
chr2	98504929	98505530
chr2	98506645	98507247
chr2	101667641	101668274
chr2	101772142	101772743
chr2	101973047	101973648
chr2	101992921	101993522
chr2	102026333	102026934
chr2	102041565	102042168
chr2	102241143	102241744
chr2	102669283	102669886
chr2	102743348	102743949
chr2	102959202	102959803
chr2	103306248	103306886
chr2	103325164	103325782
chr2	103434499	103435160
chr2	103546059	103546660
chr2	103809409	103810010
chr2	104325764	104326365
chr2	104367497	104368098
chr2	104528383	104528988
chr2	104704418	104705019
chr2	105063761	105064790
chr2	105097821	105098422
chr2	106380222	106380872
chr2	106395113	106396239
chr2	106798942	106799543
chr2	109565862	109566463
chr2	110014668	110015372
chr2	110133506	110134118
chr2	112105898	112106499
chr2	112363224	112364050
chr2	113167345	113167946
chr2	113190966	113191567
chr2	113365534	113366135
chr2	113915555	113916158
chr2	114086079	114086680
chr2	115549841	115550442
chr2	115562016	115562617
chr2	116386898	116387499
chr2	117951068	117951669
chr2	118060554	118061155
chr2	118073707	118074308
chr2	118082141	118082795
chr2	118270080	118270695
chr2	118670135	118670736
chr2	118938191	118938792
chr2	118992990	118993661
chr2	119002310	119002911
chr2	119076566	119077167
chr2	119096134	119096735
chr2	119723610	119724211
chr2	120122896	120123497
chr2	120230177	120230788
chr2	120396704	120397305
chr2	120434538	120435139
chr2	120678891	120679492
chr2	121262034	121262635
chr2	121265346	121265994
chr2	121274157	121274758
chr2	121347955	121348565
chr2	121923305	121923906
chr2	122061093	122061701
chr2	122066857	122067458
chr2	122507459	122508070
chr2	123829148	123829749
chr2	124885360	124885961
chr2	124898596	124899197
chr2	124986117	124986718
chr2	125018388	125019006
chr2	125591791	125592689
chr2	125854722	125855415
chr2	126366065	126366690
chr2	126494507	126495108
chr2	126532642	126533243
chr2	126691360	126692580
chr2	126776674	126777275
chr2	126905846	126906447
chr2	126968812	126969430
chr2	127033948	127034549
chr2	127065687	127066299
chr2	127095423	127096024
chr2	127242336	127242965
chr2	127410249	127410850
chr2	128034123	128034793
chr2	128164125	128164726
chr2	128190923	128191524
chr2	128523741	128524342
chr2	128536179	128536802
chr2	129023790	129024391
chr2	129049870	129050471
chr2	129058099	129058702
chr2	129073423	129074053
chr2	129255016	129255617
chr2	129370003	129370710
chr2	129429136	129429737
chr2	129705297	129705898
chr2	129772849	129773450
chr2	129898600	129899201
chr2	130033991	130034592
chr2	130034620	130035221
chr2	130249687	130250288
chr2	130463961	130464587
chr2	130989616	130990217
chr2	131035866	131036467
chr2	131130701	131131302
chr2	131154697	131155298
chr2	131548905	131549506
chr2	131660002	131660726
chr2	131875156	131875776
chr2	132403831	132404432
chr2	132697288	132697947
chr2	132764688	132765301
chr2	132772622	132773223
chr2	133002040	133002655
chr2	134739159	134739760
chr2	134748643	134749248
chr2	134756615	134757238
chr2	135149363	135149964
chr2	135490083	135490713
chr2	135814154	135814770
chr2	136838788	136839389
chr2	138119950	138120596
chr2	138381075	138381676
chr2	139689044	139689687
chr2	139690105	139690706
chr2	139694656	139695287
chr2	139873590	139874191
chr2	139995711	139996312
chr2	143654865	143655466
chr2	143699931	143700532
chr2	143741046	143741647
chr2	143781347	143781948
chr2	143911651	143912572
chr2	143953668	143954269
chr2	144045584	144046185
chr2	144056192	144056793
chr2	144134222	144134850
chr2	144283948	144284549
chr2	144284880	144285481
chr2	144352666	144353267
chr2	144827686	144828290
chr2	145653655	145654256
chr2	145760015	145760616
chr2	146337165	146337766
chr2	146401916	146402517
chr2	146437619	146438220
chr2	146839129	146839730
chr2	147008262	147008863
chr2	147072911	147073512
chr2	147130783	147131461
chr2	148221204	148221805
chr2	148385023	148385659
chr2	148513584	148514202
chr2	148542690	148543343
chr2	148557780	148558381
chr2	148676778	148677379
chr2	150421344	150422040
chr2	151310358	151310963
chr2	151317992	151318593
chr2	151321148	151321749
chr2	151751391	151752030
chr2	151837422	151838024
chr2	151931345	151931947
chr2	152158230	152158831
chr2	152429691	152430292
chr2	152494903	152495504
chr2	152565287	152565888
chr2	152597201	152597883
chr2	152907459	152908101
chr2	153292186	153292787
chr2	153417724	153418325
chr2	153483366	153483967
chr2	154189120	154189721
chr2	154215892	154216512
chr2	154333089	154333714
chr2	154847400	154848001
chr2	154849322	154849923
chr2	154917042	154917649
chr2	154925182	154925783
chr2	155068465	155069449
chr2	155400386	155401000
chr2	155467141	155467801
chr2	155685720	155686338
chr2	155833383	155833984
chr2	155851705	155852306
chr2	155969551	155970152
chr2	156181562	156182277
chr2	156279445	156280172
chr2	156689551	156690152
chr2	156694625	156695226
chr2	156991055	156992063
chr2	157030340	157030941
chr2	157334862	157335475
chr2	157896902	157897503
chr2	157955901	157956502
chr2	158000042	158000643
chr2	158131427	158132028
chr2	158546250	158546908
chr2	159892594	159893195
chr2	160048949	160049583
chr2	160056407	160057032
chr2	160072000	160072611
chr2	160158607	160159208
chr2	160471145	160471772
chr2	160615361	160615978
chr2	160635999	160636600
chr2	162183698	162184299
chr2	162233844	162234445
chr2	162817675	162818332
chr2	162863949	162864550
chr2	163029156	163029757
chr2	163248490	163249091
chr2	163298083	163298684
chr2	163360691	163361292
chr2	163367235	163367836
chr2	163832737	163833338
chr2	164257460	164258082
chr2	164280184	164280820
chr2	164311335	164311945
chr2	164350771	164351372
chr2	164514380	164514981
chr2	164551646	164552346
chr2	164594999	164595600
chr2	164608482	164609083
chr2	164658956	164659557
chr2	164892668	164893269
chr2	165122805	165123408
chr2	165162541	165163155
chr2	165285061	165285685
chr2	165389505	165390121
chr2	165627365	165628003
chr2	165789378	165789992
chr2	165794008	165794609
chr2	165947389	165948004
chr2	166019694	166020303
chr2	166041265	166041894
chr2	166099114	166099715
chr2	166234193	166234794
chr2	166284886	166285487
chr2	166290946	166291556
chr2	166463027	166463628
chr2	166731385	166731986
chr2	166786090	166786691
chr2	166880987	166881588
chr2	167042383	167043222
chr2	167241485	167242136
chr2	167311033	167311634
chr2	167466670	167467314
chr2	167496516	167497171
chr2	167569036	167569637
chr2	167631201	167631811
chr2	167669922	167670523
chr2	167702349	167702950
chr2	167848921	167849522
chr2	167953136	167953833
chr2	167983755	167984356
chr2	168032680	168033281
chr2	168090692	168091293
chr2	168734733	168735481
chr2	168773016	168773660
chr2	169443612	169444213
chr2	169468912	169469513
chr2	169754287	169754900
chr2	169999790	170000463
chr2	170014150	170014762
chr2	170034401	170035002
chr2	170081352	170081973
chr2	170141315	170141916
chr2	170149197	170149860
chr2	170160546	170161186
chr2	170330282	170331052
chr2	170367974	170368575
chr2	170542356	170542957
chr2	170804140	170804741
chr2	171216080	171216681
chr2	171640621	171641508
chr2	171928614	171929215
chr2	171983870	171984471
chr2	172030437	172031038
chr2	172731470	172732071
chr2	172790602	172791203
chr2	172808107	172808747
chr2	172924428	172925029
chr2	172925089	172925690
chr2	172932525	172933126
chr2	172949727	172950328
chr2	172977926	172978548
chr2	172995501	172996112
chr2	173161633	173162234
chr2	173367739	173368340
chr2	173461623	173462224
chr2	173532962	173533629
chr2	173844414	173845042
chr2	173936174	173936775
chr2	174349463	174350064
chr2	174556628	174557229
chr2	174788303	174788904
chr2	174795483	174796102
chr2	174805995	174806596
chr2	174823332	174823946
chr2	174829562	174830163
chr2	174892794	174893475
chr2	176648933	176649534
chr2	176833223	176833824
chr2	176858021	176858852
chr2	176864723	176865346
chr2	177005391	177005992
chr2	177015632	177016233
chr2	177020057	177020658
chr2	177056771	177057510
chr2	177062376	177063510
chr2	177068932	177069533
chr2	177078613	177079318
chr2	177089436	177090294
chr2	177102353	177102954
chr2	177105572	177106382
chr2	177108001	177108602
chr2	177114132	177114748
chr2	177120269	177120902
chr2	177138303	177138904
chr2	177157576	177158177
chr2	177249281	177249882
chr2	177266084	177266685
chr2	177266833	177267434
chr2	177267917	177268840
chr2	177275193	177275794
chr2	177308678	177309363
chr2	177320208	177320809
chr2	177321635	177322368
chr2	177339954	177340555
chr2	177343789	177344390
chr2	177362450	177363629
chr2	177368728	177369348
chr2	177374671	177375403
chr2	177384615	177385216
chr2	177507563	177508164
chr2	177534780	177535381
chr2	177550416	177551017
chr2	177556020	177556656
chr2	177574412	177575013
chr2	177691593	177692194
chr2	177793505	177794106
chr2	177904955	177905556
chr2	178341297	178341939
chr2	178365864	178366467
chr2	178418870	178419471
chr2	178521413	178522026
chr2	178737448	178738049
chr2	179087273	179087874
chr2	179225630	179226231
chr2	179349294	179349895
chr2	179718429	179719030
chr2	179948973	179949588
chr2	179962206	179962902
chr2	180435056	180435657
chr2	180514270	180514871
chr2	180922322	180922923
chr2	180931507	180932110
chr2	181026702	181027542
chr2	181146090	181146691
chr2	181205740	181206341
chr2	181652294	181652895
chr2	181665177	181665936
chr3	3001530	3002139
chr3	3126886	3127487
chr3	3147002	3147603
chr3	3170541	3171142
chr3	3187696	3188297
chr3	3199837	3200438
chr3	3200863	3201464
chr3	4768998	4769599
chr3	5860256	5860868
chr3	6115823	6116426
chr3	7612748	7613349
chr3	8245063	8245667
chr3	8778658	8779286
chr3	9215891	9216494
chr3	9465883	9466484
chr3	9507421	9508022
chr3	9599536	9600212
chr3	9632181	9632782
chr3	9669616	9670217
chr3	9777858	9778459
chr3	9875911	9876512
chr3	10315600	10316252
chr3	10318721	10319322
chr3	13064932	13065533
chr3	13132021	13132622
chr3	13340793	13341398
chr3	14684531	14685132
chr3	14897648	14898282
chr3	18665568	18666169
chr3	19068921	19069522
chr3	19100986	19101602
chr3	19108367	19108968
chr3	19147179	19147780
chr3	19153121	19153722
chr3	19238792	19239393
chr3	19411931	19412545
chr3	19527851	19528503
chr3	19794874	19795475
chr3	19878356	19878966
chr3	19933623	19934225
chr3	21445198	21445799
chr3	21597108	21597715
chr3	21817291	21817892
chr3	21834732	21835418
chr3	21989211	21989844
chr3	22023034	22023635
chr3	22151120	22151721
chr3	22304819	22305422
chr3	26460692	26461293
chr3	26503718	26504319
chr3	26624008	26624636
chr3	26651583	26652184
chr3	26896306	26896907
chr3	27145000	27145601
chr3	27178243	27178864
chr3	27218458	27219068
chr3	27299872	27300473
chr3	27337386	27337987
chr3	27372977	27373688
chr3	27390584	27391211
chr3	27471101	27471737
chr3	27491848	27492449
chr3	27607807	27608408
chr3	27633345	27633946
chr3	27820047	27820648
chr3	27848335	27848936
chr3	27858069	27858670
chr3	27925601	27926216
chr3	28594356	28594957
chr3	28604462	28605162
chr3	28679426	28680027
chr3	28774314	28775351
chr3	28780142	28780743
chr3	30186896	30187497
chr3	30491287	30491908
chr3	30501625	30502246
chr3	30639992	30640593
chr3	30671376	30671977
chr3	30746233	30746892
chr3	30782435	30783036
chr3	30783102	30783703
chr3	30898704	30899305
chr3	30974735	30975377
chr3	31025590	31026191
chr3	31193674	31194275
chr3	32292765	32293366
chr3	32343049	32343650
chr3	32451707	32452308
chr3	32473991	32474592
chr3	32635686	32636287
chr3	33838579	33839180
chr3	33979955	33980556
chr3	34010716	34011693
chr3	34377107	34377708
chr3	34740879	34741480
chr3	35784378	35784979
chr3	35893319	35893945
chr3	35978711	35979312
chr3	36106685	36107324
chr3	37056991	37057592
chr3	37318829	37319430
chr3	37380190	37380847
chr3	37585831	37586432
chr3	37806375	37806983
chr3	37865026	37865627
chr3	37887842	37888443
chr3	38033250	38033862
chr3	38045411	38046012
chr3	38364931	38365544
chr3	40448897	40449519
chr3	40454484	40455109
chr3	40476521	40477122
chr3	40508608	40509209
chr3	40697659	40698714
chr3	41206448	41207049
chr3	41337459	41338105
chr3	41385314	41385957
chr3	41424773	41425405
chr3	41986898	41987653
chr3	50705154	50705755
chr3	50886153	50886754
chr3	50988494	50989205
chr3	51287328	51287929
chr3	51569869	51570739
chr3	52132245	52133290
chr3	52267689	52268290
chr3	52299218	52299824
chr3	52421225	52421826
chr3	52489145	52489899
chr3	52634937	52635538
chr3	52796056	52796657
chr3	53359324	53359959
chr3	53487337	53487938
chr3	54455365	54456034
chr3	54643451	54644052
chr3	55171525	55172126
chr3	56379180	56379880
chr3	57278312	57278913
chr3	57539184	57539878
chr3	58329642	58330243
chr3	58450316	58450917
chr3	58482120	58482721
chr3	59723803	59724405
chr3	59848850	59849946
chr3	60069817	60070419
chr3	60287853	60288454
chr3	60539787	60540411
chr3	61962816	61963417
chr3	62959735	62960336
chr3	63320107	63320709
chr3	63321479	63322159
chr3	63768357	63768958
chr3	63975700	63976301
chr3	64218070	64218671
chr3	65223517	65224118
chr3	65369810	65370533
chr3	65462610	65463211
chr3	65573024	65573625
chr3	65594093	65594701
chr3	65598545	65599167
chr3	65662800	65663459
chr3	65731221	65731822
chr3	65916963	65917564
chr3	67066879	67067503
chr3	67233725	67234326
chr3	67386428	67387029
chr3	68318447	68319098
chr3	68550117	68550719
chr3	69013547	69014148
chr3	69360212	69360813
chr3	69369412	69370013
chr3	72993503	72994104
chr3	75750474	75751075
chr3	78378625	78379226
chr3	79065752	79066391
chr3	79091517	79092118
chr3	79244426	79245583
chr3	79363393	79364031
chr3	79368701	79369302
chr3	79675224	79675825
chr3	80821295	80821896
chr3	80841112	80841726
chr3	81359716	81360317
chr3	82022954	82023622
chr3	82077324	82077951
chr3	82184040	82184641
chr3	82829417	82830018
chr3	82927772	82928379
chr3	83508360	83508961
chr3	83651750	83652410
chr3	83719557	83720158
chr3	84018379	84019000
chr3	84034798	84035399
chr3	84039250	84039851
chr3	84076512	84077113
chr3	84087425	84088026
chr3	84385947	84386548
chr3	84427907	84428508
chr3	84826522	84827132
chr3	85775520	85776121
chr3	85880283	85880884
chr3	85946396	85946997
chr3	86304422	86305023
chr3	86624248	86624849
chr3	86714131	86714734
chr3	87228779	87229381
chr3	87312845	87313464
chr3	87826733	87827334
chr3	87846745	87847357
chr3	87936301	87936902
chr3	88101009	88101610
chr3	88139665	88140266
chr3	88396061	88396662
chr3	88522759	88523530
chr3	88753391	88753992
chr3	88940101	88940702
chr3	89081943	89082578
chr3	89097335	89097988
chr3	89104046	89104658
chr3	89462709	89463310
chr3	90045006	90045633
chr3	90420948	90421558
chr3	91058835	91059436
chr3	92375524	92376125
chr3	92442135	92442786
chr3	92934309	92934910
chr3	93200954	93201555
chr3	93273446	93274062
chr3	93414943	93415544
chr3	93432465	93433152
chr3	93503443	93504154
chr3	93564983	93565635
chr3	93575250	93575952
chr3	93609767	93610368
chr3	93618349	93619008
chr3	93738606	93739207
chr3	93997168	93997769
chr3	94046069	94046670
chr3	94176407	94177045
chr3	94462993	94463594
chr3	94483037	94483681
chr3	94494601	94495202
chr3	94734012	94734613
chr3	94736640	94737241
chr3	94943782	94944383
chr3	95060803	95061404
chr3	95067141	95067789
chr3	95122341	95122942
chr3	95669377	95669978
chr3	95675289	95675890
chr3	95848337	95848965
chr3	95937095	95937696
chr3	95963983	95964594
chr3	96001068	96001669
chr3	96049959	96050560
chr3	96081958	96082559
chr3	96147691	96148292
chr3	96379359	96379960
chr3	96623697	96624666
chr3	96888336	96888939
chr3	96908477	96909078
chr3	96976061	96976662
chr3	97266064	97266665
chr3	97560394	97560999
chr3	97571936	97572537
chr3	97671883	97672484
chr3	97755455	97756056
chr3	97792553	97793154
chr3	97821019	97821678
chr3	97984619	97985220
chr3	98183147	98183748
chr3	98220648	98221249
chr3	98419927	98420528
chr3	98566012	98566644
chr3	98737857	98738465
chr3	99784816	99785418
chr3	100120111	100120712
chr3	100288997	100289601
chr3	100647534	100648139
chr3	100696485	100697086
chr3	101306199	101306811
chr3	101310730	101311362
chr3	101320702	101321641
chr3	101330381	101331015
chr3	101609245	101609957
chr3	101628119	101628720
chr3	101956208	101956809
chr3	102799474	102800075
chr3	103002189	103002790
chr3	103018436	103019199
chr3	103219015	103219616
chr3	103250605	103251210
chr3	103654715	103655324
chr3	103663672	103664273
chr3	104322788	104323389
chr3	104327434	104328082
chr3	104344529	104345130
chr3	104403343	104403963
chr3	104481609	104482253
chr3	104505567	104506168
chr3	104621134	104621756
chr3	105351166	105351767
chr3	105490624	105491225
chr3	105761477	105762078
chr3	106055379	106055980
chr3	107051833	107052434
chr3	107081385	107082164
chr3	107093803	107094449
chr3	107136624	107137225
chr3	107281965	107282566
chr3	107282952	107283553
chr3	107309309	107309910
chr3	107399393	107399994
chr3	107817659	107818260
chr3	107831477	107832078
chr3	107847583	107848184
chr3	107948905	107949506
chr3	107962505	107963106
chr3	108028366	108028996
chr3	108195047	108195648
chr3	108204581	108205182
chr3	108213917	108214570
chr3	108357275	108357876
chr3	108517612	108518227
chr3	108633237	108633857
chr3	108642944	108643545
chr3	108714599	108715200
chr3	108723551	108724164
chr3	108887377	108888077
chr3	109375627	109376339
chr3	109381088	109381726
chr3	112997918	112998522
chr3	114783406	114784007
chr3	115609773	115610532
chr3	115990520	115991121
chr3	116024457	116025058
chr3	116057447	116058048
chr3	116414458	116415059
chr3	116462655	116463256
chr3	116594278	116594893
chr3	117052480	117053202
chr3	117324568	117325169
chr3	117325178	117325779
chr3	118269652	118270260
chr3	118846793	118847394
chr3	120874761	120875370
chr3	120952464	120953069
chr3	120965963	120966630
chr3	121081451	121082052
chr3	121102939	121103540
chr3	121140837	121141504
chr3	121293660	121294261
chr3	121349378	121350004
chr3	121375254	121375855
chr3	121425663	121426283
chr3	121517888	121518506
chr3	121543203	121543812
chr3	121554944	121555545
chr3	121570224	121570825
chr3	121887101	121887702
chr3	121912297	121912898
chr3	122011152	122011792
chr3	122215660	122216261
chr3	122331378	122331979
chr3	122340565	122341166
chr3	122508026	122508628
chr3	122922836	122923437
chr3	123056471	123057099
chr3	123210862	123211463
chr3	123230915	123231516
chr3	126298869	126299470
chr3	126398399	126399016
chr3	126707896	126708497
chr3	126826231	126826857
chr3	127401247	127401848
chr3	127414415	127415016
chr3	127530028	127530629
chr3	127540357	127540984
chr3	127912697	127913303
chr3	128639370	128639973
chr3	128806884	128807487
chr3	128923735	128924341
chr3	129034282	129034883
chr3	129294113	129294714
chr3	129827120	129827721
chr3	130535884	130536485
chr3	130948868	130949469
chr3	130966610	130967213
chr3	130986627	130987232
chr3	131152405	131153010
chr3	131746802	131747403
chr3	132539217	132539835
chr3	132547181	132547782
chr3	132942005	132942606
chr3	132976228	132977071
chr3	133411613	133412227
chr3	134932465	134933066
chr3	134951166	134951770
chr3	135085664	135086265
chr3	135137910	135138523
chr3	135173236	135173843
chr3	135957133	135957734
chr3	136103052	136103653
chr3	137773773	137774374
chr3	137907312	137907913
chr3	137910860	137911461
chr3	138198853	138199454
chr3	138368249	138368850
chr3	138577513	138578129
chr3	141854486	141855096
chr3	142011884	142012485
chr3	142057428	142058029
chr3	142369902	142370503
chr3	143002973	143003574
chr3	143827881	143828482
chr3	143912337	143913031
chr3	144153204	144154204
chr3	144209642	144210243
chr3	144210548	144211149
chr3	144261610	144262211
chr3	145014918	145015519
chr3	145295685	145296342
chr3	145305692	145306293
chr3	145490057	145490658
chr3	145632130	145632731
chr3	145641834	145642435
chr3	145763937	145764538
chr3	145859633	145860246
chr3	145887167	145887768
chr3	145916799	145917400
chr3	145927029	145927630
chr3	145928578	145929188
chr3	146106208	146106828
chr3	146140372	146141122
chr3	146223001	146223623
chr3	146315219	146315820
chr3	146475862	146476463
chr3	148461640	148462241
chr3	148715331	148715934
chr3	148721819	148722420
chr3	148750332	148751001
chr3	148775018	148775730
chr3	149100532	149101133
chr3	151776311	151776927
chr3	151814834	151815435
chr3	151821228	151821829
chr3	151827997	151828598
chr3	151828610	151829211
chr3	151977514	151978147
chr3	152006733	152007458
chr3	152317489	152318090
chr3	152364264	152364979
chr3	152377030	152377631
chr3	152388568	152389274
chr3	152440003	152440606
chr3	152447282	152447923
chr3	152462802	152463440
chr3	153320920	153321521
chr3	153332531	153333168
chr3	153367833	153368434
chr3	153514488	153515089
chr3	153584741	153585354
chr3	153600261	153600862
chr3	153607333	153607934
chr3	153729623	153730496
chr3	153737004	153737605
chr3	153932594	153933195
chr3	154243405	154244006
chr3	154271946	154272547
chr3	154509389	154509990
chr3	155066711	155067312
chr3	156096969	156097570
chr3	156746074	156746675
chr3	157544719	157545320
chr3	157609585	157610186
chr3	157610698	157611299
chr3	157656243	157656850
chr3	157699019	157699620
chr4	3011139	3011747
chr4	3017164	3017766
chr4	3092114	3092715
chr4	3103772	3104373
chr4	3107682	3108283
chr4	3152353	3152954
chr4	3155262	3156220
chr4	3168812	3169413
chr4	3269489	3270090
chr4	3783284	3783885
chr4	3865837	3866859
chr4	4107756	4108386
chr4	4584192	4584793
chr4	5651211	5651812
chr4	6359135	6359736
chr4	7350739	7351340
chr4	8159473	8160074
chr4	8948730	8949331
chr4	9533303	9533904
chr4	9596141	9596742
chr4	10832445	10833046
chr4	10844531	10845167
chr4	10851237	10851842
chr4	10882101	10882702
chr4	11015585	11016186
chr4	11459019	11459620
chr4	12297631	12298232
chr4	12408514	12409115
chr4	12411320	12411921
chr4	14753090	14753691
chr4	14791314	14791915
chr4	14949262	14949863
chr4	19502319	19502920
chr4	19630128	19630778
chr4	20118757	20119370
chr4	21756398	21756999
chr4	22273763	22274364
chr4	23187490	23188091
chr4	24551848	24552449
chr4	24824848	24825449
chr4	24982562	24983181
chr4	25399153	25399754
chr4	25859608	25860219
chr4	28103814	28104421
chr4	31107786	31108388
chr4	31281077	31281678
chr4	32073716	32074317
chr4	32074361	32074962
chr4	32443597	32444217
chr4	32625367	32625968
chr4	32660438	32661039
chr4	32854346	32854966
chr4	32951681	32952285
chr4	33085984	33086585
chr4	33327095	33327696
chr4	33348133	33348736
chr4	34538109	34538710
chr4	34561849	34562523
chr4	34829974	34830575
chr4	34938169	34938794
chr4	35297583	35298197
chr4	40090013	40090614
chr4	40126973	40127606
chr4	40128581	40129191
chr4	40215416	40216017
chr4	40216563	40217164
chr4	40647154	40647795
chr4	40704663	40705264
chr4	40721296	40721897
chr4	40974799	40975453
chr4	41043124	41043725
chr4	41083349	41083950
chr4	41278578	41279221
chr4	41415507	41416139
chr4	41765237	41765838
chr4	41897536	41898137
chr4	41902899	41903500
chr4	41904165	41905118
chr4	41959780	41960381
chr4	42418130	42418731
chr4	42473682	42474283
chr4	42600175	42600776
chr4	42602424	42603025
chr4	42727710	42728311
chr4	42805653	42806254
chr4	42970101	42970702
chr4	43038406	43039007
chr4	43051919	43052520
chr4	43301584	43302185
chr4	43357561	43358162
chr4	43384962	43385606
chr4	43407356	43407957
chr4	43510112	43510750
chr4	43665514	43666135
chr4	44085103	44085704
chr4	44135979	44136580
chr4	44652522	44653123
chr4	44979329	44979930
chr4	45119736	45120337
chr4	45178182	45178858
chr4	45324933	45325534
chr4	45333317	45333918
chr4	45359151	45359752
chr4	45422065	45422666
chr4	45466262	45466893
chr4	45535756	45536382
chr4	45979454	45980155
chr4	46041896	46042497
chr4	46142262	46142934
chr4	46208438	46209067
chr4	46387679	46388280
chr4	46402047	46402648
chr4	46790632	46791269
chr4	46882922	46883527
chr4	46972570	46973198
chr4	47063371	47063972
chr4	49098988	49099589
chr4	49498238	49498840
chr4	49510335	49511196
chr4	49572651	49573271
chr4	49609592	49610193
chr4	49615045	49615646
chr4	53107085	53107701
chr4	53838912	53839513
chr4	54626373	54626974
chr4	54949718	54950319
chr4	54957670	54958271
chr4	54985839	54986440
chr4	55015942	55016543
chr4	55017804	55018405
chr4	55027861	55028462
chr4	56705857	56706458
chr4	57150822	57151423
chr4	57324547	57325148
chr4	57524490	57525091
chr4	57777764	57778365
chr4	57892685	57893286
chr4	58057586	58058187
chr4	59002076	59002677
chr4	60216455	60217056
chr4	60373970	60375149
chr4	60478765	60479848
chr4	60551564	60552165
chr4	60845695	60846321
chr4	60925823	60926451
chr4	61135276	61135877
chr4	61218584	61219340
chr4	61225064	61225665
chr4	61225764	61226365
chr4	61232501	61233132
chr4	61291182	61291783
chr4	61469300	61470182
chr4	61482802	61483403
chr4	61505930	61506531
chr4	62021287	62021888
chr4	62069504	62070105
chr4	62101593	62102258
chr4	62123994	62124595
chr4	62156840	62157468
chr4	62164009	62164623
chr4	62180731	62181332
chr4	62638293	62638894
chr4	62721554	62722155
chr4	62882442	62883043
chr4	62893534	62894177
chr4	62897139	62897746
chr4	63415547	63416148
chr4	64158760	64159361
chr4	65150701	65151302
chr4	70038884	70039485
chr4	71688847	71689448
chr4	76070451	76071052
chr4	76956206	76956820
chr4	78419613	78420222
chr4	78444124	78444725
chr4	78874323	78874924
chr4	78875413	78876028
chr4	79648398	79649142
chr4	79649690	79650291
chr4	80557110	80557711
chr4	80925219	80925883
chr4	81937228	81937829
chr4	82026351	82026979
chr4	82038758	82039382
chr4	82154177	82154786
chr4	82401306	82401907
chr4	83487388	83487989
chr4	83629280	83629881
chr4	83850564	83851167
chr4	84053589	84054190
chr4	84101832	84102482
chr4	87012812	87013413
chr4	88179300	88179915
chr4	88286754	88287357
chr4	88773804	88774405
chr4	90392964	90393565
chr4	93510845	93511450
chr4	94178839	94179440
chr4	94716454	94717055
chr4	94729350	94729951
chr4	94735187	94735788
chr4	94826562	94827163
chr4	94866717	94867334
chr4	94874228	94874829
chr4	95460460	95461097
chr4	96109648	96110249
chr4	96958503	96959104
chr4	97431922	97432563
chr4	97438720	97439321
chr4	97453845	97454446
chr4	97546699	97547312
chr4	97578285	97578886
chr4	98007440	98008041
chr4	98049308	98049909
chr4	98062735	98063353
chr4	98626855	98627456
chr4	98764298	98764899
chr4	98860540	98861141
chr4	98872337	98873054
chr4	98984816	98985417
chr4	99047885	99048488
chr4	99601961	99602562
chr4	99630755	99631356
chr4	99680912	99681518
chr4	99799023	99799624
chr4	99906306	99906907
chr4	99986243	99986844
chr4	100830028	100830655
chr4	100888776	100889383
chr4	100964469	100965070
chr4	100968277	100968895
chr4	100986605	100987206
chr4	101042223	101042824
chr4	101180343	101180957
chr4	101251175	101251776
chr4	102004876	102005477
chr4	102277707	102278308
chr4	102512880	102513481
chr4	102888589	102889202
chr4	104658449	104659068
chr4	104861348	104861949
chr4	105037572	105038173
chr4	105328562	105329163
chr4	105714894	105715495
chr4	105829935	105830576
chr4	105916776	105917751
chr4	106254937	106255544
chr4	106259638	106260239
chr4	106273260	106273861
chr4	106280380	106280987
chr4	106337236	106337837
chr4	106403283	106403913
chr4	106631008	106631609
chr4	106843955	106844605
chr4	107051465	107052069
chr4	107060836	107061437
chr4	107526353	107526954
chr4	107743703	107744304
chr4	107816250	107816851
chr4	108673130	108673731
chr4	108785408	108786016
chr4	108874024	108874720
chr4	109149170	109149771
chr4	111055577	111056191
chr4	111083299	111083900
chr4	111111479	111112080
chr4	114078098	114078707
chr4	114788408	114789324
chr4	115225181	115225807
chr4	115315846	115316520
chr4	115382455	115383059
chr4	115404288	115404889
chr4	115626019	115626636
chr4	115712353	115712954
chr4	115713071	115713672
chr4	116327589	116328196
chr4	116361768	116362371
chr4	116380546	116381147
chr4	116493928	116494529
chr4	116808409	116809030
chr4	116937372	116937973
chr4	117667989	117668590
chr4	117673840	117674475
chr4	117703729	117704330
chr4	117774343	117774975
chr4	117891033	117891634
chr4	118029256	118029861
chr4	118068938	118069539
chr4	118104812	118105429
chr4	118199274	118199972
chr4	118206149	118206766
chr4	118220557	118221159
chr4	119061647	119062260
chr4	119095003	119095629
chr4	119110435	119111036
chr4	119211374	119211987
chr4	119330775	119331376
chr4	119640668	119641271
chr4	120537160	120537761
chr4	120695833	120696434
chr4	122632193	122632794
chr4	122648347	122648983
chr4	123053152	123053756
chr4	123290689	123291380
chr4	123310572	123311173
chr4	123324834	123325435
chr4	123430948	123431549
chr4	123594146	123594747
chr4	123634526	123635127
chr4	123856556	123857157
chr4	124370731	124371365
chr4	124373393	124373994
chr4	124377435	124378036
chr4	124425006	124425628
chr4	124467131	124467732
chr4	124792796	124793401
chr4	124817149	124817750
chr4	125096635	125097287
chr4	125314029	125314630
chr4	125724352	125724953
chr4	125767720	125768321
chr4	125785188	125785789
chr4	126106343	126106944
chr4	126265314	126266049
chr4	126439707	126440319
chr4	127001927	127002528
[truncated: 6,929 more rows]
