# Supplementary material for: The nuclear receptor HNF4 drives a brush border gene program conserved across murine intestine, kidney, and embryonic yolk sac
Source: Nat Commun. 2021 May 17;12:2886. doi: 10.1038/s41467-021-22761-5 (PMC8129143; doi:10.1038/s41467-021-22761-5)
Supplement: Supplementary file 7 — Supplementary Data 4 [file 41467_2021_22761_MOESM7_ESM.xlsx]

## Sheet: IntestineEnrichedSites
Supplementary Data 4. DiffBind analysis of HNF4A ChIP in Intestine vs Kidney. Full tables of intestine and kidney enriched sites related to Fig. 2a and Supplementary Fig. 2c.
DiffBind analysis_732 intetsine enriched sites (FDR < 0.01)
chr4	146806160	146806660
chr8	19908198	19908698
chr9	56071608	56072108
chr1	84990742	84991242
chr16	3246362	3246862
chr12	98299882	98300382
chr4	146778690	146779190
chr11	69224546	69225046
chr4	146790812	146791312
chr19	6262900	6263400
chr2	92215598	92216098
chr17	30220414	30220914
chr4	154288807	154289307
chr11	86393713	86394213
chr10	79577781	79578281
chr1	74455416	74455916
chr17	24615270	24615770
chr1	193664926	193665426
chr15	36828487	36828987
chr5	137441615	137442115
chr10	79794728	79795228
chr10	78995809	78996309
chr9	46043462	46043962
chr15	80512746	80513246
chr8	60128453	60128953
chr4	146717438	146717938
chr6	58560537	58561037
chr11	69616872	69617372
chr2	70314284	70314784
chr3	96379337	96379837
chr12	103920316	103920816
chr17	26141644	26142144
chr8	72598055	72598555
chr2	93294841	93295341
chr4	57965350	57965850
chr15	99223960	99224460
chr10	58754234	58754734
chr15	85063088	85063588
chr8	87504082	87504582
chr19	4056289	4056789
chr6	108436554	108437054
chr1	137707824	137708324
chr15	79112904	79113404
chr16	17526280	17526780
chr1	137075861	137076361
chr10	128024678	128025178
chr8	129298680	129299180
chr6	66964703	66965203
chr15	75656994	75657494
chr7	148622958	148623458
chr17	36220427	36220927
chr8	97305538	97306038
chr1	169307962	169308462
chr1	95589872	95590372
chr15	73341618	73342118
chr16	96584444	96584944
chr11	3012413	3012913
chr1	193463898	193464398
chr6	48825498	48825998
chr11	116713178	116713678
chr15	66914661	66915161
chr17	29186968	29187468
chr7	148108359	148108859
chr12	106762497	106762997
chr16	17927533	17928033
chr11	62437803	62438303
chr11	20362041	20362541
chr14	79249208	79249708
chr8	129118008	129118508
chr16	76225542	76226042
chr1	184430983	184431483
chr11	96796444	96796944
chr2	76350197	76350697
chr16	8513198	8513698
chr17	28424588	28425088
chr10	77044417	77044917
chr18	54013296	54013796
chr5	100809306	100809806
chr16	32740306	32740806
chr14	55028884	55029384
chr4	62329639	62330139
chr8	109666381	109666881
chr4	151510630	151511130
chr2	30248145	30248645
chr9	96789918	96790418
chr15	85602286	85602786
chr17	74299513	74300013
chr15	81702404	81702904
chr2	33323314	33323814
chr2	119054392	119054892
chr16	21788535	21789035
chr11	3882348	3882848
chr19	40565850	40566350
chr3	30974778	30975278
chr11	115138649	115139149
chr1	187106634	187107134
chr7	117792203	117792703
chr12	31758550	31759050
chr15	100252062	100252562
chr12	84919952	84920452
chr12	60112215	60112715
chr8	3587940	3588440
chr7	35814270	35814770
chr12	111682613	111683113
chr8	125098369	125098869
chr2	166462854	166463354
chr11	120083927	120084427
chr7	120397206	120397706
chr15	78363730	78364230
chr19	40574412	40574912
chr10	85805430	85805930
chr10	61683800	61684300
chr14	32972900	32973400
chr1	169305047	169305547
chr11	51568976	51569476
chr2	170015398	170015898
chr1	75121142	75121642
chr3	101199906	101200406
chr6	49100362	49100862
chr7	105268788	105269288
chr12	100335264	100335764
chr13	43881722	43882222
chr19	12084728	12085228
chr1	9738574	9739074
chr16	20478554	20479054
chr2	27559420	27559920
chr17	56273863	56274363
chr15	99795782	99796282
chr16	38294673	38295173
chr7	133905021	133905521
chr16	21946671	21947171
chr7	117759239	117759739
chr16	91928464	91928964
chr11	8563863	8564363
chr2	167241593	167242093
chr13	65476858	65477358
chr19	56621912	56622412
chr3	63320139	63320639
chr16	91413408	91413908
chr16	91454835	91455335
chr11	96891000	96891500
chr10	51951920	51952420
chr15	85904880	85905380
chr13	75363098	75363598
chr7	139925286	139925786
chr2	170014182	170014682
chr6	54176964	54177464
chr15	10888956	10889456
chr9	107547394	107547894
chr17	86832142	86832642
chr12	111680476	111680976
chr5	145120796	145121296
chr5	93191309	93191809
chr4	43669070	43669570
chr10	77606582	77607082
chr9	57398193	57398693
chr11	62351852	62352352
chr17	83622123	83622623
chr4	141416348	141416848
chr2	91802308	91802808
chr13	75361321	75361821
chr12	78299210	78299710
chr3	152012277	152012777
chr6	85105133	85105633
chr16	8566514	8567014
chr4	155243104	155243604
chr8	23501148	23501648
chr17	28953810	28954310
chr2	131035894	131036394
chr8	73183076	73183576
chr3	104599169	104599669
chr19	4817056	4817556
chr11	84641026	84641526
chr7	151034525	151035025
chr5	65101444	65101944
chr1	194982594	194983094
chr10	75257613	75258113
chr12	102321772	102322272
chr19	55926367	55926867
chr10	23516586	23517086
chr14	121870653	121871153
chr2	75535162	75535662
chr4	136017881	136018381
chr5	136258752	136259252
chr18	33369127	33369627
chr3	94171386	94171886
chr14	25818410	25818910
chr11	115949406	115949906
chr11	69659763	69660263
chr8	59968544	59969044
chr7	150937962	150938462
chr1	159456016	159456516
chr12	92934660	92935160
chr7	53152569	53153069
chr14	35398550	35399050
chr16	91565226	91565726
chr14	63864030	63864530
chr16	76202302	76202802
chr17	87967211	87967711
chr15	61946281	61946781
chr4	3866197	3866697
chr11	101450670	101451170
chr1	89788968	89789468
chr4	133437702	133438202
chr1	134980599	134981099
chr11	94935988	94936488
chr17	71202186	71202686
chr7	30203121	30203621
chr12	109927398	109927898
chr14	66890470	66890970
chr17	31570902	31571402
chr15	102212171	102212671
chr15	98710926	98711426
chr1	93379838	93380338
chr19	25340494	25340994
chr7	112543899	112544399
chr1	64736344	64736844
chr7	116745901	116746401
chr2	110133380	110133880
chr8	46048139	46048639
chr19	17911012	17911512
chr17	36266314	36266814
chr7	148777973	148778473
chr7	148250100	148250600
chr10	127330316	127330816
chr2	33219400	33219900
chr5	141130392	141130892
chr7	91299395	91299895
chr9	34938304	34938804
chr19	41932224	41932724
chr13	32940894	32941394
chr6	31017404	31017904
chr5	115605755	115606255
chr12	17512674	17513174
chr16	90283428	90283928
chr6	120200888	120201388
chr2	167973188	167973688
chr7	108469162	108469662
chr19	6076738	6077238
chr10	80591610	80592110
chr1	132729389	132729889
chr17	85278399	85278899
chr8	18662890	18663390
chr4	62354760	62355260
chr11	78795378	78795878
chr14	121697517	121698017
chr2	163249266	163249766
chr3	107888304	107888804
chr3	129281645	129282145
chr9	114310883	114311383
chr1	132695077	132695577
chr6	147902136	147902636
chr11	12311432	12311932
chr10	81011483	81011983
chr10	7551774	7552274
chr6	87825504	87826004
chr2	157256326	157256826
chr9	63462266	63462766
chr11	61132669	61133169
chr11	51269232	51269732
chr14	60378944	60379444
chr1	13277659	13278159
chr10	7383260	7383760
chr2	72092915	72093415
chr8	74685722	74686222
chr2	130699982	130700482
chr3	123211390	123211890
chr9	59554636	59555136
chr11	95720287	95720787
chr2	60122384	60122884
chr5	92633118	92633618
chr9	123587700	123588200
chr14	51617785	51618285
chr11	117065868	117066368
chr9	102685432	102685932
chr11	78786230	78786730
chr9	57315022	57315522
chr8	107449892	107450392
chr14	27700323	27700823
chr10	77598463	77598963
chr3	27925630	27926130
chr6	48814714	48815214
chr11	118967605	118968105
chr4	131750875	131751375
chr13	37741294	37741794
chr18	85075549	85076049
chr3	33980086	33980586
chr9	109798096	109798596
chr10	94610934	94611434
chr6	70764367	70764867
chr8	107332355	107332855
chr9	95715788	95716288
chr4	53329542	53330042
chr5	100435998	100436498
chr13	94929705	94930205
chr11	68937795	68938295
chr2	72704001	72704501
chr16	18653314	18653814
chr11	76668224	76668724
chr11	94450716	94451216
chr8	123319760	123320260
chr16	4439647	4440147
chr2	26466462	26466962
chr10	39152370	39152870
chr7	106363318	106363818
chr9	45010116	45010616
chr9	62980225	62980725
chr17	27976296	27976796
chr7	87023468	87023968
chr1	88080152	88080652
chr13	112388283	112388783
chr8	107257666	107258166
chr19	3691186	3691686
chr2	170160607	170161107
chr4	41415595	41416095
chr13	64349336	64349836
chr15	76336085	76336585
chr9	120810010	120810510
chr10	61119663	61120163
chr11	53236548	53237048
chr11	54680310	54680810
chr6	94233513	94234013
chr10	127040633	127041133
chr13	56779405	56779905
chr11	76824510	76825010
chr11	9017924	9018424
chr3	19069008	19069508
chr9	45740539	45741039
chr17	69426848	69427348
chr5	31999717	32000217
chr13	75973022	75973522
chr17	27436688	27437188
chr4	155439180	155439680
chr15	75684399	75684899
chr4	118189276	118189776
chr3	122581804	122582304
chr9	121708185	121708685
chr10	80697132	80697632
chr14	123850763	123851263
chr14	9208904	9209404
chr5	151401243	151401743
chr7	20263230	20263730
chr2	5518914	5519414
chr6	50997093	50997593
chr2	174264194	174264694
chr2	76255440	76255940
chr4	46208534	46209034
chr5	115482661	115483161
chr18	85091193	85091693
chr3	146070114	146070614
chr7	87142515	87143015
chr10	25239682	25240182
chr1	95977923	95978423
chr5	120126245	120126745
chr5	24485348	24485848
chr4	40745906	40746406
chr16	55974723	55975223
chr16	33794284	33794784
chr17	87900402	87900902
chr4	136008644	136009144
chr8	13897332	13897832
chr17	48188558	48189058
chr17	6300370	6300870
chr4	131977651	131978151
chr3	122293648	122294148
chr15	58226988	58227488
chr16	33222551	33223051
chr3	116414898	116415398
chr6	6135288	6135788
chr10	116661288	116661788
chr7	51923562	51924062
chr7	120358190	120358690
chr12	102101125	102101625
chr6	137454063	137454563
chr6	47477054	47477554
chr14	102252938	102253438
chr3	120966042	120966542
chr17	34136523	34137023
chr14	76967068	76967568
chr9	98390592	98391092
chr9	123020672	123021172
chr11	100030220	100030720
chr3	107593008	107593508
chr3	121517946	121518446
chr5	139450593	139451093
chr5	30558430	30558930
chr17	29691029	29691529
chr15	102003995	102004495
chr1	153154905	153155405
chr4	147276904	147277404
chr4	149488752	149489252
chr2	180049030	180049530
chr2	155452434	155452934
chr7	105343881	105344381
chr6	115541658	115542158
chr17	74794407	74794907
chr6	117866712	117867212
chr17	24137481	24137981
chr4	132316188	132316688
chr13	37824050	37824550
chr1	135061084	135061584
chr11	58418550	58419050
chr10	74650028	74650528
chr15	82993418	82993918
chr14	60797460	60797960
chr7	120968928	120969428
chr15	96398706	96399206
chr4	141123148	141123648
chr1	95407965	95408465
chr14	59277616	59278116
chr1	137124068	137124568
chr4	119862335	119862835
chr7	86611387	86611887
chr16	8603800	8604300
chr3	126299128	126299628
chr11	58424764	58425264
chr8	86612736	86613236
chr4	128787624	128788124
chr2	91306394	91306894
chr5	122804390	122804890
chr1	37396708	37397208
chr10	43294705	43295205
chr8	126339528	126340028
chr11	121657280	121657780
chr15	9064445	9064945
chr17	14096132	14096632
chr6	128611192	128611692
chr18	39424187	39424687
chr1	179388852	179389352
chr4	55617792	55618292
chr7	129362879	129363379
chr14	70417999	70418499
chr12	41750928	41751428
chr14	27116468	27116968
chr17	30554002	30554502
chr2	72635312	72635812
chr9	123032635	123033135
chr15	99986725	99987225
chr16	8630352	8630852
chr3	101588218	101588718
chr7	4121758	4122258
chr7	56539044	56539544
chr18	39712874	39713374
chr10	19311438	19311938
chr15	63458420	63458920
chr1	173143852	173144352
chr4	134369786	134370286
chr5	134854774	134855274
chr19	24298212	24298712
chr18	10683592	10684092
chr13	73833909	73834409
chr7	88833183	88833683
chr7	128105346	128105846
chr1	193542798	193543298
chr13	13953221	13953721
chr11	21449854	21450354
chr13	64225004	64225504
chr6	124629156	124629656
chr10	122176201	122176701
chr13	58282892	58283392
chr13	74239565	74240065
chr1	166092856	166093356
chr17	78800568	78801068
chr8	86858122	86858622
chr19	38712980	38713480
chr15	83104470	83104970
chr5	24436987	24437487
chr14	12698318	12698818
chr13	102684080	102684580
chr13	44598418	44598918
chr17	44282596	44283096
chr3	21834852	21835352
chr8	11912154	11912654
chr2	48669624	48670124
chr3	27936199	27936699
chr3	97078448	97078948
chr2	143904144	143904644
chr1	169284561	169285061
chr12	100631796	100632296
chr2	126691695	126692195
chr5	125384033	125384533
chr8	4350588	4351088
chr19	38796328	38796828
chr7	4967576	4968076
chr2	118993089	118993589
chr10	96157076	96157576
chr2	72591778	72592278
chr6	147723945	147724445
chr7	4349388	4349888
chr12	7926673	7927173
chr11	121659819	121660319
chr11	74570081	74570581
chr2	174622327	174622827
chr14	61321430	61321930
chr10	126372083	126372583
chr6	99761448	99761948
chr12	32147490	32147990
chr19	34213194	34213694
chr19	3645463	3645963
chr5	50450642	50451142
chr7	107306305	107306805
chr7	87301600	87302100
chr1	55230457	55230957
chr14	56204462	56204962
chr3	100916033	100916533
chr17	29263114	29263614
chr6	86586386	86586886
chr11	88868692	88869192
chr8	122115336	122115836
chr13	44746548	44747048
chr6	135312066	135312566
chr7	16991149	16991649
chr2	146839010	146839510
chr4	49498288	49498788
chr19	57478184	57478684
chr7	82625554	82626054
chr10	3214578	3215078
chr2	27512107	27512607
chr4	53036312	53036812
chr13	45550518	45551018
chr3	122015764	122016264
chr3	122173264	122173764
chr4	153792469	153792969
chr1	37355626	37356126
chr5	143543961	143544461
chr15	75674500	75675000
chr5	92527605	92528105
chr9	95723202	95723702
chr18	69463358	69463858
chr7	135175786	135176286
chr18	21264433	21264933
chr6	59364747	59365247
chr4	95375176	95375676
chr5	110503560	110504060
chr5	44214083	44214583
chr11	100014802	100015302
chr13	34366614	34367114
chr17	34655693	34656193
chr4	128779606	128780106
chr6	72473050	72473550
chr8	25616648	25617148
chr17	6638519	6639019
chr4	59209292	59209792
chr11	94135177	94135677
chr12	21162762	21163262
chr13	95028432	95028932
chr8	82164047	82164547
chr19	12576450	12576950
chr12	86768717	86769217
chr8	108074148	108074648
chr14	22622372	22622872
chr18	66662232	66662732
chr19	21568523	21569023
chr2	170155383	170155883
chr8	70606974	70607474
chr4	135261896	135262396
chr9	102647606	102648106
chr13	92809564	92810064
chr11	115319392	115319892
chr19	36628520	36629020
chr10	94615337	94615837
chr5	53060606	53061106
chr18	66635037	66635537
chr5	123247724	123248224
chr3	21817358	21817858
chr7	53123606	53124106
chr1	140862033	140862533
chr4	148177164	148177664
chr13	5862728	5863228
chr11	55878590	55879090
chr7	125754734	125755234
chr6	72540066	72540566
chr9	53185030	53185530
chr19	47779516	47780016
chr11	78107996	78108496
chr4	88286888	88287388
chr9	69245777	69246277
chr15	61281692	61282192
chr4	132677800	132678300
chr6	29559656	29560156
chr8	108020596	108021096
chr6	115452998	115453498
chr5	137715418	137715918
chr2	68262226	68262726
chr14	115404182	115404682
chr18	61581398	61581898
chr9	50363228	50363728
chr3	19794829	19795329
chr1	132773845	132774345
chr19	24289388	24289888
chr5	96824949	96825449
chr3	35824700	35825200
chr8	79437114	79437614
chr7	129276276	129276776
chr2	72623519	72624019
chr19	17485188	17485688
chr13	96606918	96607418
chr3	37057076	37057576
chr10	19300494	19300994
chr10	126348405	126348905
chr2	79458868	79459368
chr6	34361879	34362379
chr12	77098496	77098996
chr19	41890778	41891278
chr2	72896309	72896809
chr12	40618780	40619280
chr1	173258895	173259395
chr13	46790764	46791264
chr2	157030334	157030834
chr12	31765269	31765769
chr17	37048896	37049396
chr1	74559636	74560136
chr17	69530730	69531230
chr13	52861574	52862074
chr11	79211730	79212230
chr6	128590987	128591487
chr1	72742648	72743148
chr11	90057268	90057768
chr2	150725884	150726384
chr3	61962726	61963226
chr9	77965440	77965940
chr3	21255080	21255580
chr7	119357166	119357666
chr8	118084945	118085445
chr3	65470176	65470676
chr18	61194550	61195050
chr11	119381962	119382462
chr5	23670424	23670924
chr12	101945229	101945729
chr9	55359420	55359920
chr14	57223184	57223684
chr14	69920766	69921266
chr8	86382827	86383327
chr5	20897366	20897866
chr11	110287965	110288465
chr14	14845262	14845762
chr2	91289804	91290304
chr9	7967962	7968462
chr10	59091764	59092264
chr13	113598332	113598832
chr8	42459784	42460284
chr9	47766306	47766806
chr5	77536186	77536686
chr2	105064010	105064510
chr11	116839454	116839954
chr18	73915920	73916420
chr19	6476960	6477460
chr10	41616376	41616876
chr3	152364408	152364908
chr17	6444880	6445380
chr11	95801050	95801550
chr1	153888043	153888543
chr5	115434740	115435240
chr1	172911502	172912002
chr6	100219938	100220438
chr7	130605576	130606076
chr10	115629074	115629574
chr17	6822447	6822947
chr14	36505416	36505916
chr17	37025984	37026484
chr11	35545814	35546314
chr5	91301381	91301881
chr5	76817394	76817894
chr1	153143612	153144112
chr13	21494272	21494772
chr10	24646662	24647162
chr6	125242156	125242656
chr19	50384776	50385276
chr10	97478112	97478612
chr6	137805929	137806429
chr12	33064270	33064770
chr9	101155455	101155955
chr10	53881074	53881574
chr9	32779512	32780012
chr1	167998080	167998580
chr7	56005424	56005924
chr4	49192250	49192750
chr19	45056938	45057438
chr19	36777440	36777940
chr10	20179700	20180200
chr17	89116949	89117449
chr3	80821378	80821878
chr17	79535680	79536180
chr9	111641826	111642326
chr4	71783924	71784424
chr1	16225125	16225625
chr7	136735212	136735712
chr9	56081184	56081684
chr1	165219152	165219652
chr5	46424150	46424650
chr10	98709624	98710124
chr7	82972621	82973121
chr3	118269695	118270195
chr11	86730049	86730549
chr2	138093536	138094036
chr1	24302072	24302572
chr14	51576672	51577172
chr5	44254768	44255268
chr8	49950714	49951214
chr17	51464134	51464634
chr4	59658776	59659276
chr2	155663619	155664119
chr8	76839077	76839577
chr8	58824800	58825300
chr2	133575932	133576432
chr1	139803376	139803876
chr9	51120606	51121106
chr3	103250524	103251024
chr12	74873238	74873738
chr15	16812374	16812874
chr15	102934134	102934634
chr1	59078292	59078792
chr8	113823844	113824344
chr2	4437118	4437618
chr19	39132376	39132876
chr12	60194622	60195122
chr1	158839399	158839899
chr6	7070058	7070558
chr3	96706314	96706814
chr6	61173501	61174001
chr12	92415539	92416039
chr13	111955288	111955788
chr10	60929608	60930108
chr6	43293628	43294128
chr4	31107602	31108102
chr12	16911201	16911701
chr19	32018352	32018852
chr19	58556295	58556795
chr11	64495998	64496498
chr10	123113008	123113508
chr18	86678643	86679143
chr3	72807140	72807640

## Sheet: KidneyEnrichedSites
DiffBind analysis_473 kidney enriched sites (FDR < 0.01)
chr2	77798826	77799326
chr2	77861996	77862496
chr2	77859166	77859666
chr4	62156908	62157408
chr16	35519366	35519866
chr6	136951042	136951542
chr17	29422862	29423362
chr1	74061078	74061578
chr10	75106744	75107244
chr1	173445413	173445913
chr2	176858204	176858704
chr17	5805744	5806244
chr7	4601420	4601920
chr17	46006490	46006990
chr18	61269770	61270270
chr10	80762665	80763165
chr9	123092334	123092834
chr1	34294383	34294883
chr10	22042602	22043102
chr5	35935824	35936324
chr18	54858326	54858826
chr4	62893608	62894108
chr4	151387109	151387609
chr11	103043115	103043615
chr8	11279372	11279872
chr2	32263846	32264346
chr8	97501100	97501600
chr2	77708010	77708510
chr3	145764034	145764534
chr10	22148064	22148564
chr15	66912618	66913118
chr10	61159676	61160176
chr4	137329232	137329732
chr9	107992842	107993342
chr16	48422660	48423160
chr4	154511961	154512461
chr2	171640982	171641482
chr7	25359085	25359585
chr15	78262058	78262558
chr17	26774654	26775154
chr12	112752618	112753118
chr13	111533792	111534292
chr17	87380980	87381480
chr17	84246040	84246540
chr2	178365904	178366404
chr17	89109128	89109628
chr16	95462160	95462660
chr11	67328621	67329121
chr15	100417486	100417986
chr11	77641042	77641542
chr7	143177618	143178118
chr11	6570800	6571300
chr18	61496255	61496755
chr11	98831588	98832088
chr5	140067796	140068296
chr7	91506958	91507458
chr12	111470099	111470599
chr10	79429739	79430239
chr5	123553562	123554062
chr2	32074372	32074872
chr4	137330356	137330856
chr4	100830067	100830567
chr2	179949028	179949528
chr7	31019272	31019772
chr2	177089609	177090109
chr14	56335084	56335584
chr13	104382448	104382948
chr12	33996611	33997111
chr17	32038248	32038748
chr10	126473313	126473813
chr15	75207109	75207609
chr18	39523514	39524014
chr7	31898812	31899312
chr4	62897192	62897692
chr4	140176350	140176850
chr1	93214207	93214707
chr8	12799078	12799578
chr15	98086715	98087215
chr17	28848106	28848606
chr5	115577416	115577916
chr11	49971832	49972332
chr7	87938583	87939083
chr10	41987852	41988352
chr3	52132758	52133258
chr14	70583940	70584440
chr7	150925407	150925907
chr16	18136033	18136533
chr4	138281007	138281507
chr5	112057992	112058492
chr5	115107423	115107923
chr4	151677326	151677826
chr5	139233426	139233926
chr8	126485200	126485700
chr8	114148136	114148636
chr17	85441691	85442191
chr3	151977578	151978078
chr17	87742294	87742794
chr8	108659076	108659576
chr15	75261218	75261718
chr12	31958430	31958930
chr13	34554488	34554988
chr14	43929012	43929512
chr9	21726111	21726611
chr1	37370346	37370846
chr16	93579897	93580397
chr7	123399122	123399622
chr5	140457907	140458407
chr2	127242418	127242918
chr11	69722159	69722659
chr15	78233657	78234157
chr4	147836740	147837240
chr9	22131402	22131902
chr2	165285102	165285602
chr15	27910148	27910648
chr13	44401784	44402284
chr4	118104874	118105374
chr3	27178318	27178818
chr15	88705966	88706466
chr2	158546343	158546843
chr4	142793186	142793686
chr10	79255731	79256231
chr11	100376266	100376766
chr6	85310259	85310759
chr6	145616796	145617296
chr2	151751464	151751964
chr4	43665561	43666061
chr7	16788418	16788918
chr7	124145125	124145625
chr2	166291000	166291500
chr8	11308367	11308867
chr10	126958092	126958592
chr14	35674599	35675099
chr14	121484028	121484528
chr4	131453698	131454198
chr18	61274954	61275454
chr10	76032967	76033467
chr6	37490049	37490549
chr9	61137470	61137970
chr14	69859233	69859733
chr1	62874809	62875309
chr18	36101568	36102068
chr11	79551329	79551829
chr14	12658585	12659085
chr15	82015048	82015548
chr11	116194744	116195244
chr4	137302902	137303402
chr3	153332560	153333060
chr5	140826640	140827140
chr12	113983418	113983918
chr8	81116391	81116891
chr5	151861912	151862412
chr14	69964914	69965414
chr11	78230340	78230840
chr11	102230578	102231078
chr1	182721118	182721618
chr19	55219578	55220078
chr6	142829396	142829896
chr8	91537086	91537586
chr4	152393296	152393796
chr11	43763794	43764294
chr16	4946149	4946649
chr19	4557884	4558384
chr17	85012872	85013372
chr4	154730392	154730892
chr14	12944927	12945427
chr18	74173890	74174390
chr2	30510200	30510700
chr5	147784866	147785366
chr8	91187861	91188361
chr11	74664762	74665262
chr6	128052208	128052708
chr18	11288472	11288972
chr17	26154771	26155271
chr10	61197002	61197502
chr12	33606598	33607098
chr9	115406030	115406530
chr16	37857490	37857990
chr10	60179122	60179622
chr2	133002107	133002607
chr7	152411510	152412010
chr3	135137945	135138445
chr11	98548152	98548652
chr7	119907062	119907562
chr6	88692738	88693238
chr3	79363505	79364005
chr12	113972592	113973092
chr1	69503126	69503626
chr19	7234498	7234998
chr8	122541636	122542136
chr5	144992408	144992908
chr18	68125072	68125572
chr19	46603248	46603748
chr2	177062706	177063206
chr19	10104241	10104741
chr5	52755728	52756228
chr19	57055354	57055854
chr5	38527410	38527910
chr11	43704908	43705408
chr6	89599862	89600362
chr8	11735620	11736120
chr8	12492386	12492886
chr2	167042477	167042977
chr1	92119532	92120032
chr12	108230574	108231074
chr15	82340817	82341317
chr17	24761990	24762490
chr5	135511735	135512235
chr5	147017002	147017502
chr13	55269486	55269986
chr15	84108503	84109003
chr13	13455676	13456176
chr4	140609598	140610098
chr11	105027124	105027624
chr15	82375003	82375503
chr15	61993818	61994318
chr14	119239243	119239743
chr13	51913873	51914373
chr8	94278902	94279402
chr15	85580616	85581116
chr6	121254596	121255096
chr13	85266465	85266965
chr14	70736191	70736691
chr11	53864560	53865060
chr2	174823388	174823888
chr9	103623289	103623789
chr9	57940290	57940790
chr10	85757539	85758039
chr13	60191646	60192146
chr18	38339949	38340449
chr11	60471564	60472064
chr7	47938552	47939052
chr14	9159369	9159869
chr11	33022804	33023304
chr19	10145597	10146097
chr16	34320386	34320886
chr19	36869762	36870262
chr10	126470482	126470982
chr19	46499704	46500204
chr10	116315348	116315848
chr3	104481692	104482192
chr12	88423710	88424210
chr7	82899430	82899930
chr4	150227958	150228458
chr8	48961142	48961642
chr6	34856452	34856952
chr2	132697384	132697884
chr11	7097344	7097844
chr8	125768242	125768742
chr14	35170806	35171306
chr16	38771618	38772118
chr1	121116238	121116738
chr12	15824273	15824773
chr15	6266602	6267102
chr7	126654538	126655038
chr10	110597146	110597646
chr5	74407580	74408080
chr17	30620624	30621124
chr15	98039984	98040484
chr12	48934700	48935200
chr14	29355182	29355682
chr5	66973486	66973986
chr8	91392992	91393492
chr7	142244690	142245190
chr3	9599636	9600136
chr17	94044808	94045308
chr14	58026436	58026936
chr10	70159906	70160406
chr9	61570076	61570576
chr9	113915898	113916398
chr8	128883142	128883642
chr6	146908370	146908870
chr6	97428794	97429294
chr14	66748645	66749145
chr8	116554018	116554518
chr5	36233094	36233594
chr4	154620138	154620638
chr7	35743004	35743504
chr13	60297355	60297855
chr6	120751358	120751858
chr13	113250112	113250612
chr12	111453486	111453986
chr13	42531984	42532484
chr11	97437634	97438134
chr14	24650514	24651014
chr13	32646909	32647409
chr7	118115491	118115991
chr14	64854173	64854673
chr12	107120436	107120936
chr12	80790300	80790800
chr14	32394434	32394934
chr7	29091170	29091670
chr1	16176266	16176766
chr3	68318522	68319022
chr5	145979022	145979522
chr14	46879998	46880498
chr11	110314704	110315204
chr14	49497592	49498092
chr2	59529062	59529562
chr2	178341354	178341854
chr18	69586586	69587086
chr2	28891215	28891715
chr1	163056595	163057095
chr8	15222924	15223424
chr12	9450810	9451310
chr9	79838846	79839346
chr12	111482770	111483270
chr2	178521455	178521955
chr3	146106247	146106747
chr11	57115922	57116422
chr1	33737709	33738209
chr9	74770986	74771486
chr15	100260330	100260830
chr17	73215862	73216362
chr6	72252496	72252996
chr8	91111006	91111506
chr7	74935841	74936341
chr17	88719534	88720034
chr1	155526147	155526647
chr18	76428320	76428820
chr11	55066896	55067396
chr13	54285283	54285783
chr17	83419956	83420456
chr19	8704754	8705254
chr1	82586758	82587258
chr15	59223560	59224060
chr19	44407661	44408161
chr13	63336793	63337293
chr1	91209488	91209988
chr15	85007948	85008448
chr8	91022125	91022625
chr8	26623632	26624132
chr11	67442033	67442533
chr6	133119674	133120174
chr7	145784987	145785487
chr9	102748136	102748636
chr10	119253011	119253511
chr8	36730207	36730707
chr14	70839342	70839842
chr12	4701658	4702158
chr4	105917054	105917554
chr5	43542286	43542786
chr9	83452564	83453064
chr17	90045310	90045810
chr14	52675214	52675714
chr5	118128336	118128836
chr8	122875160	122875660
chr13	63800913	63801413
chr7	144104511	144105011
chr16	22698928	22699428
chr18	52633278	52633778
chr2	24342873	24343373
chr6	92020992	92021492
chr5	139395972	139396472
chr5	67712833	67713333
chr5	124305358	124305858
chr8	62984620	62985120
chr8	35003292	35003792
chr15	93409472	93409972
chr6	136852360	136852860
chr2	16319100	16319600
chr4	137600910	137601410
chr7	19618707	19619207
chr6	142421408	142421908
chr10	41779291	41779791
chr9	118142078	118142578
chr6	36679753	36680253
chr3	93273511	93274011
chr5	104264763	104265263
chr5	120588388	120588888
chr8	73956775	73957275
chr2	165627394	165627894
chr11	108058952	108059452
chr9	9144648	9145148
chr18	74193994	74194494
chr7	130144232	130144732
chr8	69212644	69213144
chr2	144827654	144828154
chr9	69031620	69032120
chr7	114744107	114744607
chr4	100968330	100968830
chr13	16408338	16408838
chr3	59723872	59724372
chr2	30899314	30899814
chr6	121260920	121261420
chr6	5588482	5588982
chr17	7936054	7936554
chr14	35734398	35734898
chr12	29402922	29403422
chr9	72562670	72563170
chr18	62118930	62119430
chr1	137897991	137898491
chr4	97546726	97547226
chr6	88638123	88638623
chr19	14675282	14675782
chr6	85138488	85138988
chr12	56639247	56639747
chr11	30562946	30563446
chr5	108309706	108310206
chr15	79804144	79804644
chr8	72522466	72522966
chr5	35348430	35348930
chr5	75858022	75858522
chr6	120416792	120417292
chr12	103509714	103510214
chr6	82022943	82023443
chr3	65662856	65663356
chr18	63267195	63267695
chr5	131694074	131694574
chr4	128091928	128092428
chr13	48034031	48034531
chr8	113958890	113959390
chr5	148422990	148423490
chr8	35098068	35098568
chr8	67424512	67425012
chr17	32594024	32594524
chr11	10377617	10378117
chr6	81768408	81768908
chr5	147477873	147478373
chr2	102041618	102042118
chr7	142949824	142950324
chr13	116532318	116532818
chr19	30241193	30241693
chr11	103934190	103934690
chr4	152254300	152254800
chr5	76056386	76056886
chr14	74890530	74891030
chr7	81998238	81998738
chr11	46512142	46512642
chr2	125854896	125855396
chr13	15459846	15460346
chr5	103332446	103332946
chr17	23868405	23868905
chr3	100289174	100289674
chr19	33244270	33244770
chr8	86636909	86637409
chr2	50405295	50405795
chr19	18250606	18251106
chr5	100675643	100676143
chr5	85134379	85134879
chr10	58798107	58798607
chr19	16187716	16188216
chr3	152447450	152447950
chr8	33120375	33120875
chr1	70738905	70739405
chr18	33716040	33716540
chr8	115267178	115267678
chr8	64533336	64533836
chr1	55203854	55204354
chr14	35980510	35981010
chr3	132539268	132539768
chr13	60211783	60212283
chr13	12199056	12199556
chr6	37803340	37803840
chr6	95395000	95395500
chr3	36106703	36107203
chr5	104585286	104585786
chr19	36902808	36903308
chr4	78419690	78420190
chr6	73469878	73470378
chr5	111335640	111336140
chr4	76956268	76956768
chr7	119617488	119617988
chr17	23013246	23013746
chr17	93445564	93446064
chr1	40241558	40242058
chr13	110304626	110305126
chr10	91469221	91469721
chr7	6303730	6304230
chr5	19438996	19439496
chr1	100039142	100039642
chr18	78394654	78395154
chr1	144549132	144549632
chr8	17290469	17290969
