# Supplementary material for: The nuclear receptor HNF4 drives a brush border gene program conserved across murine intestine, kidney, and embryonic yolk sac
Source: Nat Commun. 2021 May 17;12:2886. doi: 10.1038/s41467-021-22761-5 (PMC8129143; doi:10.1038/s41467-021-22761-5)
Supplement: Supplementary file 8 — Supplementary Data 5 [file 41467_2021_22761_MOESM8_ESM.xlsx]

## Sheet: GO_Common_DN
Supplementary Data 5. Gene ontology analysis of downregulated genes in the intestine and kidney upon HNF4 loss. Full tables of gene ontology analysis related to Fig. 2c.
Statistical tests were embedded in the DAVID package.
Gene ontology analysis of the 410 genes that are commonly downregulated in mouse intestine epithelium (Villin-CreERT2; Hnf4agDKO) and kidney (UBC-CreERT2; Hnf4aKO) upon Hnf4 loss
Category	Term	Count	%	PValue	Genes	List Total	Pop Hits	Pop Total	Fold Enrichment	Bonferroni	Benjamini	FDR
GOTERM_CC_DIRECT	GO:0070062~extracellular exosome	122	30.7305	1.21831e-21	GNPDA1, CNDP2, GGT1, BBOX1, CMBL, APOA4, TTR, ASPA, APOB, SLC2A5, PLS1, VNN1, AKR7A5, SLC4A4, GUCA2B, CLRN3, CDHR2, FBP1, CDHR5, LYPLA1, TCN2, ABCB1A, SERPINF2, TMEM106A, MGAM, ABAT, CAR4, SMIM24, WNT5B, ENPP3, ALDOB, ACP5, AGMAT, FTH1, ACE, GALM, FAM213A, APOC3, ENTPD5, B4GALT5, GPR155, GPD1, MOCS2, CUBN, ACY1, CFB, ACY3, UPB1, EPHX2, ABHD14A, FAM213B, ABCB6, SLC6A19, APEH, LAMP2, CD55, GGT6, EP…	371	2674	19662	2.41798	3.05797e-19	3.05797e-19	1.5837e-18
GOTERM_CC_DIRECT	GO:0031526~brush border membrane	21	5.28967	1.2216e-18	CUBN, SLC6A20B, CDHR2, SLC7A9, CDHR5, AQP7, SLC3A1, SLC9A3R1, SLC19A1, AMN, SLC6A19, MTTP, SLC26A6, ACE, CD36, ABCB1A, SLC2A2, ABCC2, CAR4, PDZK1, SLC46A1	371	70	19662	15.8992	3.06622e-16	1.53311e-16	1.58797e-15
GOTERM_BP_DIRECT	GO:0008152~metabolic process	38	9.57179	1.12124e-13	ACOX2, ACOX1, CNDP2, ARSG, EHHADH, ENPP3, HEXB, EDEM1, ACOX3, FAHD1, ASPA, MAN1A, SRR, GSTZ1, PAK1, TREH, ACAA1B, DLST, ACADM, ACY1, LPGAT1, ACY3, ACO1, UPB1, PM20D1, NAT2, FBP1, EPHX2, UAP1L1, FUCA2, METTL7B, ECI3, AADAC, PCX, HDHD3, ACAD11, SCP2, SLC27A2	341	463	18082	4.35206	1.69657e-10	1.69657e-10	1.86506e-10
GOTERM_CC_DIRECT	GO:0005777~peroxisome	20	5.03778	5.38323e-12	ACOX2, ACOX1, NUDT12, EHHADH, ACNAT1, AMACR, EPHX2, PHYH, ACOT4, PIPOX, ECI3, ACOX3, DHRS4, DAO, CAT, ACAD11, ACAA1B, SLC27A2, SCP2, CROT	371	131	19662	8.09119	1.3512e-09	4.50398e-10	6.99775e-09
GOTERM_CC_DIRECT	GO:0016324~apical plasma membrane	30	7.55668	5.393e-12	PRKCZ, SLC6A20B, SLC6A20A, SLC7A9, SLC19A1, AMN, SLC2A5, SLC2A2, SLC1A1, DPEP1, SLC12A6, CUBN, ACY3, CDHR2, CDHR5, SLC9A3R1, ABCG2, CYP4A10, CD55, SLC26A6, CD36, ABCB1A, SLC5A8, ABCC2, CAR4, PDZK1, DCXR, SLC46A1, ABCC6, SLC5A12	371	328	19662	4.84731	1.35365e-09	3.38412e-10	7.01045e-09
GOTERM_BP_DIRECT	GO:0055114~oxidation-reduction process	43	10.8312	9.8875e-12	ACOX2, ACOX1, SORD, HSD17B2, EHHADH, ADH7, AKR1C14, FTH1, BBOX1, PIPOX, ACOX3, FMO4, FMO5, MSRA, CRYL1, FAM213A, ADH1, FMO1, DAO, AKR7A5, CAT, HADH, SARDH, GPD1, ACADM, PYROXD2, FAM213B, PHYH, RDH5, CYP4B1, IYD, CYP4A10, DHRS4, DHFR, L2HGDH, PRODH2, CYP2D26, DPYD, DIO1, ACAD11, DCXR, BCO2, CRYM	341	676	18082	3.37298	1.49598e-08	7.47992e-09	1.64456e-08
GOTERM_BP_DIRECT	GO:0006629~lipid metabolic process	31	7.80856	3.3893e-09	ACOX2, ACOX1, HSD17B2, EHHADH, ABHD2, ASAH2, ACOX3, APOB, APOC3, CES1D, HADH, ACAA1B, IAH1, MOGAT2, ACADM, CUBN, LPGAT1, ACNAT1, EPHX2, FAM213B, ERLIN1, LYPLA1, CHPT1, PCK1, MTTP, PCX, SULT1B1, THEM4, SLC27A2, CROT, SMPD2	341	459	18082	3.5813	5.12799e-06	1.70933e-06	5.63732e-06
GOTERM_BP_DIRECT	GO:0055085~transmembrane transport	27	6.80101	6.42055e-09	SLC39A14, SLC37A4, SFXN1, SLC47A1, SLC2A5, SLC2A2, SLC30A2, SLC39A5, SLC22A1, GPR155, ABCB6, ABCG2, SLC26A6, SLC25A13, ABCB1A, SLC16A9, SLC13A1, SLC5A8, SLC5A9, SLC13A2, SLC18A1, SLC46A3, SLC5A11, SLC46A1, ABCC6, SLC5A12, CLCN5	341	364	18082	3.93328	9.71425e-06	2.42857e-06	1.06791e-05
GOTERM_CC_DIRECT	GO:0005903~brush border	13	3.27456	2.02049e-08	CUBN, EPS8, MYO7B, SLC2A2, CDHR2, VIL1, PLS1, ANKS4B, MYH14, TREH, PDZD3, DCXR, ESPN	371	77	19662	8.9476	5.07143e-06	1.01429e-06	2.62646e-05
GOTERM_CC_DIRECT	GO:0005783~endoplasmic reticulum	56	14.1058	2.38703e-08	SLC36A1, SEC24A, LRRC8B, ARSG, 1600014C10RIK, MFSD2A, TMEM64, APOB, CES1F, CES1G, CES1D, CAT, CES1E, SLC51A, CTSZ, LPGAT1, ACO1, ERLIN1, RDH5, AADAC, SLC26A6, G6PC, CD36, CYP2D26, SLC27A2, TM6SF2, SLC39A14, FGFR3, EDEM1, FMO4, FMO5, MIA2, A1CF, FMO1, MAN1A, ENTPD5, REEP6, NAT8, MOGAT2, HERPUD1, OSBPL3, CUBN, OSBPL6, RTN4R, FAM213B, ABCB6, CYP4B1, MTTP, CYP4A10, UGT2B38, TEX2, GRINA, DIO1, PDZD2, …	371	1323	19662	2.24327	5.99143e-06	9.98575e-07	3.10293e-05
GOTERM_CC_DIRECT	GO:0016020~membrane	184	46.3476	2.38948e-08	ALS2, SLC36A1, TMEM19, SLC6A20B, SLC6A20A, SLC6A4, SLC7A9, LPAR3, GGT1, AQP7, SLC52A2, C2CD2L, ADTRP, SLC2A5, SLC2A2, VNN1, SLC51B, SLC4A4, SLC51A, PQLC2, CLRN3, LRRC3, CDHR2, CDHR5, CHPT1, AADAC, MGAT3, CD36, ABCB1A, TMEM106A, CYP2D26, CAR4, TM6SF2, SMIM24, FRAS1, FGFR3, ENPP3, TMIGD1, SFXN1, TTC7, PAQR9, SYPL2, MIA2, PPP1R16B, ACE, TTYH2, ENTPD8, LMTK2, SLC30A2, SLC31A1, B4GALT5, REEP6, TMEM120…	371	6998	19662	1.39347	5.99759e-06	8.56801e-07	3.10612e-05
GOTERM_BP_DIRECT	GO:0006631~fatty acid metabolic process	17	4.28212	4.21211e-08	ACOX2, ACOX1, ACADM, EHHADH, ACNAT1, AMACR, FAM213B, LYPLA1, ACOX3, CYP4A10, CRYL1, CD36, THEM4, HADH, ACAA1B, SLC27A2, CROT	341	156	18082	5.77852	6.37271e-05	1.27457e-05	7.00587e-05
GOTERM_BP_DIRECT	GO:0006810~transport	68	17.1285	5.76169e-08	SLC36A1, SEC24A, SLC6A20B, LRRC8B, SLC6A20A, SLC6A4, SLC7A9, MFSD2A, AQP7, AMN, SLC52A2, APOA4, TTR, APOB, SLC2A5, SLC2A2, SLC35D2, SLC51B, SLC51A, SLC4A4, SLC1A1, PQLC2, SLC22A1, SLC3A1, TCN2, SLC26A6, CD36, RAB11FIP3, ABCB1A, SLC41A2, CROT, SNAP29, SLC39A14, SFXN1, SLC19A3, SLC47A1, SLC19A1, SYPL2, TTYH2, APOC3, SLC30A2, SLC39A5, EHD1, SLC31A1, OSBPL3, CUBN, OSBPL6, SLC10A5, SLC6A19, ABCB6, MTT…	341	1822	18082	1.97903	8.71706e-05	1.4529e-05	9.58325e-05
GOTERM_BP_DIRECT	GO:0006635~fatty acid beta-oxidation	10	2.51889	1.04976e-07	ACOX2, ACOX1, ACADM, EHHADH, HADH, ACAA1B, SLC27A2, ECI3, CROT, ACOX3	341	44	18082	12.0515	0.000158816	2.26895e-05	0.000174603
GOTERM_BP_DIRECT	GO:0042632~cholesterol homeostasis	10	2.51889	2.56026e-06	APOA4, MIA2, G6PC, APOB, APOC3, SLC37A4, EPHX2, EHD1, MTTP, NR1H3	341	63	18082	8.41689	0.00386619	0.000484094	0.00425833
GOTERM_BP_DIRECT	GO:0006855~drug transmembrane transport	6	1.51134	3.97468e-06	ABCB1A, ABCC2, SLC47A1, SLC31A1, SLC22A1, ABCG2	341	14	18082	22.7256	0.00599566	0.000667967	0.00661077
GOTERM_CC_DIRECT	GO:0005829~cytosol	61	15.3652	6.99298e-06	ALS2, CNDP2, EHHADH, SLC6A4, CMBL, APOA4, FAHD1, NLRC4, ASPA, CRYL1, SLC2A2, CES1F, GSTZ1, CES1D, DAO, CAT, PAK1, CHUK, FMNL1, ACO1, MLXIPL, FBP1, LYPLA1, HNF4G, CTNNBIP1, PGM3, CTH, SULT1B1, AS3MT, THEM4, CTSH, PRKCZ, GCLC, ALDOB, NPAS2, ADH1, APOC3, LMTK2, CDA, TPRKB, INPP5B, GCHFR, PSTPIP2, GPD1, DGKQ, OSBPL3, MOCS2, OSBPL6, NAT2, CIDEB, EPHX2, FAM213B, UAP1L1, VAV2, PCK1, DHFR, ADAP2, DPYD, S…	371	1784	19662	1.81213	0.0017537	0.000219381	0.00908987
GOTERM_BP_DIRECT	GO:0042953~lipoprotein transport	6	1.51134	8.40728e-06	MIA2, APOB, CUBN, CD36, APOC3, MTTP	341	16	18082	19.8849	0.0126397	0.00127122	0.0139827
GOTERM_BP_DIRECT	GO:0055088~lipid homeostasis	8	2.01511	1.01362e-05	ACOX2, APOA4, ACOX1, G6PC, ACADM, ACAD11, ACOX3, NR1H3	341	41	18082	10.3466	0.0152191	0.00139322	0.0168578
GOTERM_CC_DIRECT	GO:0043231~intracellular membrane-bounded organelle	33	8.31234	1.57012e-05	ACOX2, ALS2, ACOX1, PRKCZ, CYP2C44, HSD17B2, SLC37A4, ALDOB, FMO4, FMO5, APOB, FMO1, CAT, CHUK, PQLC2, DLST, CTSZ, ACO1, SLC9A3R1, CYP4B1, CYP4A10, UGT2B38, AADAC, SLC26A6, G6PC, DHRS4, CD36, RAB11FIP3, CYP2D26, CES2E, SCP2, SLC27A2, CROT	371	751	19662	2.32878	0.00393327	0.000437796	0.0204082
GOTERM_CC_DIRECT	GO:0031528~microvillus membrane	6	1.51134	4.6459e-05	CDHR2, CDHR5, SLC9A3R1, PDZK1, DPEP1, MTTP	371	22	19662	14.4538	0.0115938	0.00116547	0.0603758
GOTERM_CC_DIRECT	GO:0045177~apical part of cell	11	2.77078	6.37355e-05	REEP6, CUBN, CD36, ABCB1A, SRR, PDZD2, SLC9A3R1, AMN, PDZD3, DPEP1, CLCN5	371	115	19662	5.06931	0.0158708	0.00145332	0.0828189
GOTERM_CC_DIRECT	GO:0005739~mitochondrion	56	14.1058	7.10554e-05	ACOX2, GRPEL2, ACOX1, EHHADH, 1600014C10RIK, BBOX1, ACOX3, ASAH2, FAHD1, MSRA, GSTZ1, CAT, AKR7A5, HADH, SARDH, ACADM, ACO1, LYPLA1, PALLD, LAP3, CD36, DHRS4, AS3MT, TSTD1, ABAT, THEM4, SLC27A2, CROT, SORD, 9030617O03RIK, SFXN1, AGMAT, FTH1, FAM213A, ADH1, LACTB, ACAA1B, DLST, GPD1, AMACR, PHYH, ABCB6, ABCG2, GLYCTK, PCX, SLC25A13, L2HGDH, SLC25A10, TANGO2, HDHD3, PRODH2, ACAD11, SLC25A15, SCP2, …	371	1721	19662	1.72449	0.0176774	0.00148519	0.0923264
GOTERM_BP_DIRECT	GO:0032532~regulation of microvillus length	4	1.00756	0.000218058	CDHR2, VIL1, PLS1, CDHR5	341	7	18082	30.3008	0.281046	0.0271219	0.362072
GOTERM_BP_DIRECT	GO:0006749~glutathione metabolic process	7	1.76322	0.00029915	NAT8, GGT6, CTH, GCLC, GSTZ1, GGT1, GCLM	341	49	18082	7.5752	0.364079	0.0342224	0.496406
GOTERM_BP_DIRECT	GO:0050892~intestinal absorption	5	1.25945	0.000305052	MOGAT2, SLC26A6, CD36, ABCB1A, ACO1	341	18	18082	14.7296	0.369735	0.0324348	0.506176
GOTERM_BP_DIRECT	GO:0033539~fatty acid beta-oxidation using acyl-CoA dehydrogenase	5	1.25945	0.000380702	ACOX2, ACOX1, ACADM, ACAD11, ACOX3	341	19	18082	13.9543	0.437921	0.0376793	0.63133
GOTERM_BP_DIRECT	GO:0007584~response to nutrient	8	2.01511	0.000439351	CUBN, GCLC, SLC6A4, SLC37A4, C2, DPYD, GCLM, SLC6A19	341	73	18082	5.81111	0.485667	0.0407037	0.728256
GOTERM_BP_DIRECT	GO:0005975~carbohydrate metabolic process	13	3.27456	0.000545273	GPD1, GNPDA1, HEXB, FBP1, SLC3A1, FUCA2, KHK, PGM3, GALM, AMDHD2, MGAM, DCXR, B4GALT5	341	206	18082	3.34633	0.561863	0.0473832	0.903081
GOTERM_BP_DIRECT	GO:0006750~glutathione biosynthetic process	4	1.00756	0.000716845	GGT6, GCLC, GGT1, GCLM	341	10	18082	21.2106	0.66209	0.0584958	1.18565
GOTERM_BP_DIRECT	GO:0015893~drug transport	4	1.00756	0.000716845	ABCB1A, SLC18A1, SLC47A1, ABCG2	341	10	18082	21.2106	0.66209	0.0584958	1.18565
GOTERM_BP_DIRECT	GO:0006641~triglyceride metabolic process	6	1.51134	0.000777307	G6PC, CD36, APOC3, SLC37A4, CAT, MTTP	341	39	18082	8.15791	0.691651	0.0600441	1.28505
GOTERM_BP_DIRECT	GO:0008202~steroid metabolic process	8	2.01511	0.00102456	G6PC, APOB, CUBN, DHRS4, SULT1B1, SLC37A4, ERLIN1, MTTP	341	84	18082	5.05013	0.787953	0.0746169	1.69054
GOTERM_BP_DIRECT	GO:0051791~medium-chain fatty acid metabolic process	3	0.755668	0.00104444	ACADM, CES1D, CROT	341	3	18082	53.0264	0.794244	0.0725245	1.72308
GOTERM_BP_DIRECT	GO:0006865~amino acid transport	6	1.51134	0.00109684	SLC36A1, SLC6A20A, SLC7A9, SLC3A1, SLC6A19, PQLC2	341	42	18082	7.5752	0.809941	0.072696	1.80878
GOTERM_BP_DIRECT	GO:0006094~gluconeogenesis	5	1.25945	0.00132373	GPD1, PCX, G6PC, FBP1, PCK1	341	26	18082	10.1974	0.865222	0.0834474	2.17908
GOTERM_BP_DIRECT	GO:0006836~neurotransmitter transport	6	1.51134	0.00150461	SLC6A20B, SLC6A20A, SLC6A4, SLC18A1, SLC6A19, SLC22A1	341	45	18082	7.07019	0.89753	0.0905583	2.47335
GOTERM_CC_DIRECT	GO:0031988~membrane-bounded vesicle	4	1.00756	0.00164302	SLC26A6, GGT1, SLC47A1, MTTP	371	13	19662	16.3069	0.338164	0.0312503	2.11485
GOTERM_BP_DIRECT	GO:0006044~N-acetylglucosamine metabolic process	4	1.00756	0.00205627	AMDHD2, MGAT3, GNPDA1, HEXB	341	14	18082	15.1504	0.955592	0.117126	3.3657
GOTERM_BP_DIRECT	GO:0015889~cobalamin transport	3	0.755668	0.00206289	CUBN, AMN, TCN2	341	4	18082	39.7698	0.956036	0.113229	3.37637
GOTERM_CC_DIRECT	GO:0005789~endoplasmic reticulum membrane	26	6.54912	0.00212835	REEP6, MOGAT2, NAT8, HERPUD1, OSBPL3, SEC24A, LPGAT1, LRRC8B, OSBPL6, 1600014C10RIK, MFSD2A, ERLIN1, ANKS4B, ABCB6, CYP4B1, CYP4A10, AADAC, FMO4, MIA2, FMO5, FMO1, CYP2D26, DIO1, SLC51A, SLC27A2, TM6SF2	371	710	19662	1.94075	0.414205	0.0374786	2.73161
GOTERM_BP_DIRECT	GO:0006637~acyl-CoA metabolic process	5	1.25945	0.00258782	EHHADH, ACNAT1, CES1D, SCP2, ACOT4	341	31	18082	8.55264	0.980168	0.135152	4.21826
GOTERM_BP_DIRECT	GO:0051289~protein homotetramerization	7	1.76322	0.00267761	CTH, ACADM, SRR, FBP1, CDA, CAT, DCXR	341	74	18082	5.01601	0.982693	0.134875	4.36159
GOTERM_CC_DIRECT	GO:0005902~microvillus	7	1.76322	0.00308117	MYO7B, VIL1, ANKS4B, SLC9A3R1, CD302, DCXR, ESPN	371	76	19662	4.88133	0.539097	0.0503273	3.93204
GOTERM_BP_DIRECT	GO:0001887~selenium compound metabolic process	3	0.755668	0.00339543	CTH, SEPHS2, SEPP1	341	5	18082	31.8158	0.994178	0.162597	5.50009
GOTERM_BP_DIRECT	GO:0071332~cellular response to fructose stimulus	3	0.755668	0.00339543	SLC26A6, SLC2A5, PCK1	341	5	18082	31.8158	0.994178	0.162597	5.50009
GOTERM_BP_DIRECT	GO:0046618~drug export	3	0.755668	0.00339543	NR1I2, ABCB1A, ABCG2	341	5	18082	31.8158	0.994178	0.162597	5.50009
GOTERM_BP_DIRECT	GO:0006811~ion transport	22	5.54156	0.00361614	SLC12A6, SLC39A14, LRRC8B, SFXN1, SLC10A5, TCN2, SLC26A6, TTYH2, SLC41A2, SLC5A8, SLC13A1, SLC13A2, SLC5A9, SLC30A2, SLC39A5, SLC4A4, SLC31A1, PDZD3, SLC5A11, SLC5A12, SLC22A1, CLCN5	341	584	18082	1.99757	0.995835	0.166986	5.84757
GOTERM_BP_DIRECT	GO:0015908~fatty acid transport	4	1.00756	0.00436007	CD36, MFSD2A, SLC27A2, CROT	341	18	18082	11.7836	0.998655	0.192058	7.01001
GOTERM_BP_DIRECT	GO:0006869~lipid transport	8	2.01511	0.00500345	APOA4, APOB, OSBPL3, OSBPL6, APOC3, MFSD2A, SCP2, MTTP	341	111	18082	3.82172	0.999494	0.211138	8.00444
GOTERM_BP_DIRECT	GO:0070327~thyroid hormone transport	3	0.755668	0.00502996	TTR, ABCC2, CRYM	341	6	18082	26.5132	0.999514	0.206418	8.0452
GOTERM_BP_DIRECT	GO:0015884~folic acid transport	3	0.755668	0.00502996	SLC19A3, SLC19A1, SLC46A1	341	6	18082	26.5132	0.999514	0.206418	8.0452
GOTERM_BP_DIRECT	GO:0001523~retinoid metabolic process	4	1.00756	0.0051062	APOA4, ADH1, APOC3, ADH7	341	19	18082	11.1635	0.999567	0.203723	8.16232
GOTERM_BP_DIRECT	GO:0008203~cholesterol metabolic process	7	1.76322	0.00665026	APOA4, APOB, CUBN, APOC3, ERLIN1, CAT, MTTP	341	89	18082	4.17062	0.999959	0.250569	10.5044
GOTERM_BP_DIRECT	GO:0010886~positive regulation of cholesterol storage	3	0.755668	0.00695473	APOB, CD36, EHD1	341	7	18082	22.7256	0.999974	0.254211	10.9596
GOTERM_BP_DIRECT	GO:0010033~response to organic substance	6	1.51134	0.00750225	SERPINF2, DGKD, PAK1, CHUK, CES2H, ASAH2	341	65	18082	4.89474	0.999989	0.265039	11.7727
GOTERM_BP_DIRECT	GO:0043171~peptide catabolic process	4	1.00756	0.00778471	ACE, ACY1, CNDP2, PM20D1	341	22	18082	9.64116	0.999993	0.267409	12.1894
GOTERM_CC_DIRECT	GO:0005887~integral component of plasma membrane	34	8.56423	0.00789578	SLC39A14, FGFR3, SLC6A20B, SLC6A20A, SLC6A4, SLC7A9, AQP7, SLC19A3, GGT1, MFSD2A, SLC19A1, SLC52A2, SLC2A5, KCNK5, SLC39A5, SLC4A4, CLEC2H, SLC22A1, SLC12A6, RTN4R, SLC3A1, SLC10A5, SECTM1B, SLC6A19, SLC26A6, SLC13A1, SLC5A8, SLC13A2, SLC5A9, SLC18A1, ABCC2, SLC5A11, CLCN5, SLC5A12	371	1126	19662	1.60027	0.863265	0.116935	9.79141
GOTERM_CC_DIRECT	GO:0016021~integral component of membrane	153	38.539	0.00806246	SMLR1, SLC36A1, TMEM19, SLC6A20B, SLC6A20A, SLC6A4, LPAR3, SLC7A9, GGT1, AQP7, SLC52A2, C2CD2L, ACBD4, DMXL1, ADTRP, SLC2A5, SLC2A2, KCNK5, VNN1, SLC51B, SLC4A4, SLC51A, PQLC2, CLRN3, LRRC3, CDHR2, CDHR5, CHPT1, AADAC, MGAT3, CD36, ABCB1A, TMEM106A, MGAM, CYP2D26, TM6SF2, SMIM24, FRAS1, FGFR3, ENPP3, TMIGD1, SFXN1, PAQR9, SYPL2, MIA2, ACE, FAM213A, TTYH2, ENTPD8, ENTPD5, LMTK2, SLC30A2, SLC31A1, …	371	6878	19662	1.17892	0.868911	0.112656	9.98822
GOTERM_CC_DIRECT	GO:0031090~organelle membrane	7	1.76322	0.00867007	CYP4A10, FMO4, AADAC, FMO5, FMO1, CYP2D26, CYP4B1	371	94	19662	3.94661	0.887598	0.114344	10.7023
GOTERM_BP_DIRECT	GO:0006814~sodium ion transport	8	2.01511	0.00903219	SLC13A1, SLC5A8, SLC5A9, SLC13A2, SLC10A5, SLC4A4, SLC5A11, SLC5A12	341	124	18082	3.42106	0.999999	0.296716	14.0077
GOTERM_BP_DIRECT	GO:0006048~UDP-N-acetylglucosamine biosynthetic process	3	0.755668	0.00915829	PGM3, GNPDA1, UAP1L1	341	8	18082	19.8849	0.999999	0.293907	14.1895
GOTERM_BP_DIRECT	GO:0034383~low-density lipoprotein particle clearance	3	0.755668	0.00915829	APOB, CD36, EHD1	341	8	18082	19.8849	0.999999	0.293907	14.1895
GOTERM_BP_DIRECT	GO:0006520~cellular amino acid metabolic process	4	1.00756	0.00995238	DDC, ACY1, PM20D1, SRR	341	24	18082	8.83773	1	0.308649	15.3262
GOTERM_BP_DIRECT	GO:0042572~retinol metabolic process	4	1.00756	0.00995238	TTR, ADH1, ADH7, RDH5	341	24	18082	8.83773	1	0.308649	15.3262
GOTERM_BP_DIRECT	GO:0046415~urate metabolic process	3	0.755668	0.0116296	G6PC, SLC16A9, ABCG2	341	9	18082	17.6755	1	0.34387	17.6807
GOTERM_BP_DIRECT	GO:0006000~fructose metabolic process	3	0.755668	0.0116296	KHK, ALDOB, FBP1	341	9	18082	17.6755	1	0.34387	17.6807
GOTERM_CC_DIRECT	GO:0031982~vesicle	9	2.267	0.0126146	ALS2, PRKCZ, SLC26A6, ACE, EPS8, GGT1, SLC9A3R1, SLC47A1, MTTP	371	164	19662	2.90839	0.958679	0.154397	15.2124
GOTERM_BP_DIRECT	GO:0014823~response to activity	5	1.25945	0.0133871	GCLC, CAT, HADH, GCLM, PCK1	341	49	18082	5.41086	1	0.377629	20.0818
GOTERM_BP_DIRECT	GO:0070328~triglyceride homeostasis	4	1.00756	0.0138	APOA4, MIA2, APOC3, NR1H3	341	27	18082	7.85576	1	0.379876	20.6363
GOTERM_CC_DIRECT	GO:0005615~extracellular space	41	10.3275	0.0168867	WNT5B, PODN, ARSG, HEXB, GGT1, FAM132A, AMN, APOA4, TTR, ACE, APOB, SMPDL3A, APOC3, PROZ, CES1F, CES1G, VNN1, CES1D, SEPP1, CES1E, CAT, VWA1, MTMR4, DPEP1, THPO, IHH, CTSZ, CFB, PM20D1, FUCA2, TCN2, TINAG, LAMP2, CD36, SERPINF2, ACE2, CES2B, GPT, CES2E, CTSH, CES2H	371	1504	19662	1.44474	0.986085	0.19244	19.8593
GOTERM_CC_DIRECT	GO:0005778~peroxisomal membrane	5	1.25945	0.0175157	ACOX1, DHRS4, DAO, CAT, SLC27A2	371	53	19662	4.99975	0.98815	0.190396	20.5233
GOTERM_BP_DIRECT	GO:0006091~generation of precursor metabolites and energy	3	0.755668	0.0205432	ACOX1, GNPDA1, CROT	341	12	18082	13.2566	1	0.502372	29.1955
GOTERM_BP_DIRECT	GO:0042157~lipoprotein metabolic process	4	1.00756	0.0218482	APOA4, APOB, APOC3, MTTP	341	32	18082	6.6283	1	0.516441	30.7484
GOTERM_CC_DIRECT	GO:0005764~lysosome	13	3.27456	0.0234931	SLC36A1, CTSZ, FGFR3, CUBN, ARSG, ALDOB, HEXB, ACP5, LAMP2, ACE, CAT, CTSH, PQLC2	371	331	19662	2.08147	0.997438	0.237562	26.5844
GOTERM_BP_DIRECT	GO:0006536~glutamate metabolic process	3	0.755668	0.0239805	GCLC, GGT1, GCLM	341	13	18082	12.2369	1	0.542223	33.2169
GOTERM_BP_DIRECT	GO:0070528~protein kinase C signaling	3	0.755668	0.0239805	PRKCZ, SLC26A6, DGKQ	341	13	18082	12.2369	1	0.542223	33.2169
GOTERM_BP_DIRECT	GO:0030033~microvillus assembly	3	0.755668	0.0239805	VIL1, PLS1, SLC9A3R1	341	13	18082	12.2369	1	0.542223	33.2169
GOTERM_CC_DIRECT	GO:0042627~chylomicron	3	0.755668	0.0240198	APOA4, APOB, APOC3	371	13	19662	12.2301	0.997763	0.233046	27.0975
GOTERM_CC_DIRECT	GO:0005737~cytoplasm	144	36.272	0.0254712	ALS2, GNPDA1, CNDP2, DQX1, AQP7, BBOX1, CMBL, FAHD1, ASPA, NLRC4, APOB, SLC2A2, CES1F, PLS1, CES1D, AKR7A5, HADH, FBXO22, NUDT12, FBP1, MLXIPL, LYPLA1, METTL7B, HYKK, SULT1B1, PODN, FGFR3, ALDOB, TTC7, ACE, GALM, SBK1, FAM213A, LMTK2, SRR, SLC30A2, DYRK2, SSX2IP, SLC31A1, NR1H3, GPD1, MOCS2, ACY1, CUBN, OSBPL3, ACY3, UPB1, OSBPL6, EPHX2, ABHD14A, FAM213B, VAV2, GLYCTK, APEH, ADAP2, EPS8, MLX, PPI…	371	6631	19662	1.1509	0.99846	0.236497	28.4943
GOTERM_BP_DIRECT	GO:0006898~receptor-mediated endocytosis	5	1.25945	0.0262683	APOB, CUBN, CD36, AMN, FTH1	341	60	18082	4.41887	1	0.567887	35.7735
GOTERM_BP_DIRECT	GO:0006508~proteolysis	19	4.78589	0.0272825	CTSZ, CYM, PEPD, ACY1, CFB, CNDP2, PM20D1, GGT1, SCRN2, LAP3, APEH, ACE, PROZ, ACE2, MEP1B, C2, CTSH, DPEP1, IHH	341	582	18082	1.7311	1	0.574343	36.8771
GOTERM_BP_DIRECT	GO:0042493~response to drug	13	3.27456	0.0273148	SORD, SLC6A4, AQP7, GCLM, SRR, CYP2D26, ABAT, CAT, DPYD, ABCC2, HADH, CHUK, CROT	341	339	18082	2.03346	1	0.567445	36.912
GOTERM_BP_DIRECT	GO:0015804~neutral amino acid transport	3	0.755668	0.0276345	SLC36A1, SLC7A9, SLC6A19	341	14	18082	11.3628	1	0.564545	37.256
GOTERM_BP_DIRECT	GO:0008272~sulfate transport	3	0.755668	0.0276345	SLC26A6, SLC25A10, SLC13A1	341	14	18082	11.3628	1	0.564545	37.256
GOTERM_BP_DIRECT	GO:0045723~positive regulation of fatty acid biosynthetic process	3	0.755668	0.0276345	APOA4, MLXIPL, NR1H3	341	14	18082	11.3628	1	0.564545	37.256
GOTERM_BP_DIRECT	GO:0045821~positive regulation of glycolytic process	3	0.755668	0.0276345	GPD1, ENTPD5, MLXIPL	341	14	18082	11.3628	1	0.564545	37.256
GOTERM_BP_DIRECT	GO:0009617~response to bacterium	4	1.00756	0.027671	NLRP6, VIL1, ADH7, FUCA2	341	35	18082	6.06016	1	0.558011	37.2952
GOTERM_BP_DIRECT	GO:0042573~retinoic acid metabolic process	3	0.755668	0.031496	ADH1, ADH7, BCO2	341	15	18082	10.6053	1	0.598917	41.2742
GOTERM_BP_DIRECT	GO:0008643~carbohydrate transport	4	1.00756	0.031966	SLC2A5, SLC2A2, SLC35D2, SLC5A11	341	37	18082	5.73258	1	0.597584	41.7464
GOTERM_BP_DIRECT	GO:0051260~protein homooligomerization	9	2.267	0.033087	TMEM120A, ALS2, NLRC4, DGKD, SLC6A4, EHD1, SLC1A1, KCTD14, SLC22A1	341	197	18082	2.42253	1	0.603703	42.8584
GOTERM_BP_DIRECT	GO:0035729~cellular response to hepatocyte growth factor stimulus	3	0.755668	0.0355559	GCLC, VIL1, GCLM	341	16	18082	9.94245	1	0.62399	45.2373
GOTERM_BP_DIRECT	GO:0050435~beta-amyloid metabolic process	3	0.755668	0.0355559	NAT8, APEH, ACE	341	16	18082	9.94245	1	0.62399	45.2373
GOTERM_BP_DIRECT	GO:0000038~very long-chain fatty acid metabolic process	3	0.755668	0.0355559	ACOX1, SLC27A2, ACOT4	341	16	18082	9.94245	1	0.62399	45.2373
GOTERM_BP_DIRECT	GO:0033540~fatty acid beta-oxidation using acyl-CoA oxidase	2	0.503778	0.0372539	ACOX1, ACOX3	341	2	18082	53.0264	1	0.634962	46.8191
GOTERM_BP_DIRECT	GO:0097089~methyl-branched fatty acid metabolic process	2	0.503778	0.0372539	PHYH, SLC27A2	341	2	18082	53.0264	1	0.634962	46.8191
GOTERM_BP_DIRECT	GO:0090675~intermicrovillar adhesion	2	0.503778	0.0372539	CDHR2, CDHR5	341	2	18082	53.0264	1	0.634962	46.8191
GOTERM_BP_DIRECT	GO:0016999~antibiotic metabolic process	2	0.503778	0.0372539	ABCC2, DPEP1	341	2	18082	53.0264	1	0.634962	46.8191
GOTERM_BP_DIRECT	GO:0051958~methotrexate transport	2	0.503778	0.0372539	SLC19A1, SLC46A1	341	2	18082	53.0264	1	0.634962	46.8191
GOTERM_BP_DIRECT	GO:0019483~beta-alanine biosynthetic process	2	0.503778	0.0372539	UPB1, DPYD	341	2	18082	53.0264	1	0.634962	46.8191
GOTERM_BP_DIRECT	GO:0046370~fructose biosynthetic process	2	0.503778	0.0372539	SORD, GNPDA1	341	2	18082	53.0264	1	0.634962	46.8191
GOTERM_BP_DIRECT	GO:0097069~cellular response to thyroxine stimulus	2	0.503778	0.0372539	GCLC, GCLM	341	2	18082	53.0264	1	0.634962	46.8191
GOTERM_BP_DIRECT	GO:0070178~D-serine metabolic process	2	0.503778	0.0372539	SRR, DAO	341	2	18082	53.0264	1	0.634962	46.8191
GOTERM_BP_DIRECT	GO:0019626~short-chain fatty acid catabolic process	2	0.503778	0.0372539	CES1F, CES1D	341	2	18082	53.0264	1	0.634962	46.8191
GOTERM_BP_DIRECT	GO:0006534~cysteine metabolic process	2	0.503778	0.0372539	GCLC, GCLM	341	2	18082	53.0264	1	0.634962	46.8191
GOTERM_BP_DIRECT	GO:0051610~serotonin uptake	2	0.503778	0.0372539	SLC6A4, SLC18A1	341	2	18082	53.0264	1	0.634962	46.8191
GOTERM_CC_DIRECT	GO:0017109~glutamate-cysteine ligase complex	2	0.503778	0.0372829	GCLC, GCLM	371	2	19662	52.9973	0.999928	0.317147	38.9764
GOTERM_CC_DIRECT	GO:0016323~basolateral plasma membrane	9	2.267	0.0387245	SLC12A6, SLC26A6, SLC2A2, SLC39A5, SLC4A4, SLC19A1, ABCC6, MTTP, SLC22A1	371	203	19662	2.34963	0.99995	0.317008	40.1537
GOTERM_CC_DIRECT	GO:0031966~mitochondrial membrane	6	1.51134	0.0420808	SORD, ACADM, SLC25A10, 1600014C10RIK, ACAD11, ABCG2	371	101	19662	3.14835	0.999979	0.329455	42.8137
GOTERM_BP_DIRECT	GO:0001676~long-chain fatty acid metabolic process	3	0.755668	0.0442362	CD36, SLC27A2, ACOT4	341	18	18082	8.83773	1	0.6928	52.883
GOTERM_BP_DIRECT	GO:0007568~aging	8	2.01511	0.0453796	MSRA, GCLC, SRR, ABAT, CAT, GCLM, SCP2, PCK1	341	173	18082	2.45209	1	0.696067	53.8119
GOTERM_CC_DIRECT	GO:0005788~endoplasmic reticulum lumen	6	1.51134	0.0467267	WNT5B, CES1G, CES1D, CES1E, SLC27A2, RDH5	371	104	19662	3.05754	0.999994	0.348823	46.316
GOTERM_CC_DIRECT	GO:0034361~very-low-density lipoprotein particle	3	0.755668	0.0489155	APOA4, APOB, APOC3	371	19	19662	8.368	0.999997	0.352138	47.8964
GOTERM_CC_DIRECT	GO:0031225~anchored component of membrane	7	1.76322	0.0506946	CD55, RTN4R, VNN1, TREH, CAR4, NT5E, DPEP1	371	141	19662	2.63107	0.999998	0.352912	49.1492
GOTERM_BP_DIRECT	GO:0006879~cellular iron ion homeostasis	4	1.00756	0.0523728	ACO1, TTC7, ABCB6, FTH1	341	45	18082	4.71346	1	0.742442	59.1287
GOTERM_BP_DIRECT	GO:0019433~triglyceride catabolic process	3	0.755668	0.053608	APOA4, APOB, APOC3	341	20	18082	7.95396	1	0.745033	60.0058
GOTERM_BP_DIRECT	GO:0030301~cholesterol transport	3	0.755668	0.053608	APOB, CD36, SCP2	341	20	18082	7.95396	1	0.745033	60.0058
GOTERM_CC_DIRECT	GO:0097225~sperm midpiece	3	0.755668	0.0536904	SLC26A6, ACE, SLC9A3R1	371	20	19662	7.9496	0.999999	0.360344	51.1963
GOTERM_BP_DIRECT	GO:0061625~glycolytic process through fructose-1-phosphate	2	0.503778	0.0553587	KHK, ALDOB	341	3	18082	35.3509	1	0.750866	61.2187
GOTERM_BP_DIRECT	GO:1904970~brush border assembly	2	0.503778	0.0553587	MYO7B, ANKS4B	341	3	18082	35.3509	1	0.750866	61.2187
GOTERM_BP_DIRECT	GO:0006046~N-acetylglucosamine catabolic process	2	0.503778	0.0553587	AMDHD2, GNPDA1	341	3	18082	35.3509	1	0.750866	61.2187
GOTERM_BP_DIRECT	GO:0060856~establishment of blood-brain barrier	2	0.503778	0.0553587	ABCB1A, MFSD2A	341	3	18082	35.3509	1	0.750866	61.2187
GOTERM_BP_DIRECT	GO:0006562~proline catabolic process	2	0.503778	0.0553587	PRODH2, DAO	341	3	18082	35.3509	1	0.750866	61.2187
GOTERM_BP_DIRECT	GO:1902896~terminal web assembly	2	0.503778	0.0553587	VIL1, PLS1	341	3	18082	35.3509	1	0.750866	61.2187
GOTERM_BP_DIRECT	GO:0019344~cysteine biosynthetic process	2	0.503778	0.0553587	CTH, GGT1	341	3	18082	35.3509	1	0.750866	61.2187
GOTERM_BP_DIRECT	GO:0061624~fructose catabolic process to hydroxyacetone phosphate and glyceraldehyde-3-phosphate	2	0.503778	0.0553587	KHK, ALDOB	341	3	18082	35.3509	1	0.750866	61.2187
GOTERM_BP_DIRECT	GO:0006082~organic acid metabolic process	2	0.503778	0.0553587	ACADM, FMO1	341	3	18082	35.3509	1	0.750866	61.2187
GOTERM_CC_DIRECT	GO:0020018~ciliary pocket membrane	2	0.503778	0.0554011	SNAP29, EHD1	371	3	19662	35.3315	0.999999	0.360491	52.3308
GOTERM_BP_DIRECT	GO:0006807~nitrogen compound metabolic process	3	0.755668	0.0636083	UPB1, NADSYN1, VNN1	341	22	18082	7.23087	1	0.793686	66.4832
GOTERM_BP_DIRECT	GO:0015701~bicarbonate transport	3	0.755668	0.0636083	SLC26A6, SLC4A4, CAR4	341	22	18082	7.23087	1	0.793686	66.4832
GOTERM_BP_DIRECT	GO:0036233~glycine import	2	0.503778	0.0731239	SLC6A20B, SLC6A20A	341	4	18082	26.5132	1	0.833899	71.7199
GOTERM_BP_DIRECT	GO:0006116~NADH oxidation	2	0.503778	0.0731239	GPD1, ALDOB	341	4	18082	26.5132	1	0.833899	71.7199
GOTERM_BP_DIRECT	GO:0060392~negative regulation of SMAD protein import into nucleus	2	0.503778	0.0731239	PBLD2, PBLD1	341	4	18082	26.5132	1	0.833899	71.7199
GOTERM_BP_DIRECT	GO:0051409~response to nitrosative stress	2	0.503778	0.0731239	GCLC, GCLM	341	4	18082	26.5132	1	0.833899	71.7199
GOTERM_BP_DIRECT	GO:0044752~response to human chorionic gonadotropin	2	0.503778	0.0731239	GCLC, GCLM	341	4	18082	26.5132	1	0.833899	71.7199
GOTERM_BP_DIRECT	GO:0045329~carnitine biosynthetic process	2	0.503778	0.0731239	ACADM, BBOX1	341	4	18082	26.5132	1	0.833899	71.7199
GOTERM_BP_DIRECT	GO:0034197~triglyceride transport	2	0.503778	0.0731239	CD36, MTTP	341	4	18082	26.5132	1	0.833899	71.7199
GOTERM_BP_DIRECT	GO:0051900~regulation of mitochondrial depolarization	2	0.503778	0.0731239	GCLC, GCLM	341	4	18082	26.5132	1	0.833899	71.7199
GOTERM_BP_DIRECT	GO:2000189~positive regulation of cholesterol homeostasis	2	0.503778	0.0731239	SEC24A, NR1H3	341	4	18082	26.5132	1	0.833899	71.7199
GOTERM_BP_DIRECT	GO:0015842~aminergic neurotransmitter loading into synaptic vesicle	2	0.503778	0.0731239	DDC, SLC18A1	341	4	18082	26.5132	1	0.833899	71.7199
GOTERM_BP_DIRECT	GO:0001951~intestinal D-glucose absorption	2	0.503778	0.0731239	VIL1, PLS1	341	4	18082	26.5132	1	0.833899	71.7199
GOTERM_BP_DIRECT	GO:0006069~ethanol oxidation	2	0.503778	0.0731239	ADH1, ADH7	341	4	18082	26.5132	1	0.833899	71.7199
GOTERM_BP_DIRECT	GO:0009750~response to fructose	2	0.503778	0.0731239	KHK, SLC2A5	341	4	18082	26.5132	1	0.833899	71.7199
GOTERM_BP_DIRECT	GO:0035556~intracellular signal transduction	13	3.27456	0.0738235	PRKCZ, DEPDC7, GPR155, MAST2, SGK2, DGKQ, DGKD, DEF8, MLXIPL, CHN2, ASB13, VAV2, SMPD2	341	400	18082	1.72336	1	0.832223	72.0728
GOTERM_BP_DIRECT	GO:0006826~iron ion transport	3	0.755668	0.0741774	SLC39A14, SFXN1, FTH1	341	24	18082	6.6283	1	0.829127	72.2498
GOTERM_BP_DIRECT	GO:0043401~steroid hormone mediated signaling pathway	4	1.00756	0.0776397	NR1I2, ABHD2, HNF4G, NR1H3	341	53	18082	4.00199	1	0.838794	73.9264
GOTERM_BP_DIRECT	GO:0009636~response to toxic substance	5	1.25945	0.0788771	DDC, SLC6A4, EPHX2, CES1D, CHUK	341	86	18082	3.08293	1	0.839281	74.5021
GOTERM_BP_DIRECT	GO:0032456~endocytic recycling	3	0.755668	0.0796577	RAB11FIP3, LMTK2, EHD1	341	25	18082	6.36317	1	0.838006	74.8591
GOTERM_CC_DIRECT	GO:0042995~cell projection	20	5.03778	0.0806728	SNAP29, OSBPL3, SORD, MPP1, MYO7B, CDHR2, VIL1, CDHR5, ANKS4B, SLC9A3R1, PALLD, ESPN, PPP1R16B, EPS8, PAK1, SSX2IP, EHD1, THEM4, CD302, DPEP1	371	712	19662	1.48869	1	0.472586	66.4924
GOTERM_BP_DIRECT	GO:0006829~zinc II ion transport	3	0.755668	0.0852594	SLC39A14, SLC30A2, SLC39A5	341	26	18082	6.11843	1	0.854292	77.2867
GOTERM_BP_DIRECT	GO:0046464~acylglycerol catabolic process	2	0.503778	0.090556	CES1D, ABHD2	341	5	18082	21.2106	1	0.867712	79.3779
GOTERM_BP_DIRECT	GO:0003081~regulation of systemic arterial blood pressure by renin-angiotensin	2	0.503778	0.090556	ACE, ACE2	341	5	18082	21.2106	1	0.867712	79.3779
GOTERM_BP_DIRECT	GO:0031325~positive regulation of cellular metabolic process	2	0.503778	0.090556	MLX, MLXIPL	341	5	18082	21.2106	1	0.867712	79.3779
GOTERM_BP_DIRECT	GO:2000121~regulation of removal of superoxide radicals	2	0.503778	0.090556	DHFR, CD36	341	5	18082	21.2106	1	0.867712	79.3779
GOTERM_BP_DIRECT	GO:0090324~negative regulation of oxidative phosphorylation	2	0.503778	0.090556	APOC3, MLXIPL	341	5	18082	21.2106	1	0.867712	79.3779
GOTERM_BP_DIRECT	GO:0001561~fatty acid alpha-oxidation	2	0.503778	0.090556	PHYH, SLC27A2	341	5	18082	21.2106	1	0.867712	79.3779
GOTERM_BP_DIRECT	GO:0015760~glucose-6-phosphate transport	2	0.503778	0.090556	G6PC, SLC37A4	341	5	18082	21.2106	1	0.867712	79.3779
GOTERM_CC_DIRECT	GO:0034363~intermediate-density lipoprotein particle	2	0.503778	0.0906238	APOB, APOC3	371	5	19662	21.1989	1	0.504058	70.9127
GOTERM_BP_DIRECT	GO:0090314~positive regulation of protein targeting to membrane	3	0.755668	0.0909761	PAK1, SLC51B, PDZK1	341	27	18082	5.89182	1	0.865257	79.5358
GOTERM_BP_DIRECT	GO:0015758~glucose transport	3	0.755668	0.0909761	SLC2A5, SLC2A2, KLF15	341	27	18082	5.89182	1	0.865257	79.5358
GOTERM_BP_DIRECT	GO:0006820~anion transport	3	0.755668	0.0909761	SLC26A6, SLC37A4, SLC4A4	341	27	18082	5.89182	1	0.865257	79.5358
GOTERM_BP_DIRECT	GO:0033344~cholesterol efflux	3	0.755668	0.0968016	APOA4, APOB, APOC3	341	28	18082	5.6814	1	0.878784	81.6112

## Sheet: GO_Intestine_exDN
Gene ontology analysis of the 1489 genes that are exclusively downregulated in mouse intestine epithelium (Villin-CreERT2; Hnf4agDKO) but not in kidney (UBC-CreERT2; Hnf4aKO) upon Hnf4 loss
Category	Term	Count	%	PValue	Genes	List Total	Pop Hits	Pop Total	Fold Enrichment	Bonferroni	Benjamini	FDR
GOTERM_CC_DIRECT	GO:0016020~membrane	632	43.4962	8.72509e-21	HCCS, ACBD5, KIFC3, B2M, TMEM140, ERO1LB, MALL, GRIN2D, MYRFL, GNG2, FAS, KLRD1, ROS1, MAGI3, GBP6, CYP1A1, CYP3A13, NCF1, CYP3A11, UGCG, PTPRR, ERGIC2, OGFOD3, THY1, EBPL, TMEM135, NPC1, NAPEPLD, SURF4, ARL8A, SLC30A10, PMP22, SH3GL2, SH3GL1, RALGPS1, CYP3A25, RTP4, ERBB3, ARF5, ALCAM, RILPL2, GOLPH3L, UPK1B, ZAP70, SLC28A2, SPNS2, SPNS3, CD8B1, BRI3BP, SPHK2, MAOA, MAOB, SPTSSA, GUCY2C, CAMK2N1…	1330	6998	19662	1.33512	4.82497e-18	4.82497e-18	1.27424e-17
GOTERM_BP_DIRECT	GO:0002376~immune system process	71	4.88644	1.67035e-14	CD8A, TBK1, TOLLIP, PTPN22, TLR3, TNFSF13, B2M, NLRC5, CASP4, SMPDL3B, OASL2, PGLYRP2, ITCH, MX2, H2-K1, ARHGEF2, LYN, CD3E, PIK3CD, HERC6, H2-DMB1, PRKCE, LAT2, CAMK4, OAS1B, H2-AA, TXK, PRDM1, MAVS, TNFAIP8L2, IFIH1, CD244, ATG12, GSDMD, OAS3, RSAD2, SP110, CD74, SERINC3, RNF125, ALCAM, TAP2, TAP1, NAIP5, ZAP70, DHX58, ZBP1, CD7, ITK, H2-Q10, CD8B1, MYO1G, H2-AB1, IDO1, H2-Q7, PSMB8, DDX58, IFI…	1225	383	18082	2.73634	6.62304e-11	6.62304e-11	3.09308e-11
GOTERM_CC_DIRECT	GO:0005737~cytoplasm	572	39.3668	2.46944e-13	TUBB2A, MXI1, B2M, KIFC3, CITED2, PGPEP1, ISG15, CUL7, 6430573F11RIK, FAS, CYP2D22, CYP1A1, NCF1, PIK3CD, PTPRR, EXD1, GLTP, ERGIC2, TMEM135, NAPEPLD, MAPK6, MAPK3, ARL8A, MAPK8, CMIP, GRAP2, SH3GL2, SH3GL1, ADSS, GATSL2, RALGPS1, RTP4, ACP6, ARF5, URGCP, ADAP1, RILPL2, DUSP16, ZAP70, DHX58, SPP1, ARHGEF37, FNIP1, E130308A19RIK, FNBP1, RGS1, MAP7, GAS2L3, CREBRF, SH3RF1, BACH2, NUAK2, NAAA, FGF9,…	1330	6631	19662	1.27524	1.36543e-10	6.82716e-11	3.606e-10
GOTERM_CC_DIRECT	GO:0005829~cytosol	197	13.5582	2.49695e-12	STAR, PITPNA, GPCPD1, HOOK1, HOOK2, PGPEP1, GOT1, CRY2, GBF1, GAB2, RAB24, MUC13, BCR, NCF1, HKDC1, GSTT1, WNK2, PPARGC1A, THY1, JUN, PGM1, MAPK3, MAPK8, FBXL3, MDH1, ADSS, GATSL2, RBP2, GSDMD, ADA, RILPL2, DUSP16, ZAP70, IDH1, SERF2, ASPSCR1, ABR, SPHK2, SMAD7, LGALS8, NCKAP1L, DENND1C, CIDEC, DENND1B, NR1I3, RGS1, GOSR2, SH3RF1, MYO7A, BCAR1, AP1AR, BAG4, GPX4, NOS2, RAB6A, AGAP1, SIK1, ZFP36, …	1330	1784	19662	1.63248	1.38084e-09	4.60281e-10	3.64669e-09
GOTERM_BP_DIRECT	GO:0035556~intracellular signal transduction	62	4.26703	1.82121e-09	NRG4, ADCY7, NUAK2, TUFT1, EDN1, PINK1, LATS2, PLCB3, CASP3, DAB1, GAB2, ACOT11, SIK1, NET1, ZFP36, ARHGEF2, BCR, LYN, SGK3, ARHGEF5, PKN2, PRKCH, SOCS4, WNK2, PRKCE, PRKCD, MAST3, LAT2, CAMK4, PSEN1, MAPK3, ASB2, KSR1, LCP2, MAP4K1, BRSK1, DGKA, GMIP, SNRK, RASGRP4, RASGRP1, MYZAP, DCLK3, ZAP70, SH2B3, PLCD1, ITK, ABR, VAV3, SPSB1, SMAD7, SMAD4, GUCY2C, RGS14, CCDC68, RPS6KA5, LAT, RASSF5, DUSP1…	1225	400	18082	2.28793	7.24294e-06	3.62148e-06	3.38234e-06
GOTERM_CC_DIRECT	GO:0005789~endoplasmic reticulum membrane	92	6.33173	2.31068e-09	CYB5R3, SEC31A, ATL2, VAPA, CYP2S1, CYP2J6, TLR3, LTC4S, MMP23, TAPBP, ERO1LB, CASP4, RNF103, PGRMC1, AGPAT9, TMEM170, CREB3L2, CREB3L3, SAR1B, AGPAT3, TOR1AIP2, SEC23A, SGPL1, KDELR2, CYP2C55, CYP3A13, CYP1A1, CYP3A11, IFI47, CYP2B10, CDS1, LPIN2, DHRS7B, ERGIC2, RNF170, PNPLA6, EBPL, LRAT, DGAT1, PSEN1, SURF4, OAS1B, ORMDL3, KSR1, DST, CLN8, SLC27A4, ARL6IP1, CYP2U1, CYP3A25, PANX1, ATG14, BET1…	1330	710	19662	1.9156	1.2778e-06	3.19451e-07	3.37459e-06
GOTERM_BP_DIRECT	GO:0051607~defense response to virus	35	2.40881	5.826e-09	MAVS, IFIH1, CD8A, TBK1, OAS3, RSAD2, BNIP3, TLR3, IL33, SERINC3, NLRC5, ISG15, IL10RB, OASL2, DDX60, ITCH, IFNGR2, MX2, DHX58, IFNLR1, ZBP1, PTPRC, HYAL2, TRIM34A, STAT2, H2-Q9, IFIT3, DDX58, IFNAR2, IFIT2, IFIT1, OAS1B, IRF1, OAS1C, OAS1G	1225	167	18082	3.09358	2.31697e-05	7.7233e-06	1.082e-05
GOTERM_CC_DIRECT	GO:0042612~MHC class I protein complex	11	0.757054	1.05904e-08	H2-K1, H2-Q2, H2-Q4, H2-Q10, H2-T23, H2-Q6, H2-Q7, H2-Q8, B2M, H2-T3, H2-Q9	1330	16	19662	10.1636	5.85646e-06	1.1713e-06	1.54665e-05
GOTERM_CC_DIRECT	GO:0030670~phagocytic vesicle membrane	17	1.16999	3.52161e-08	H2-K1, RILP, H2-Q10, RAB8A, RAB8B, H2-Q7, H2-Q8, B2M, H2-Q9, TAPBP, CORO1A, RAB31, RAB43, TAP1, H2-T23, RAB20, H2-T3	1330	47	19662	5.34721	1.94743e-05	3.24574e-06	5.14306e-05
GOTERM_BP_DIRECT	GO:0002474~antigen processing and presentation of peptide antigen via MHC class I	15	1.03235	3.64501e-08	H2-K1, H2-Q2, H2-Q4, H2-Q10, H2-M2, H2-Q6, H2-Q7, H2-Q8, B2M, H2-Q9, GM8909, H2-BL, H2-T23, H2-T10, H2-T3	1225	36	18082	6.15034	0.000144952	3.62399e-05	6.76948e-05
GOTERM_BP_DIRECT	GO:0016310~phosphorylation	79	5.43703	4.31672e-08	CDK18, NUAK2, TBK1, TOLLIP, PPIP5K2, PINK1, PPIP5K1, PI4K2B, PRKG2, LATS2, CKB, ACVR1C, PAK6, PRKACB, IP6K1, ITPK1, SIK1, ROS1, IPMK, CIITA, BCR, PDXK, LYN, SGK3, HKDC1, PIK3CD, PKN2, RPS6KC1, PRKCH, WNK2, PRKCE, PRKCD, MAST3, MAPK6, CAMK4, RFK, RIPK1, PKLR, MAPK3, LCK, TESK2, TXK, CDK11B, MAPK8, MAP3K13, CHKA, PFKFB4, NEK3, ERBB3, CHKB, STK10, PEAK1, MAP4K1, SHPK, BRSK1, CMPK2, DGKA, SNRK, MAP3K…	1225	612	18082	1.9054	0.000171661	3.43346e-05	8.01696e-05
GOTERM_CC_DIRECT	GO:0070062~extracellular exosome	247	16.9993	1.24739e-07	ATP1B1, GDA, AU040320, BTD, FAM20A, EFNA1, TUBB2A, PITPNA, PDLIM2, LUZP1, CD53, SIDT2, AQP1, KIFC3, B2M, CD48, ATP2B1, GOT1, H2AFV, PLOD1, IFT20, GNG2, FAS, MUC13, SIS, GBP6, BCR, GBP9, ALDH16A1, GLTP, OGFOD3, THY1, RND3, CD37, NPC1, NAPEPLD, GGACT, CAMK4, RAB19, RAB17, MAPK3, PGM1, ARL8A, EPS8L2, PSME2B, SH3GL2, MDH1, ADSS, MME, ARF5, CD74, ALCAM, SIAE, RILPL2, UPK1B, IDH1, FGL2, AGRN, SPP1, BMP…	1330	2674	19662	1.36556	6.89785e-05	9.85436e-06	0.000182173
GOTERM_BP_DIRECT	GO:0019882~antigen processing and presentation	17	1.16999	3.19369e-07	H2-Q2, H2-K1, RAB8B, RELB, GM11127, H2-DMB1, GM7030, H2-AB1, FCGRT, CTSS, CD74, H2-DMB2, PSMB8, H2-EB1, H2-AA, RAB6A, H2-DMA	1225	54	18082	4.64692	0.00126933	0.000211666	0.000593128
GOTERM_BP_DIRECT	GO:0071346~cellular response to interferon-gamma	19	1.30764	3.89603e-07	CIITA, GBP7, GBP6, STAR, GBP9, EDN1, TLR3, H2-AB1, CX3CL1, CCL5, H2-Q7, CCL4, CCL6, H2-Q9, CCL25, CCL20, NOS2, XCL1, GBP3	1225	68	18082	4.12435	0.00154825	0.000221325	0.000723563
GOTERM_BP_DIRECT	GO:0006954~inflammatory response	50	3.44116	5.93349e-07	NDST1, TOLLIP, LXN, GSDMD, TLR3, CX3CL1, PXK, IL15, CCL5, CCL4, CCL6, TNFRSF1A, REG3A, CCL25, CASP4, SMPDL3B, CCL20, SEMA7A, NAIP5, ZAP70, FAS, NOS2, TNIP1, SPP1, IRAK2, CIITA, NFKBIZ, BMP2, LTBR, LYN, NCF1, PIK3CD, RELB, PLGRKT, IDO1, HDAC5, RPS6KA5, LAT, P2RX7, CAMK4, LTB4R1, LTB4R2, PTGDR, JAK2, MAPK8, NFE2L2, XCL1, KDM6B, PTAFR, F2R	1225	344	18082	2.14547	0.00235697	0.000294925	0.00110196
GOTERM_CC_DIRECT	GO:0005783~endoplasmic reticulum	136	9.35994	7.10708e-07	SEC31A, VAPA, FAM20A, WFS1, TLR3, TPD52, TAPBP, ERO1LB, PLOD1, UBXN2A, PGRMC1, CREB3L2, CREB3L3, SAR1B, CES1C, TOR1AIP2, SGPL1, CYP2C55, CYP1A1, CYP3A13, CYP3A11, IFI47, CYP2B10, DHRS7B, ERGIC2, PNPLA6, THY1, EBPL, NPC1, LRAT, OAS1B, SURF4, DST, STX5A, SUCO, ARL6IP1, CYP3A25, PANX1, EXTL1, TMCC1, CD74, BCHE, B3GLCT, PCYT1A, H2-Q2, P4HB, H2-Q4, IREB2, HACE1, NDFIP2, EPHX1, SPTSSA, H2-Q6, GUCY2C, H…	1330	1323	19662	1.51969	0.000392945	4.91265e-05	0.00103794
GOTERM_BP_DIRECT	GO:0043123~positive regulation of I-kappaB kinase/NF-kappaB signaling	28	1.92705	2.33404e-06	MAVS, LITAF, VAPA, SLC20A1, TBK1, TLR3, PINK1, TFG, TNFRSF1A, TMED4, RHOC, RNF31, CFLAR, LTBR, UNC5CL, NDFIP1, NDFIP2, PRKCE, BIRC2, TRIM38, CARD11, TNFSF10, FYN, RIPK1, MIB2, TRIM32, UBD, F2R	1225	149	18082	2.77384	0.00923954	0.00103086	0.00433467
GOTERM_BP_DIRECT	GO:0006955~immune response	41	2.82175	2.85119e-06	CSF2, CD244, OAS3, TNFSF13, CX3CL1, IL15, CCL5, CCL4, CD74, CCL6, B2M, LIF, TNFRSF1A, CCL25, CCL20, OASL2, ZAP70, FAS, H2-Q2, H2-K1, LTBR, H2-DMB1, H2-AB1, CTSS, H2-DMB2, CTSW, CCR9, LAT, TNFSF10, TNFSF13B, H2-EB1, IRF8, CD274, OAS1B, OAS1C, H2-AA, H2-DMA, XCL1, OAS1G, TNFAIP1, LCP2	1225	272	18082	2.22498	0.0112751	0.00113328	0.00529506
GOTERM_CC_DIRECT	GO:0005794~Golgi apparatus	119	8.18995	1.42829e-05	AU040320, FAM20A, FGFRL1, IL17RD, B2M, KIFC3, ST3GAL1, ATAT1, PICALM, CUL7, GBF1, IFT20, TBC1D14, SAR1B, RAB20, MTUS1, SCAMP5, ATG9A, NCF1, UGCG, CORO7, OPTN, ERGIC2, RND3, NPC1, MAPK3, VAMP5, SURF4, STX5A, GBP3, GAL3ST2, GCNT4, ARFGAP3, LITAF, COPZ1, MMD, ARF5, PRRC1, ABCA1, TJAP1, CD74, SERINC3, ECE1, B3GNT7, GOLPH3L, MANEA, SLC30A6, B4GALT4, RHOBTB3, H2-Q2, RAB8A, H2-Q4, BMP1, NDFIP1, IREB2, H…	1330	1190	19662	1.47835	0.00786741	0.000877228	0.0208572
GOTERM_BP_DIRECT	GO:0019886~antigen processing and presentation of exogenous peptide antigen via MHC class II	8	0.550585	1.43975e-05	H2-EB1, H2-DMB1, H2-AA, FCER1G, H2-AB1, H2-DMA, CD74, H2-DMB2	1225	14	18082	8.43475	0.0556507	0.00519185	0.0267355
GOTERM_CC_DIRECT	GO:0070971~endoplasmic reticulum exit site	9	0.619408	1.64409e-05	H2-K1, H2-Q2, H2-Q4, MPPE1, H2-Q10, SEC31A, H2-Q6, PDCD6, H2-Q7	1330	19	19662	7.00269	0.0090507	0.000908777	0.0240081
GOTERM_CC_DIRECT	GO:0045121~membrane raft	38	2.61528	1.65299e-05	RTN4RL1, RHOQ, ITGB2, ABCA1, CD48, ATP2B1, TNFRSF1A, CASP3, MALL, ZAP70, FCER1G, PLCD1, FAS, DPP4, CFLAR, PTPRC, SIS, MYO1A, HYAL2, LYN, ITGA1, ATP1A1, DLL1, BIRC3, BIRC2, ITPR1, THY1, STOM, CARD11, LAT2, NPC1, ADAM1A, LTB4R1, PSEN1, FYN, RIPK1, LCK, JAK2	1330	262	19662	2.14417	0.00909945	0.000830664	0.024138
GOTERM_BP_DIRECT	GO:0001916~positive regulation of T cell mediated cytotoxicity	9	0.619408	1.65955e-05	H2-K1, PTPRC, P2RX7, TAP2, H2-T23, XCL1, PNP, B2M, H2-Q9	1225	19	18082	6.99197	0.06387	0.00548498	0.0308166
GOTERM_BP_DIRECT	GO:0006468~protein phosphorylation	67	4.61115	1.79238e-05	CDK18, NUAK2, TBK1, PINK1, PRKG2, LATS2, ACVR1C, PAK6, ST3GAL1, AAK1, RARA, PRKACB, SIK1, ROS1, IRAK2, BCR, LYN, SGK3, PKN2, PIM1, RPS6KC1, PRKCH, WNK2, PRKCE, PRKCD, HCST, MAST3, MAPK6, CAMK4, RIPK1, MAPK3, LCK, TESK2, MAPK8, CDK11B, TXK, KSR1, MAP3K13, NEK3, ERBB3, STK10, PEAK1, MAP4K1, TRIB3, BRSK1, PXK, SNRK, MAP3K2, ZAP70, DCLK3, RUNX3, ITK, PDK2, BMP2, SMAD5, GUCY2C, EPHA1, RPS6KA5, P2RX7, …	1225	576	18082	1.71697	0.0688024	0.00546836	0.0332827
GOTERM_BP_DIRECT	GO:0002250~adaptive immune response	25	1.72058	1.9437e-05	ITK, CD244, CD8B1, LYN, CD8A, PIK3CD, MYO1G, CTSS, CD74, RNF125, ALCAM, LAT, LAT2, CAMK4, FYN, TAP2, TAP1, ZAP70, H2-T23, JAK2, TXK, RNF19B, PRDM1, JAK3, CD7	1225	139	18082	2.65482	0.0743896	0.00550634	0.0360921
GOTERM_CC_DIRECT	GO:0005768~endosome	64	4.40468	1.94526e-05	CYTIP, SEC31A, CHMP4C, SYT5, AP1AR, TLR3, AMOTL2, ZFYVE21, SLA, PICALM, MGRN1, FAM109A, MCOLN1, RHOD, RNF32, SCAMP5, DENND6A, RAP2C, ATG9A, SGK3, H2-DMB1, OPTN, RAB11FIP4, NPC1, LRAT, ACAP1, MIB2, RAB17, ARL8A, GRAP2, TNFAIP1, SH3GL1, RIN3, MMD, TPCN1, TJAP1, SLC11A2, MTM1, RAB43, ECE1, OSBPL1A, PLIN3, HSD17B6, D130043K22RIK, SLC39A4, SNX20, RNF13, RILP, WDFY1, RAB8A, SNX25, EXPH5, NDFIP1, NDFIP2…	1330	544	19662	1.73923	0.0106998	0.000896049	0.0284055
GOTERM_CC_DIRECT	GO:0005765~lysosomal membrane	35	2.40881	1.96845e-05	LITAF, GNA11, MYO7A, MMD, TLR3, ENPEP, SIDT2, TPCN1, SLC11A2, LAPTM5, ECE1, MCOLN1, SCARB1, DPP4, RNF13, RILP, ABCB9, SPNS2, SPNS3, SPHK2, H2-DMB1, OSTM1, H2-DMB2, AP5B1, NPC1, LRP1, PSEN1, GNB1, TMEM165, H2-EB1, ARL8A, H2-DMA, CTNS, CLN5, ATP6V0A2	1330	234	19662	2.2112	0.0108266	0.000837007	0.028744
GOTERM_BP_DIRECT	GO:0007264~small GTPase mediated signal transduction	35	2.40881	2.40132e-05	RALGPS1, ARHGAP18, RHOQ, ARF5, RAB43, DAB1, RASGRP4, RASGRP1, RAB24, RHOC, RAB6A, RHOD, DOCK10, AGAP1, RAB20, RHOBTB3, RHEBL1, RAB8A, RAP2C, RABL3, RAB8B, VAV3, DOCK8, ARHGAP30, SH2D3C, RND3, RAB31, RAB30, RAB37, RAB19, RAB17, ARL8A, ARL4D, RASD2, ARL4A	1225	236	18082	2.1891	0.0910831	0.00634655	0.0445876
GOTERM_CC_DIRECT	GO:0042613~MHC class II protein complex	7	0.481762	6.1113e-05	H2-EB1, H2-DMB1, H2-AA, H2-AB1, H2-DMA, CD74, H2-DMB2	1330	12	19662	8.62368	0.0332318	0.00241113	0.0892143
GOTERM_BP_DIRECT	GO:0042981~regulation of apoptotic process	30	2.06469	7.5277e-05	ACVR1C, BAG4, TNFRSF1A, CASP4, CUL7, CASP9, PAX8, GDF9, RARA, FAS, IRAK2, BMP3, CFLAR, BMP2, IKZF3, BMP1, LTBR, ESR1, BIRC3, BIRC2, CIDEC, RASSF3, CARD11, RASSF5, DUSP1, FYN, LCK, APAF1, BMP8B, BMP8A	1225	199	18082	2.22525	0.258728	0.0185378	0.139711
GOTERM_BP_DIRECT	GO:0042102~positive regulation of T cell proliferation	15	1.03235	7.68793e-05	PTPRC, CD3E, BTNL2, NCKAP1L, IL15, CCL5, PNP, CARD11, CORO1A, TNFSF13B, CD274, JAK3, CD6, SASH3, SPN	1225	64	18082	3.45957	0.263437	0.0178251	0.142683
GOTERM_BP_DIRECT	GO:0006915~apoptotic process	64	4.40468	8.09378e-05	SH3RF1, ZFP385B, NUAK2, FOXO1, BNIP3, FOXO3, ACVR1C, JADE1, BAG4, CASP3, CUL7, CASP9, CDIP1, CASP7, ITCH, FAS, DAP, SGPL1, LTBR, GZMA, NCF1, PKN2, PIM1, GZMB, PRKCD, ELMO2, ELMO1, TNS4, PSEN1, RFK, RIPK1, MAPK3, ARL6IP1, LITAF, EGLN3, TRIB3, RTKN, TMEM219, SP110, APLP1, TNFRSF1A, ECE1, NAIP5, XAF1, CFLAR, RNF144B, TMBIM6, XKR8, STAT1, BIRC3, BIRC2, ITPR1, CIDEC, LSP1, PLEKHF1, SEMA6A, IFIT2, TNFS…	1225	570	18082	1.65735	0.275231	0.0177245	0.15021
GOTERM_CC_DIRECT	GO:0048471~perinuclear region of cytoplasm	74	5.09291	9.83861e-05	SH3RF1, SEC31A, VAPA, TOLLIP, SYT5, PTPN22, PINK1, MAF1, TPD52, DAB1, PICALM, CUL7, RARA, GSKIP, MSN, FAS, NOS2, PRKACB, ROS1, ZFYVE1, SEC23A, HYAL2, LYN, PKN2, LDB3, ESR1, SYNJ2BP, OPTN, PRKCE, PRKCD, RAB11FIP4, STOM, NPC1, MTMR14, LRAT, TNFSF13B, FBXL5, VAMP5, PDE9A, MOSPD1, DST, GBP3, CLN5, COBL, GALNT6, USP2, ABCD1, ARF5, CX3CL1, ABCA1, APLP1, SLC11A2, VDR, LPXN, ECE1, MEIS2, APBA3, HECTD3, M…	1330	692	19662	1.58089	0.0529565	0.00362078	0.14359
GOTERM_CC_DIRECT	GO:0009897~external side of plasma membrane	41	2.82175	0.000103434	CD244, RTN4RL1, CD8A, ITGAE, TNFSF13, ABCA1, ENPEP, SIDT2, ADA, CD74, ITGAM, B2M, CD48, ALCAM, ECE1, SEMA7A, FCER1G, IL2RG, FAS, KLRD1, SPN, CD200R2, LAG3, CD200R1, H2-K1, LY75, PTPRC, P4HB, IL2RB, CD8B1, CD3E, ITGA1, ITGA3, H2-AB1, THY1, H2-Q9, CD83, P2RX7, CD274, H2-AA, ADAM19	1330	317	19662	1.91206	0.0555966	0.00356874	0.150952
GOTERM_CC_DIRECT	GO:0031410~cytoplasmic vesicle	70	4.81762	0.000105526	SEC31A, AU040320, SYT5, HPS4, ENPEP, AMOTL2, ZFYVE21, KIFC3, MALL, APOA1, PICALM, FAM109A, IL15RA, ITCH, RAB6A, RAB20, SCAMP5, GBP7, ARHGEF2, GBP6, HYAL2, ATG9A, SGK3, GBP9, DLL1, CORO7, OPTN, RAB11FIP4, STOM, ARHGAP30, 1190002N15RIK, PSEN1, ARRB1, NBR1, DST, GBP3, RIN3, PPFIA3, ATG14, COPZ1, RHBG, NOSTRIN, IL33, ADA, SLC11A2, RAB43, ECE1, TOR1A, NUMB, SLC4A7, WIPF1, SLC39A4, PCSK4, RILP, RAB8A, …	1330	646	19662	1.60192	0.0566889	0.003427	0.154003
GOTERM_BP_DIRECT	GO:0016192~vesicle-mediated transport	31	2.13352	0.000107485	ARFGAP3, SEC31A, COPZ1, BET1, ARF5, TVP23A, SEC16B, MPPE1, PICALM, GBF1, SEC22B, SEC22C, RAB6A, SAR1B, BCAS3, MYO5B, RHOBTB3, SEC23A, KDELR2, GOLT1A, OPTN, ERGIC2, AP2A2, FNBP1, STXBP5, MCFD2, VAMP5, SEC13, GOSR2, STX5A, TRAPPC10	1225	213	18082	2.14829	0.347856	0.0222482	0.199431
GOTERM_BP_DIRECT	GO:0030335~positive regulation of cell migration	30	2.06469	0.000107909	PDGFA, BCAR1, FAM110C, EDN1, RDX, CX3CL1, CCL5, AQP1, PRR5, SEMA7A, NUMB, SEMA3B, RHOD, CYR61, BMP2, IRS2, LYN, PIK3CD, MYO1F, EPHA1, RUFY3, CORO1A, ETS1, TRIM32, CD274, CEMIP, MAPK8, JAK2, GRB7, F2R	1225	203	18082	2.1814	0.348955	0.0212302	0.200217
GOTERM_BP_DIRECT	GO:0070373~negative regulation of ERK1 and ERK2 cascade	15	1.03235	0.000109532	TBC1D10C, LYN, CNKSR3, SMAD4, PTPRR, WNK2, SYNJ2BP, RGS14, LIF, FBLN1, DUSP1, ARRB1, DYNLT1A, TNIP1, KLF4	1225	66	18082	3.35473	0.353145	0.0205307	0.203226
GOTERM_BP_DIRECT	GO:0002479~antigen processing and presentation of exogenous peptide antigen via MHC class I, TAP-dependent	10	0.688231	0.000112977	H2-K1, H2-Q10, H2-T23, H2-Q7, H2-Q8, PSMB8, B2M, H2-T3, TAPBP, H2-Q9	1225	30	18082	4.92027	0.361948	0.0202172	0.209612
GOTERM_BP_DIRECT	GO:0050852~T cell receptor signaling pathway	13	0.894701	0.000117736	ITK, PTPRC, PSEN1, CD3E, FYN, PLCG2, ZAP70, PTPN22, TXK, LCP2, RNF31, DENND1B, THY1	1225	51	18082	3.76256	0.373913	0.0201535	0.218433
GOTERM_BP_DIRECT	GO:0009615~response to virus	17	1.16999	0.000140983	HYAL2, IFIH1, CYP1A1, OAS3, RSAD2, TLR3, CCL5, DDX58, IFIT3, IFIT2, IFIT1, OASL2, DDX60, OAS1B, XCL1, MX2, DHX58	1225	84	18082	2.98731	0.429206	0.0230928	0.261507
GOTERM_CC_DIRECT	GO:0005902~microvillus	16	1.10117	0.000147235	MYO1A, HYAL2, LYZ1, PDGFA, MYO7A, PTPRH, MYO1G, IQGAP2, RDX, CBR1, IFT20, PLEKHG6, MSN, FABP2, SPN, SLC27A4	1330	76	19662	3.11231	0.0782002	0.00451352	0.214812
GOTERM_BP_DIRECT	GO:0045087~innate immune response	48	3.30351	0.000156197	MAVS, TNFAIP8L2, IFIH1, CD244, ATG12, TBK1, TOLLIP, GSDMD, OAS3, RSAD2, TLR3, SP110, B2M, SERINC3, NLRC5, CASP4, SMPDL3B, OASL2, NAIP5, ZAP70, FCER1G, ITCH, MX2, DHX58, ZBP1, TYROBP, ITK, ARHGEF2, ATG9A, LYN, HERC6, PIK3CD, RELB, DDX58, IFIT3, IFIT2, IFIT1, FYN, IRF7, TRIM31, LCK, TRIM32, OAS1B, IRF1, JAK2, TXK, JAK3, PRDM1	1225	400	18082	1.7713	0.462724	0.0245435	0.289689
GOTERM_BP_DIRECT	GO:0030593~neutrophil chemotaxis	15	1.03235	0.000180842	EDN3, VAV3, ITGA1, NCKAP1L, ITGB2, CX3CL1, CCL5, CCL4, ITGAM, CCL6, CCL25, GBF1, CCL20, FCER1G, SPP1	1225	69	18082	3.20887	0.512893	0.0272852	0.335324
GOTERM_BP_DIRECT	GO:0006810~transport	162	11.1493	0.000204329	ATP1B1, SEC31A, STAR, CHMP4C, PITPNA, SLC7A8, AQP1, ACBD5, SLC7A7, HOOK1, ATP2B1, HOOK2, ERO1LB, APOA1, GRIN2D, SLC25A22, RAB24, MCOLN1, MCOLN2, SAR1B, RAB20, SCAMP5, ATG9A, TRPA1, CHP2, CORO7, ERGIC2, GLTP, ARRB1, SLC25A36, RAB17, SLC25A37, TMEM184B, SLC30A10, STX5A, TNFAIP8L3, ARFGAP3, RBP7, PANX1, COPZ1, RBP2, SLC38A10, ARF5, ABCA1, FXYD5, SLC11A2, TTYH3, LAPTM5, RILPL2, OSBPL1A, SLC35F2, SLC2…	1225	1822	18082	1.31243	0.556342	0.0296515	0.378798
GOTERM_BP_DIRECT	GO:0045944~positive regulation of transcription from RNA polymerase II promoter	97	6.67584	0.000254815	AKNA, THRA, TBK1, PPP2R5D, EDN1, TLR3, FOXO1, PDX1, FOXO3, CITED2, NLRC5, GATA5, CREB3L2, RARA, CREB3L3, CIITA, SATB2, CD3D, RXRA, RELB, CHP2, DLL1, ARNTL, PPARGC1A, MTF1, ARRB1, AAMDC, JUN, MAPK3, NFE2L2, GLP1R, MAVS, SOX6, IL33, LIF, VDR, MEIS2, P2RY1, TEF, AGRN, RUNX3, PLAG1, BMP3, IKZF3, BMP2, IKZF1, EPAS1, MAFB, SMAD5, SMAD4, HDAC5, DDX58, NR1I3, ETS1, KLF4, HELZ2, EZH1, NR6A1, PRRX1, RHOQ, …	1225	995	18082	1.43899	0.637064	0.0355501	0.472181
GOTERM_BP_DIRECT	GO:0050729~positive regulation of inflammatory response	14	0.963524	0.000255611	HYAL2, GPSM3, TLR3, CX3CL1, IL33, CTSS, CCL5, CCL4, CCL6, TNFRSF1A, ETS1, JAK2, XCL1, TNIP1	1225	63	18082	3.28018	0.638212	0.0344511	0.473654
GOTERM_CC_DIRECT	GO:0043231~intracellular membrane-bounded organelle	77	5.29938	0.000257439	CYP2C66, CYP2C65, SEC31A, CYP2S1, CYP2J6, SULT2B1, LTC4S, MAF1, ACBD5, ATP2B1, RDH7, DAB1, PEX1, PGRMC1, CASP7, RAB20, GOLGA4, GTPBP2, DENND6A, CYP2C55, CYP2D22, CYP3A13, CYP1A1, CAR13, CYP3A11, RPS6KC1, ARNTL, CYB5B, CTSS, OSTM1, CYP2B10, ERGIC2, ARHGAP30, AMBP, LRAT, DGAT1, ZMIZ1, PTAFR, CYP2U1, ME2, CYP3A25, LITAF, ABCA1, CALCOCO1, SEC16B, RNF125, VDR, CBR1, ACSL1, TAP2, TAP1, TOR1A, PLIN3, HS…	1330	751	19662	1.51575	0.13271	0.00746578	0.375314
GOTERM_CC_DIRECT	GO:0005764~lysosome	41	2.82175	0.000259417	LITAF, NAAA, HPS4, MMD, SIDT2, TPCN1, ADA, CD74, SIAE, LAPTM5, GOT1, ANK3, P2RY2, MCOLN1, RNF13, IDUA, RILP, ABCB9, HYAL2, GIMAP5, SPHK2, H2-DMB1, CTSS, OSTM1, TMEM150B, H2-DMB2, CTSW, GNS, PLEKHF1, FNBP1, NPC1, CTSO, NBR1, TMEM165, PON2, H2-AA, ARL8A, H2-DMA, CTNS, CLN5, CTSF	1330	331	19662	1.83118	0.133658	0.00714813	0.378192
GOTERM_CC_DIRECT	GO:0042101~T cell receptor complex	7	0.481762	0.000277432	ALCAM, CARD11, CD3D, CD3E, ZAP70, CD6, APBB1IP	1330	15	19662	6.89895	0.142249	0.0072801	0.404407
GOTERM_CC_DIRECT	GO:0071556~integral component of lumenal side of endoplasmic reticulum membrane	7	0.481762	0.000277432	H2-K1, H2-Q10, H2-T23, H2-Q7, H2-Q8, H2-T3, H2-Q9	1330	15	19662	6.89895	0.142249	0.0072801	0.404407
GOTERM_BP_DIRECT	GO:0032481~positive regulation of type I interferon production	7	0.481762	0.000279463	MAVS, IRF7, PLCG2, IRF1, PTPN22, TLR3, DHX58	1225	15	18082	6.88838	0.670961	0.0363746	0.517744
GOTERM_BP_DIRECT	GO:0035458~cellular response to interferon-beta	11	0.757054	0.000315393	IFIT3, IFIT1, GBP6, IRGM2, IGTP, IRF1, IFI47, TLR3, GM5431, STAT1, GBP3	1225	41	18082	3.96022	0.714786	0.0396604	0.584125
GOTERM_CC_DIRECT	GO:0001772~immunological synapse	10	0.688231	0.000320878	ALCAM, LAT, CARD11, CORO1A, CD37, CD3E, LCK, ZAP70, CD53, CD6	1330	34	19662	4.34808	0.162617	0.00803456	0.467599
GOTERM_BP_DIRECT	GO:0008152~metabolic process	52	3.5788	0.000408215	ALDH1L1, NDST1, ECHDC2, GSTM6, ACSF2, GSTM7, GSTM1, GSTM3, SMPDL3B, 6430573F11RIK, AGPAT9, PHOSPHO1, SUCLA2, AGPAT3, IDUA, HYAL2, FBP2, ALDH16A1, PNPLA6, ALDH3B1, GNS, PKLR, CEMIP, SLC27A4, ENPP5, ME2, PFKFB4, GM10639, UGDH, NAALADL1, ALDH1A1, TYMP, ACSL1, ALDH4A1, UCK1, ALDH1A7, UGT2A3, ACAA1A, PAPSS2, MYO5B, ACSL6, ACSL5, NADK2, LYZ1, IREB2, BPGM, ISOC1, CPS1, UGT2B36, GANC, UGT2B34, UGT2B5	1225	463	18082	1.6578	0.802852	0.0494778	0.755419
GOTERM_CC_DIRECT	GO:0009986~cell surface	66	4.54233	0.000410643	CD8A, PDGFA, IQGAP2, TLR3, IL15, CD53, ACVR1C, APOA1, ANK3, MSN, FAS, ROS1, ANO6, DPP4, SPN, H2-K1, CIITA, HYAL2, SLC3A2, SYNJ2BP, CTSS, BTNL1, THY1, HCST, CCR9, AMBP, PSEN1, IGSF3, VAMP5, 2010109I03RIK, RTN4RL1, ADORA2B, ITGB2, CX3CL1, ABCA1, ITGAM, CD74, ADA, SLC11A2, TNFRSF1A, ECE1, P2RY1, FCER1G, SCARB1, AGRN, TYROBP, H2-Q2, PTPRC, H2-Q4, BMP2, IL2RB, H2-Q10, CD8B1, H2-M2, ITGA1, H2-AB1, ITGA…	1330	629	19662	1.55121	0.203185	0.00982672	0.598044
GOTERM_CC_DIRECT	GO:0016324~apical plasma membrane	40	2.75292	0.000425183	ATP1B1, CLDN4, ERBB3, SLC5A1, MYO7A, RDX, PRKG2, ENPEP, NAALADL1, AQP1, AMOTL2, SLC11A2, ATP2B1, SLC23A2, P2RY2, UPK1B, NUMB, P2RY1, SLC22A4, NPC1L1, SLC4A7, MSN, FAS, SLC39A4, ITPK1, MUC13, DPP4, HYAL2, MYO1A, TRPA1, SLC3A2, ATP1A1, DLL1, SLCO2B1, THY1, ABCG8, ABCG5, RAB17, AKAP7, AHCYL1	1330	328	19662	1.80286	0.209569	0.00975116	0.619158
GOTERM_BP_DIRECT	GO:0042493~response to drug	41	2.82175	0.000429606	STAR, ABCA1, PDX1, AQP1, ADA, B2M, ALDH1A1, FOS, DAB1, ACSL1, APOA1, BCHE, NPC1L1, GIP, VAV3, CYP1A1, LYN, OTC, MAOB, TRPA1, NCKAP1L, GSTT1, ATP1A1, ITGA3, FOSB, CPS1, STAT1, PPARGC1A, ABCG8, HDAC5, VEGFC, P2RX7, NPC1, ABCG5, FYN, JUN, LCK, DEFA2, MDM2, AOC1, LCT	1225	339	18082	1.78523	0.818937	0.0504672	0.794856
GOTERM_CC_DIRECT	GO:0005622~intracellular	142	9.77288	0.000574368	EDN3, ATP1B1, ADCY7, TUFT1, EFNA1, PITPNA, TLR3, PDX1, PRKG2, MAF1, PNP, ZFP92, PICALM, DAB1, CUL7, GAB2, RAB24, ZFP273, ITPK1, SAR1B, RAB20, ZFP937, NET1, GTPBP2, BCR, PIK3CD, TRIM40, SOCS4, TBC1D22B, TRIM38, RND3, MAPK6, KRBA1, ARRB1, RAB19, TRIM31, MAPK3, TRIM32, RAB17, ARL8A, MAPK8, NYAP1, STX5A, GLP1R, ZFP825, RALGPS1, ERBB3, MAP4K1, ARF5, CCL5, CD74, PRR5, 2610008E11RIK, RILPL2, GMIP, RHOBT…	1330	1599	19662	1.31285	0.272191	0.0126283	0.835556
GOTERM_CC_DIRECT	GO:0016323~basolateral plasma membrane	28	1.92705	0.000575867	ATP1B1, SLC16A10, ERBB3, SLC7A8, RHBG, AQP1, SLC7A7, ATP2B1, SLC23A2, ANK3, P2RY2, P2RY1, NUMB, DLG3, SLC4A7, MSN, CNNM2, MYO1A, ATP1A1, ITGA3, ARRB1, RAB17, ABCC3, HEPH, MAP7, SLC14A1, HPGD, PIANP	1330	203	19662	2.0391	0.272795	0.012177	0.837728
GOTERM_BP_DIRECT	GO:0051209~release of sequestered calcium ion into cytosol	10	0.688231	0.000639335	PTPRC, P2RX7, LCK, PLCG2, MCOLN1, XCL1, PRKCE, GLP1R, ITPR1, F2R	1225	37	18082	3.98941	0.921405	0.0720777	1.18072
GOTERM_BP_DIRECT	GO:0055114~oxidation-reduction process	68	4.67997	0.00106585	CYB5R3, ALDH1L1, CYP2S1, CYP2J6, ERO1LB, RDH7, PLOD1, GPX4, MICAL1, NOS2, NQO1, GFOD1, CYP2C55, NOXO1, CYP3A13, CYP1A1, CYP3A11, CYB5B, CYP2B10, DHRS7B, CDO1, ALDH16A1, ALDH3B1, OGFOD3, DHRS1, SCCPDH, TXNRD1, 4833439L19RIK, AOC1, SRXN1, KDM6B, MDH1, XDH, CYP2U1, PHYHD1, PYCRL, ME2, CYP3A25, HSD17B13, GLUD1, UGDH, EGLN3, RSAD1, SESN1, ALDH1A1, CBR1, ADH4, HSD17B6, IDH1, ALDH4A1, CCS, ALDH1A7, GLRX…	1225	676	18082	1.48482	0.985609	0.114121	1.96105
GOTERM_BP_DIRECT	GO:0007584~response to nutrient	14	0.963524	0.00112305	STAR, CD3E, ABCA1, STAT1, ABCG8, APOA1, ABCG5, ACSL1, BCHE, PKLR, APAF1, NQO1, LCT, SLC27A4	1225	73	18082	2.83084	0.98854	0.11674	2.06527
GOTERM_CC_DIRECT	GO:0020005~symbiont-containing vacuole membrane	5	0.344116	0.00116658	GBP7, GBP6, GBP9, AQP1, GBP3	1330	8	19662	9.23966	0.475597	0.0236237	1.69025
GOTERM_BP_DIRECT	GO:0060333~interferon-gamma-mediated signaling pathway	4	0.275292	0.00117516	NMI, IRF1, JAK2, STAT1	1225	4	18082	14.7608	0.990687	0.118727	2.16011
GOTERM_BP_DIRECT	GO:2000566~positive regulation of CD8-positive, alpha-beta T cell proliferation	4	0.275292	0.00117516	CD244, PTPN22, H2-T23, XCL1	1225	4	18082	14.7608	0.990687	0.118727	2.16011
GOTERM_BP_DIRECT	GO:0030218~erythrocyte differentiation	11	0.757054	0.00119453	CASP3, THRA, EPAS1, LYN, IKZF1, HCLS1, MFSD7B, SMAD5, JAK2, HEPH, SOX6	1225	48	18082	3.38269	0.991379	0.117584	2.19534
GOTERM_BP_DIRECT	GO:0070301~cellular response to hydrogen peroxide	12	0.825877	0.00134566	ETS1, MDM2, FOXO1, BNIP3, MAPK8, NFE2L2, AQP1, PRKCD, KDM6B, KLF4, NET1, PLEKHA1	1225	57	18082	3.10754	0.995277	0.128305	2.46982
GOTERM_BP_DIRECT	GO:0007229~integrin-mediated signaling pathway	16	1.10117	0.00139485	VAV3, BCAR1, ITGAE, ITGA1, ITGB2, ITGA3, ITGAM, ADAM4, LAT, APOA1, GAB2, SEMA7A, FCER1G, TXK, ADAM19, TYROBP	1225	93	18082	2.5395	0.996117	0.12958	2.559
GOTERM_BP_DIRECT	GO:0038083~peptidyl-tyrosine autophosphorylation	10	0.688231	0.0014102	ITK, LYN, FYN, LCK, MAPK3, ZAP70, TXK, JAK2, JAK3, ROS1	1225	41	18082	3.6002	0.996347	0.12793	2.5868
GOTERM_BP_DIRECT	GO:0016567~protein ubiquitination	41	2.82175	0.00154166	SH3RF1, BACH2, PINK1, RNF125, DCAF11, CUL7, RNF103, FBXO25, KLHL22, KLHL24, NEURL1B, ITCH, RNF13, RNF31, RNF144B, WDTC1, DTX1, RNF19A, HERC6, UBE4B, UBE2L6, HACE1, SOCS4, RNF170, FEM1C, PJA1, RNF114, CRBN, ARRB1, TRIM31, MIB2, TRIM32, FBXL5, UBD, MDM2, SH3RF2, RNF19B, NFE2L2, KLHL33, FBXL3, TNFAIP1	1225	362	18082	1.67181	0.997836	0.135923	2.82471
GOTERM_BP_DIRECT	GO:0045060~negative thymic T cell selection	6	0.412939	0.00168404	PTPRC, CD3E, ZAP70, FAS, CD74, SPN	1225	14	18082	6.32606	0.998773	0.144343	3.08173
GOTERM_BP_DIRECT	GO:0006629~lipid metabolic process	49	3.37233	0.0017887	CYB5R3, HACL1, CHKA, NAAA, ACP6, CHKB, SULT2B1, ECHDC2, APOC2, GPCPD1, ACSF2, MTM1, DDHD2, PLCB3, DDHD1, ACSL1, APOA1, SMPDL3B, AGPAT9, NPC1L1, HSD17B6, ETNK1, PLCD1, PCYT1A, PCYT2, 4932438A13RIK, ACAA1A, AGPAT3, ACSL6, ACSL5, SOAT2, SGPL1, GDE1, UGCG, SPTSSA, PISD, CYP4V3, LPIN2, CDS1, GDPD3, PNPLA6, LPIN3, GDPD2, NPC1, NAPEPLD, ACAP1, PLCG2, HPGD, SLC27A4	1225	459	18082	1.57577	0.999191	0.149405	3.27027
GOTERM_BP_DIRECT	GO:0032760~positive regulation of tumor necrosis factor production	12	0.825877	0.00180335	MAVS, TNFRSF1A, ARHGEF2, RIPK1, RASGRP1, TLR3, FCER1G, H2-T23, JAK2, CCL4, SASH3, PTAFR	1225	59	18082	3.0022	0.999237	0.147447	3.29662
GOTERM_BP_DIRECT	GO:0044406~adhesion of symbiont to host	5	0.344116	0.00199798	GBP7, GBP6, GBP9, SCARB1, GBP3	1225	9	18082	8.20045	0.999649	0.158788	3.64621
GOTERM_BP_DIRECT	GO:0002504~antigen processing and presentation of peptide or polysaccharide antigen via MHC class II	5	0.344116	0.00199798	H2-EB1, H2-DMB1, H2-AA, H2-AB1, H2-DMA	1225	9	18082	8.20045	0.999649	0.158788	3.64621
GOTERM_BP_DIRECT	GO:0030890~positive regulation of B cell proliferation	10	0.688231	0.0020095	PTPRC, CARD11, IRS2, VAV3, TNFSF13B, BST1, NCKAP1L, SASH3, CD74, ADA	1225	43	18082	3.43275	0.999664	0.156511	3.66686
GOTERM_CC_DIRECT	GO:0000139~Golgi membrane	44	3.02822	0.00203864	GCNT4, ARFGAP3, AU040320, VAPA, NDST1, GALNT6, COPZ1, SLC35A5, BET1, IL17RD, TAPBP, SERINC3, SEC16B, RNF125, TNFRSF1A, NUMA1, MALL, GBF1, RASGRP1, B3GNT7, MANEA, SEC22B, RAB6A, GOLGA4, SCAMP5, SEC23A, HYAL2, GOLT1A, UGCG, NDFIP2, HACE1, CORO7, SCOC, PRKCE, GIMAP1, RND3, 1190002N15RIK, PSEN1, FAAH, SURF4, GOSR2, PXYLP1, STX5A, GBP3	1330	403	19662	1.61407	0.676488	0.0395028	2.93636
GOTERM_BP_DIRECT	GO:0033344~cholesterol efflux	8	0.550585	0.00214866	ABCG8, SOAT2, NPC1, APOA1, ABCG5, APOC2, SCARB1, ABCA1	1225	28	18082	4.21738	0.999807	0.163239	3.91603
GOTERM_BP_DIRECT	GO:0007030~Golgi organization	14	0.963524	0.00235944	ATL2, HACE1, OPTN, TJAP1, KIFC3, DNAJC28, RAB30, RAB43, GBF1, UBXN2A, CUL7, GOLPH3L, SURF4, BCAS3	1225	79	18082	2.61584	0.999917	0.174467	4.29227
GOTERM_BP_DIRECT	GO:0050727~regulation of inflammatory response	12	0.825877	0.00238051	CASP4, LYN, NR1D2, SEMA7A, PGLYRP2, GPX4, ESR1, JAK2, SHPK, XCL1, BIRC2, TNIP1	1225	61	18082	2.90377	0.999924	0.172687	4.3298
GOTERM_BP_DIRECT	GO:0043011~myeloid dendritic cell differentiation	7	0.481762	0.00276578	CSF2, LTBR, BATF2, CAMK4, PSEN1, RELB, UBD	1225	22	18082	4.69662	0.999984	0.194245	5.01365
GOTERM_BP_DIRECT	GO:0002636~positive regulation of germinal center formation	4	0.275292	0.00278961	TNFSF13B, TNFSF13, H2-DMA, ADA	1225	5	18082	11.8087	0.999985	0.192369	5.05579
GOTERM_BP_DIRECT	GO:0019885~antigen processing and presentation of endogenous peptide antigen via MHC class I	4	0.275292	0.00278961	TAP2, TAP1, B2M, TAPBP	1225	5	18082	11.8087	0.999985	0.192369	5.05579
GOTERM_BP_DIRECT	GO:0071356~cellular response to tumor necrosis factor	17	1.16999	0.00295078	ZFP36, HYAL2, EDN1, CX3CL1, CCL5, BIRC3, PPARGC1A, CCL4, BIRC2, CCL6, CCL25, BAG4, CCL20, RIPK1, IRF1, NFE2L2, XCL1	1225	110	18082	2.28122	0.999992	0.198882	5.34036
GOTERM_BP_DIRECT	GO:0046777~protein autophosphorylation	24	1.65175	0.003025	IRAK2, BCR, LYN, STK10, PEAK1, PIM1, MAP4K1, WNK2, PRKCD, EPHA1, THY1, CAMK4, FYN, RIPK1, ULK2, AAK1, LCK, ZAP70, TXK, JAK2, GRK5, JAK3, SIK1, MAP3K13	1225	183	18082	1.93584	0.999994	0.199984	5.47115
GOTERM_CC_DIRECT	GO:0005777~peroxisome	19	1.30764	0.00312894	MAVS, XDH, HACL1, ABCD1, ISOC1, ACBD5, TMEM135, ACSL1, LONP2, GBF1, PEX1, NUDT7, PEX16, IDH1, PEX13, ABCD4, NOS2, ACAA1A, ACSL6	1330	131	19662	2.14417	0.82325	0.0580087	4.47361
GOTERM_BP_DIRECT	GO:0048280~vesicle fusion with Golgi apparatus	5	0.344116	0.00315234	BET1, SEC22B, SEC22C, GOSR2, STX5A	1225	10	18082	7.38041	0.999996	0.204117	5.69513
GOTERM_BP_DIRECT	GO:0032480~negative regulation of type I interferon production	5	0.344116	0.00315234	MAVS, DDX58, NMI, ATG12, DHX58	1225	10	18082	7.38041	0.999996	0.204117	5.69513
GOTERM_BP_DIRECT	GO:0042832~defense response to protozoan	8	0.550585	0.00328124	GBP7, CD37, GBP6, IRGM2, BATF2, GBP9, IRF8, GBP3	1225	30	18082	3.93622	0.999998	0.208171	5.92135
GOTERM_BP_DIRECT	GO:0007166~cell surface receptor signaling pathway	27	1.85822	0.00372413	EDN3, CD8A, TSPAN3, EDN1, TSPAN5, FGFRL1, CD53, TNFRSF1A, UPK1B, FCER1G, LAG3, SPN, GPR157, CD3G, CD3D, CD3E, PIK3CD, TRPA1, EPHA1, FZD4, SEMA6A, CD37, FYN, CD82, CD274, LCK, GLP1R	1225	219	18082	1.81983	1	0.229199	6.6947
GOTERM_BP_DIRECT	GO:0032496~response to lipopolysaccharide	25	1.72058	0.00373783	LITAF, EDN1, PTPN22, CD96, TNFRSF1A, FOS, CASP9, NOS2, FAS, CD6, LTBR, BCR, ABR, CYP1A1, MAOB, IDO1, STAT1, CPS1, P2RX7, JUN, MAPK3, PLCG2, JAK2, PTAFR, F2R	1225	197	18082	1.8732	1	0.226461	6.71852
GOTERM_BP_DIRECT	GO:0050830~defense response to Gram-positive bacterium	15	1.03235	0.00382101	GBP7, GBP6, LYZ1, TBK1, NCF1, GBP9, GSDMD, MYO1F, B2M, P2RX7, PGLYRP2, DEFA2, FAU, H2-T23, GBP3	1225	93	18082	2.38078	1	0.227448	6.86307
GOTERM_BP_DIRECT	GO:0031663~lipopolysaccharide-mediated signaling pathway	8	0.550585	0.00399474	IRAK2, LYN, MAPK3, PTPN22, CCL5, STAT1, CD6, PRKCE	1225	31	18082	3.80924	1	0.233036	7.16426
GOTERM_BP_DIRECT	GO:0007040~lysosome organization	9	0.619408	0.00402244	HOOK1, FAM160A2, HOOK2, MYO7A, HPS4, ABCA1, CLN8, CLN5, IDUA	1225	39	18082	3.40634	1	0.231088	7.2122
GOTERM_CC_DIRECT	GO:0005797~Golgi medial cisterna	6	0.412939	0.00436391	H2-K1, H2-Q2, H2-Q4, H2-Q10, H2-Q6, H2-Q7	1330	17	19662	5.21769	0.910947	0.0774534	6.18743
GOTERM_BP_DIRECT	GO:0050870~positive regulation of T cell activation	6	0.412939	0.00438977	CARD11, CORO1A, CD3E, LCK, ADA, THY1	1225	17	18082	5.2097	1	0.245879	7.84569
GOTERM_BP_DIRECT	GO:0032727~positive regulation of interferon-alpha production	5	0.344116	0.00469009	MAVS, DDX58, IFIH1, TBK1, IRF7	1225	11	18082	6.70946	1	0.256784	8.3606
GOTERM_BP_DIRECT	GO:0006646~phosphatidylethanolamine biosynthetic process	5	0.344116	0.00469009	CHKA, CHKB, ETNK1, PISD, PCYT2	1225	11	18082	6.70946	1	0.256784	8.3606
GOTERM_BP_DIRECT	GO:0009409~response to cold	9	0.619408	0.00473558	ATP2B1, FOS, TMEM135, THRA, ACOT11, TRPA1, METRNL, PPARGC1A, PLAC8	1225	40	18082	3.32118	1	0.255447	8.43835
GOTERM_CC_DIRECT	GO:0002102~podosome	8	0.550585	0.00478452	ARHGEF2, LPXN, SVIL, ARHGEF5, MAPK8, BIN2, LCP1, SH3GL1	1330	32	19662	3.69586	0.929503	0.0819969	6.76456
GOTERM_BP_DIRECT	GO:0050776~regulation of immune response	8	0.550585	0.00481983	CARD11, TNFSF13B, IRF1, FCER1G, TNFSF13, SPN, DENND1B, HCST	1225	32	18082	3.6902	1	0.255924	8.58218
GOTERM_BP_DIRECT	GO:0009636~response to toxic substance	14	0.963524	0.00502706	CHKA, CYP1A1, LYN, MAOB, EPHX1, CCL5, CPS1, GUCY2C, CCL4, FOS, MAPK3, MDM2, PON2, FAS	1225	86	18082	2.40292	1	0.261905	8.93508
GOTERM_CC_DIRECT	GO:0031264~death-inducing signaling complex	4	0.275292	0.00527736	CFLAR, CASP3, RIPK1, FAS	1330	6	19662	9.85564	0.946395	0.0873847	7.43659
GOTERM_BP_DIRECT	GO:2000651~positive regulation of sodium ion transmembrane transporter activity	4	0.275292	0.00529861	ANK3, CNKSR3, WNK2, GLRX	1225	6	18082	9.84054	1	0.270468	9.39556
GOTERM_BP_DIRECT	GO:0042045~epithelial fluid transport	4	0.275292	0.00529861	CSF2, EDN1, AHCYL1, ITPR1	1225	6	18082	9.84054	1	0.270468	9.39556
GOTERM_BP_DIRECT	GO:0035023~regulation of Rho protein signal transduction	13	0.894701	0.00537942	ARHGEF2, ABR, BCR, VAV3, ARHGEF26, ARHGEF37, PLEKHG6, ARHGEF5, ARHGEF16, EPS8L2, FGD4, ARHGDIB, NET1	1225	77	18082	2.49209	1	0.270551	9.53216
GOTERM_CC_DIRECT	GO:0005801~cis-Golgi network	9	0.619408	0.00549797	SLC35C2, KDELR2, MPPE1, RAB30, UBXN2A, GBF1, IFT20, BET1, AKAP9	1330	41	19662	3.24515	0.952583	0.0882476	7.73595
GOTERM_BP_DIRECT	GO:0019835~cytolysis	7	0.481762	0.00551502	P2RX7, LYZ1, GZMA, GSDMD, MMD, GZMB, FGL2	1225	25	18082	4.13303	1	0.272945	9.76095
GOTERM_BP_DIRECT	GO:0033209~tumor necrosis factor-mediated signaling pathway	7	0.481762	0.00551502	TNFRSF1A, LTBR, TXNDC17, CDIP1, JAK2, FOXO3, STAT1	1225	25	18082	4.13303	1	0.272945	9.76095
GOTERM_BP_DIRECT	GO:0032728~positive regulation of interferon-beta production	7	0.481762	0.00551502	MAVS, DDX58, IFIH1, TBK1, IRF7, IRF1, TLR3	1225	25	18082	4.13303	1	0.272945	9.76095
GOTERM_BP_DIRECT	GO:0031295~T cell costimulation	7	0.481762	0.00551502	CARD11, TNFSF13B, CD3E, CD274, LGALS8, DPP4, SPN	1225	25	18082	4.13303	1	0.272945	9.76095
GOTERM_BP_DIRECT	GO:0045579~positive regulation of B cell differentiation	6	0.412939	0.00574383	IKZF1, ZAP70, NCKAP1L, IL2RG, PRDM1, PNP	1225	18	18082	4.92027	1	0.279113	10.1458
GOTERM_BP_DIRECT	GO:0008654~phospholipid biosynthetic process	11	0.757054	0.0058466	CHKA, CHKB, AGPAT9, ETNK1, PISD, PCYT1A, CDS1, PCYT2, AGPAT3, ACSL6, ACSL5	1225	59	18082	2.75202	1	0.279963	10.3181
GOTERM_BP_DIRECT	GO:0006888~ER to Golgi vesicle-mediated transport	13	0.894701	0.00597597	SEC23A, VAPA, BET1, ERGIC2, DDHD2, MPPE1, CREB3L2, SEC22B, SEC13, SEC22C, GOSR2, STX5A, SEC24D	1225	78	18082	2.46014	1	0.281852	10.5346
GOTERM_CC_DIRECT	GO:0031902~late endosome membrane	14	0.963524	0.00605969	RILP, ATG9A, CHMP4C, MMD, H2-DMB1, SLC11A2, NPC1, H2-EB1, TMEM165, ARL8A, GOSR2, MCOLN1, H2-DMA, RNF13	1330	88	19662	2.35191	0.965306	0.0941294	8.4941
GOTERM_BP_DIRECT	GO:0032869~cellular response to insulin stimulus	14	0.963524	0.006123	WDTC1, RAB8A, IRS2, STAR, CPEB2, RHOQ, TRIB3, FOXO1, STAT1, RAB31, GOT1, GSK3A, PKLR, PIK3R2	1225	88	18082	2.34831	1	0.284378	10.78
GOTERM_BP_DIRECT	GO:0045059~positive thymic T cell selection	5	0.344116	0.00666176	PTPRC, CD3D, ZAP70, H2-DMA, CD74	1225	12	18082	6.15034	1	0.301781	11.674
GOTERM_CC_DIRECT	GO:0055038~recycling endosome membrane	9	0.619408	0.00740497	RAB11FIP4, RAB8A, RAP2C, SYT5, ACAP1, RAB17, PIGR, SLC39A4, SCAMP5	1330	43	19662	3.09421	0.983595	0.110801	10.2863
GOTERM_BP_DIRECT	GO:0006914~autophagy	19	1.30764	0.00743064	ATG9A, ATG12, TOLLIP, ATG14, TMBIM6, ATG13, PTPN22, FOXO1, PINK1, OPTN, ACBD5, NPC1, PSEN1, ULK2, RB1CC1, EPG5, RAB24, DAP, WDR45	1225	142	18082	1.97504	1	0.326652	12.9351
GOTERM_BP_DIRECT	GO:0008283~cell proliferation	26	1.7894	0.00764485	MAP4K1, ENPEP, CD74, CITED2, FAM83B, SBDS, PICALM, RASGRP4, TGFBI, GNG2, ROS1, IRS2, PDXK, CYP1A1, SPHK2, NCF1, SMAD4, PIM1, SH2D2A, USP28, IFNAR2, LRP1, GNB1, IRF2, MAP7, TXNRD1	1225	220	18082	1.74446	1	0.330741	13.2834
GOTERM_BP_DIRECT	GO:0010628~positive regulation of gene expression	41	2.82175	0.00830955	CSF2, STAR, FGF9, ERBB3, TLR3, PTPN22, RDX, IL33, CCL5, CALCOCO1, CITED2, LIF, SEC16B, TNFRSF1A, VDR, ANK3, HINFP, NFAT5, IL2RG, RARA, MSN, PLAG1, BMP2, CYP3A13, IKZF1, ACTA1, CD3E, PIK3CD, RELB, ITGA3, DLL1, DDX58, P2RX7, TMEM135, DLL4, LCK, MDM2, MAPK8, NFE2L2, PRDM1, KLF4	1225	399	18082	1.51678	1	0.350126	14.3558
GOTERM_BP_DIRECT	GO:0006979~response to oxidative stress	18	1.23882	0.00840754	EPAS1, PINK1, RCAN1, PRKCD, RGS14, ALDH1A1, MTF1, PSEN1, SLC23A2, GPX4, GAB1, TOR1A, PON2, IDH1, JAK2, TXNRD1, NQO1, SRXN1	1225	133	18082	1.9977	1	0.349809	14.5129
GOTERM_BP_DIRECT	GO:0045184~establishment of protein localization	9	0.619408	0.00859311	WDPCP, IKZF1, CRIPT, ANK3, HINFP, MDM2, RDX, WBP2, PLEKHA1	1225	44	18082	3.01926	1	0.352387	14.8095
GOTERM_BP_DIRECT	GO:0032958~inositol phosphate biosynthetic process	4	0.275292	0.0088079	PPIP5K2, PPIP5K1, IP6K1, IPMK	1225	7	18082	8.43475	1	0.355836	15.1516
GOTERM_BP_DIRECT	GO:0071548~response to dexamethasone	4	0.275292	0.0088079	EDN1, FOXO3, CPS1, PTAFR	1225	7	18082	8.43475	1	0.355836	15.1516
GOTERM_BP_DIRECT	GO:0051216~cartilage development	13	0.894701	0.00890362	BMP3, SATB2, HYAL2, BMP2, BMP1, SMAD5, EDN1, PRRX1, SOX6, MAPK3, CREB3L2, BMP8B, BMP8A	1225	82	18082	2.34013	1	0.355393	15.3036
GOTERM_BP_DIRECT	GO:0071803~positive regulation of podosome assembly	5	0.344116	0.00911316	CSF2, ARHGEF5, MAPK8, MSN, LCP1	1225	13	18082	5.67724	1	0.358544	15.6356
GOTERM_BP_DIRECT	GO:0051085~chaperone mediated protein folding requiring cofactor	5	0.344116	0.00911316	TOR1A, H2-DMB1, H2-DMA, CD74, H2-DMB2	1225	13	18082	5.67724	1	0.358544	15.6356
GOTERM_BP_DIRECT	GO:0034599~cellular response to oxidative stress	11	0.757054	0.00932133	BACH2, CPEB2, FOXO1, PINK1, FOXO3, NFE2L2, PRR5L, PPARGC1A, PRKCD, ALDH3B1, SRXN1	1225	63	18082	2.57729	1	0.361563	15.9642
GOTERM_BP_DIRECT	GO:0009612~response to mechanical stimulus	11	0.757054	0.00932133	P2RX7, MEIS2, ACTA1, ETS1, JUN, LCK, P2RY1, RCAN1, FOSB, STAT1, CITED2	1225	63	18082	2.57729	1	0.361563	15.9642
GOTERM_BP_DIRECT	GO:0048008~platelet-derived growth factor receptor signaling pathway	8	0.550585	0.00944441	SGPL1, BCR, PDGFA, BCAR1, GAB1, JAK2, RGS14, PLEKHA1	1225	36	18082	3.28018	1	0.361908	16.1578
GOTERM_CC_DIRECT	GO:0031090~organelle membrane	14	0.963524	0.0104787	CYP2U1, CYP2C55, CYP3A25, CYP1A1, CYP3A13, CYP2S1, CYP3A11, CYP2J6, CYP4F14, EPHX1, CYP2B10, FAAH, PGRMC1, CYP2C38	1330	94	19662	2.20179	0.997048	0.1494	14.2592
GOTERM_BP_DIRECT	GO:0015031~protein transport	56	3.85409	0.0105093	SEC31A, SLC15A1, CHMP4C, GPR89, HOOK1, HOOK2, PEX1, RAB24, RAB6A, SAR1B, AGAP1, RAB20, SCAMP5, SEC23A, KDELR2, CD3G, ATG9A, GOLT1A, CHP2, CORO7, PSEN1, ARRB1, STXBP5, RAB17, ARFGAP3, COPZ1, BET1, ARF5, SEC16B, MTM1, TMED4, RILPL2, TAP2, TAP1, APBA3, SEC22B, PEX13, SEC22C, MYO5B, PIK3R2, SNX20, FAM160A2, RILP, RAB8A, ABCB9, RAB8B, SNX25, DENND1B, AP5B1, AP2A2, RAB37, TOM1L2, MCFD2, SEC13, GOSR2, H…	1225	592	18082	1.39629	1	0.390009	17.816
GOTERM_BP_DIRECT	GO:0050853~B cell receptor signaling pathway	10	0.688231	0.0109593	PTPRC, LAT2, VAV3, LYN, BCAR1, LCK, PLCG2, ZAP70, NCKAP1L, PLEKHA1	1225	55	18082	2.68378	1	0.399266	18.5075
GOTERM_BP_DIRECT	GO:0006897~endocytosis	22	1.51411	0.010974	LY75, NOSTRIN, SYNJ2BP, APLP1, LMBR1L, AP2A2, NPC1, FNBP1, PICALM, LRP1, ARRB1, LRP12, AAK1, RAB17, OPHN1, WIPF3, WIPF1, BIN1, FCHO2, DNM1, SH3GL2, SH3GL1	1225	181	18082	1.79413	1	0.396146	18.5299
GOTERM_BP_DIRECT	GO:0032436~positive regulation of proteasomal ubiquitin-dependent protein catabolic process	11	0.757054	0.0115623	RNF125, RNF144B, RNF114, PSEN1, RNF19A, SMAD7, MDM2, TRIB3, SOCS4, IL33, RNF19B	1225	65	18082	2.49798	1	0.40879	19.4253
GOTERM_BP_DIRECT	GO:0007179~transforming growth factor beta receptor signaling pathway	12	0.825877	0.0117914	FOS, BMP2, SMAD7, JUN, ZFYVE9, SMAD5, SMAD4, SKIL, HPGD, BMP8B, CITED2, BMP8A	1225	75	18082	2.36173	1	0.411414	19.7713
GOTERM_BP_DIRECT	GO:0072583~clathrin-mediated endocytosis	5	0.344116	0.0120848	PICALM, DLL1, FCHO2, DNM1, GPR107	1225	14	18082	5.27172	1	0.415657	20.2126
GOTERM_BP_DIRECT	GO:0001934~positive regulation of protein phosphorylation	22	1.51411	0.0130699	MAVS, BMP2, FAM20A, ATG14, PINK1, TLR3, PRR5L, FNIP1, PRR5, P2RX7, PSEN1, ARRB1, RIPK1, RASGRP1, SEMA7A, RB1CC1, P2RY1, MAPK3, AGRN, CD6, SPN, CYR61	1225	184	18082	1.76488	1	0.437275	21.6773
GOTERM_BP_DIRECT	GO:0071663~positive regulation of granzyme B production	3	0.206469	0.0131171	CD244, PTPN22, XCL1	1225	3	18082	14.7608	1	0.434915	21.7468
GOTERM_BP_DIRECT	GO:0042531~positive regulation of tyrosine phosphorylation of STAT protein	3	0.206469	0.0131171	LYN, HCLS1, CCL5	1225	3	18082	14.7608	1	0.434915	21.7468
GOTERM_BP_DIRECT	GO:0007568~aging	21	1.44529	0.0133162	CIITA, LITAF, CYP1A1, ITGB2, FOXO3, IL15, PPARGC1A, ADA, ATP2B1, CDKN1C, FOS, NAPEPLD, LRP1, CASP9, GSK3A, JUN, CASP7, P2RY1, APAF1, NFE2L2, NQO1	1225	173	18082	1.79178	1	0.436321	22.0395
GOTERM_BP_DIRECT	GO:0006020~inositol metabolic process	4	0.275292	0.013389	IMPA1, PPIP5K2, PPIP5K1, IP6K1	1225	8	18082	7.38041	1	0.434642	22.1463
GOTERM_BP_DIRECT	GO:0006691~leukotriene metabolic process	4	0.275292	0.013389	NCF1, CYP4F13, LTA4H, LTC4S	1225	8	18082	7.38041	1	0.434642	22.1463
GOTERM_BP_DIRECT	GO:0002489~antigen processing and presentation of endogenous peptide antigen via MHC class Ib via ER pathway, TAP-dependent	4	0.275292	0.013389	ABCB9, TAP2, TAP1, H2-T23	1225	8	18082	7.38041	1	0.434642	22.1463
GOTERM_BP_DIRECT	GO:0015833~peptide transport	4	0.275292	0.013389	ABCB9, SLC15A1, TAP2, TAP1	1225	8	18082	7.38041	1	0.434642	22.1463
GOTERM_BP_DIRECT	GO:0006935~chemotaxis	16	1.10117	0.0134258	LYN, PIK3CD, NCKAP1L, PLGRKT, CX3CL1, CCL5, CCL4, CCL6, CCR9, LSP1, CCL25, TYMP, CCL20, XCL1, PTAFR, CYR61	1225	118	18082	2.00147	1	0.432125	22.2002
GOTERM_BP_DIRECT	GO:0019373~epoxygenase P450 pathway	7	0.481762	0.013856	CYP2C66, CYP2C65, CYP2C55, CYP2C68, CYP2J6, CYP2C38, CYP2B10	1225	30	18082	3.44419	1	0.438997	22.8279
GOTERM_BP_DIRECT	GO:0016064~immunoglobulin mediated immune response	6	0.412939	0.0140949	IRF7, FCER1G, TNFSF13, H2-DMA, PRKCD, CD74	1225	22	18082	4.02568	1	0.441222	23.1744
GOTERM_BP_DIRECT	GO:0045582~positive regulation of T cell differentiation	6	0.412939	0.0140949	PTPRC, ZAP70, H2-AA, H2-DMA, CD74, ADA	1225	22	18082	4.02568	1	0.441222	23.1744
GOTERM_CC_DIRECT	GO:0005903~brush border	12	0.825877	0.0141071	SLC11A2, SOAT2, SIS, MYO1A, DAB1, SLC15A1, SLC5A1, MME, ENPEP, AQP1, MYO5B, LCT	1330	77	19662	2.30392	0.999613	0.191314	18.738
GOTERM_BP_DIRECT	GO:0055085~transmembrane transport	37	2.54646	0.0143262	PANX1, SLC16A10, ABCD1, SLC5A1, TPCN1, SLC35B1, MFSD7C, SLC5A4A, SLC23A2, TAP2, MFSD7B, TAP1, SLC39A9, SLC25A22, SLC18B1, SLC22A4, SLC25A44, ABCD4, SLC25A45, SLC39A4, HCN3, SLC30A6, SLC43A2, SLC43A3, SPNS2, ABCB9, SPNS3, TRPA1, ITPR1, ITPR2, SLC16A3, SLC16A5, SLC25A36, SLC41A3, ABCC3, SLC30A10, ABCC5	1225	364	18082	1.50041	1	0.44322	23.5084
GOTERM_BP_DIRECT	GO:0008333~endosome to lysosome transport	8	0.550585	0.0145953	HOOK1, FAM160A2, HOOK2, MTM1, RILP, MGRN1, ATG14, DENND3	1225	39	18082	3.02786	1	0.446028	23.8953
GOTERM_CC_DIRECT	GO:0005793~endoplasmic reticulum-Golgi intermediate compartment	11	0.757054	0.0155254	SLC35C2, DDHD2, P4HB, MPPE1, GBF1, RAB37, MCFD2, SURF4, SEC22B, CLN8, ERGIC2	1330	68	19662	2.39144	0.999825	0.203643	20.4286
GOTERM_BP_DIRECT	GO:0071260~cellular response to mechanical stimulus	12	0.825877	0.01559	TNFRSF1A, LTBR, CASP4, MAP3K2, MAPK3, IRF1, BNIP3, TLR3, ATP1A1, MAPK8, FAS, AQP1	1225	78	18082	2.27089	1	0.464685	25.3095
GOTERM_BP_DIRECT	GO:0060326~cell chemotaxis	12	0.825877	0.01559	CCL25, CCL20, BCAR1, ITGA1, ARHGEF16, CX3CL1, XCL1, BIN2, PRKCD, CCL4, ELMO2, CCL6	1225	78	18082	2.27089	1	0.464685	25.3095
GOTERM_BP_DIRECT	GO:0043029~T cell homeostasis	7	0.481762	0.0162227	CORO1A, CASP3, SPNS2, P2RX7, NCKAP1L, FAS, JAK3	1225	31	18082	3.33309	1	0.474827	26.196
GOTERM_BP_DIRECT	GO:0070374~positive regulation of ERK1 and ERK2 cascade	22	1.51411	0.016346	TNFAIP8L3, CFLAR, BMP2, PDGFA, ESR1, PTPN22, CX3CL1, CCL5, CCL4, CD74, CCL6, CCL25, CCL20, ARRB1, JUN, SEMA7A, RASGRP1, P2RY1, MAPK3, RARA, XCL1, F2R	1225	188	18082	1.72733	1	0.474076	26.3675
GOTERM_CC_DIRECT	GO:0033116~endoplasmic reticulum-Golgi intermediate compartment membrane	8	0.550585	0.0165734	ASPSCR1, SLC35C2, MPPE1, SURF4, SEC22B, CLN8, STX5A, ERGIC2	1330	40	19662	2.95669	0.999903	0.210987	21.6569
GOTERM_CC_DIRECT	GO:0030136~clathrin-coated vesicle	10	0.688231	0.0168999	LRP1, PICALM, MALL, FAM109A, AAK1, NUMB, FCHO2, DENND1C, GPR107, DENND1B	1330	59	19662	2.50567	0.999919	0.209933	22.0358
GOTERM_BP_DIRECT	GO:0032024~positive regulation of insulin secretion	9	0.619408	0.0182252	IRS2, GIP, GLUD1, JAK2, PDX1, GPR68, PRKCE, GLP1R, GLRX	1225	50	18082	2.65695	1	0.508452	28.9366
GOTERM_CC_DIRECT	GO:0005905~clathrin-coated pit	10	0.688231	0.0187278	FNBP1, AP2A2, LRP1, PICALM, ATAT1, ARRB1, AAK1, LRP12, CEMIP, FCHO2	1330	60	19662	2.46391	0.999971	0.225077	24.1263
GOTERM_CC_DIRECT	GO:0045335~phagocytic vesicle	8	0.550585	0.0188537	RAB8A, CORO1A, RAB31, RAB8B, RAB43, ATG14, ABCA1, RAB20	1330	41	19662	2.88458	0.999973	0.221674	24.2683
GOTERM_BP_DIRECT	GO:0042157~lipoprotein metabolic process	7	0.481762	0.0188542	LRP1, APOA1, NPC1L1, APOL9A, ABCA1, APOL9B, APOL7A	1225	32	18082	3.22893	1	0.517065	29.7775
GOTERM_BP_DIRECT	GO:0045071~negative regulation of viral genome replication	7	0.481762	0.0188542	MAVS, ISG15, OAS1B, OAS3, RSAD2, CCL5, MX2	1225	32	18082	3.22893	1	0.517065	29.7775
GOTERM_BP_DIRECT	GO:2001238~positive regulation of extrinsic apoptotic signaling pathway	7	0.481762	0.0188542	PTPRC, TNFSF10, HYAL2, LTBR, RIPK1, FAS, RUNX3	1225	32	18082	3.22893	1	0.517065	29.7775
GOTERM_BP_DIRECT	GO:0045732~positive regulation of protein catabolic process	10	0.688231	0.0188751	CREBRF, TRIM30A, RILP, TRIM32, NDFIP1, FOXO1, TRIB3, SEC22B, ITCH, STX5A	1225	60	18082	2.46014	1	0.514098	29.8052
GOTERM_BP_DIRECT	GO:0002481~antigen processing and presentation of exogenous protein antigen via MHC class Ib, TAP-dependent	4	0.275292	0.0190845	ABCB9, TAP2, TAP1, B2M	1225	9	18082	6.56036	1	0.514682	30.083
GOTERM_BP_DIRECT	GO:0002485~antigen processing and presentation of endogenous peptide antigen via MHC class I via ER pathway, TAP-dependent	4	0.275292	0.0190845	H2-K1, ABCB9, TAP2, TAP1	1225	9	18082	6.56036	1	0.514682	30.083
GOTERM_CC_DIRECT	GO:0034045~pre-autophagosomal structure membrane	5	0.344116	0.0196301	ATG12, RB1CC1, ATG14, ULK2, WDR45	1330	16	19662	4.61983	0.999983	0.225055	25.1389
GOTERM_BP_DIRECT	GO:0042993~positive regulation of transcription factor import into nucleus	5	0.344116	0.0197222	MAVS, DDX58, HCLS1, PTPN22, PIK3R2	1225	16	18082	4.61276	1	0.523061	30.9224
GOTERM_BP_DIRECT	GO:0007009~plasma membrane organization	5	0.344116	0.0197222	P2RX7, BAIAP2L2, ANK3, MPP5, AGRN	1225	16	18082	4.61276	1	0.523061	30.9224
GOTERM_BP_DIRECT	GO:0043547~positive regulation of GTPase activity	18	1.23882	0.0200018	DENND6A, ARHGEF5, CX3CL1, CCL5, CCL4, CCL6, THY1, DENND1B, CCL25, RGS1, CCL20, RASGRP1, GNB5, AGRN, BIN1, BCAS3, XCL1, NET1	1225	146	18082	1.81983	1	0.524797	31.2873
GOTERM_BP_DIRECT	GO:0001666~response to hypoxia	22	1.51411	0.0202346	BMP2, ATP1B1, CYP1A1, EPAS1, EDN1, EGLN3, SMAD4, BNIP3, BIRC2, ITPR1, ADA, CITED2, ITPR2, VEGFC, ECE1, PLOD1, ETS1, PKLR, APAF1, NOS2, LCT, DPP4	1225	192	18082	1.69134	1	0.525673	31.5899
GOTERM_BP_DIRECT	GO:0007159~leukocyte cell-cell adhesion	6	0.412939	0.0203421	PTPRC, ITGB2, MSN, CCL5, TNIP1, ITGAM	1225	24	18082	3.6902	1	0.524336	31.7291
GOTERM_BP_DIRECT	GO:0055072~iron ion homeostasis	8	0.550585	0.021488	SLC11A2, PICALM, EPAS1, IREB2, FBXL5, SLC25A37, HEPH, B2M	1225	42	18082	2.81158	1	0.540805	33.197
GOTERM_CC_DIRECT	GO:0012505~endomembrane system	15	1.03235	0.0215579	ASPSCR1, TBC1D10C, PANX1, MPP5, TBC1D22B, RUFY3, SLC11A2, PGRMC1, PGRMC2, JAK2, JAK3, RNF167, CYB5D2, TBC1D1, RHEBL1	1330	114	19662	1.94519	0.999994	0.239597	27.2602
GOTERM_BP_DIRECT	GO:0000209~protein polyubiquitination	14	0.963524	0.021571	SASH1, RNF144B, RNF19A, UBE4B, BIRC2, RNF125, RNF114, MGRN1, TRIM32, RNF19B, ITCH, RNF167, ASB2, RNF31	1225	103	18082	2.00632	1	0.538995	33.3023
GOTERM_BP_DIRECT	GO:0043410~positive regulation of MAPK cascade	14	0.963524	0.0231808	PTPRC, BMP2, LTBR, FGF9, PDGFA, PRKCE, PRKCD, LIF, P2RX7, RIPK1, GAB1, FAS, KSR1, F2R	1225	104	18082	1.98703	1	0.56196	35.311
GOTERM_BP_DIRECT	GO:0007165~signal transduction	104	7.1576	0.02349	PPP2R5D, GNA11, TLR3, IQGAP2, IL15, CD48, ANK3, GAB1, GNG2, RARA, FAS, IRS2, MAGI3, BCR, PKIG, TRPA1, UNC5CL, RPS6KC1, CCR9, CAMK4, LPAR5, ARRB1, ACAP1, MAPK3, OPHN1, MAPK8, GLP1R, MAVS, ADORA2B, ERBB3, CD74, GMIP, P2RY2, RASAL3, P2RY1, FCER1G, RHEBL1, ABR, GPR157, GUCY2C, GPR151, LAT, GPR35, RGS1, LTB4R1, CDKN2AIP, ULK2, CD274, PLCG2, LTB4R2, GRK5, CHRNB1, GRB7, IMPA1, TOLLIP, ARHGAP18, ARHGAP4,…	1225	1255	18082	1.22321	1	0.563624	35.6903
GOTERM_BP_DIRECT	GO:0001816~cytokine production	6	0.412939	0.0240489	ITK, ZCCHC11, RASGRP1, NFAT5, TXK, PTAFR	1225	25	18082	3.5426	1	0.569082	36.3704
GOTERM_BP_DIRECT	GO:0030001~metal ion transport	6	0.412939	0.0240489	ATP1B1, SLC39A9, NDFIP1, NDFIP2, CCS, SLC39A4	1225	25	18082	3.5426	1	0.569082	36.3704
GOTERM_BP_DIRECT	GO:0050868~negative regulation of T cell activation	5	0.344116	0.0244399	TNFAIP8L2, PTPN22, JAK3, LAG3, SPN	1225	17	18082	4.34142	1	0.571866	36.8422
GOTERM_CC_DIRECT	GO:0042825~TAP complex	3	0.206469	0.0249902	TAP2, TAP1, TAPBP	1330	4	19662	11.0876	0.999999	0.267289	30.899
GOTERM_CC_DIRECT	GO:0005778~peroxisomal membrane	9	0.619408	0.0250213	MAVS, RAB8B, ACSL1, PEX1, ABCD1, PEX16, PEX13, ACBD5, ACSL6	1330	53	19662	2.5104	0.999999	0.262601	30.9313
GOTERM_BP_DIRECT	GO:0060544~regulation of necroptotic process	3	0.206469	0.025059	CFLAR, BIRC3, BIRC2	1225	4	18082	11.0706	1	0.577956	37.5824
GOTERM_BP_DIRECT	GO:0001845~phagolysosome assembly	3	0.206469	0.025059	CORO1A, P2RX7, MYO7A	1225	4	18082	11.0706	1	0.577956	37.5824
GOTERM_BP_DIRECT	GO:0045619~regulation of lymphocyte differentiation	3	0.206469	0.025059	IKZF3, NDFIP1, FAS	1225	4	18082	11.0706	1	0.577956	37.5824
GOTERM_BP_DIRECT	GO:0043372~positive regulation of CD4-positive, alpha-beta T cell differentiation	3	0.206469	0.025059	CD83, NCKAP1L, SASH3	1225	4	18082	11.0706	1	0.577956	37.5824
GOTERM_BP_DIRECT	GO:0034121~regulation of toll-like receptor signaling pathway	3	0.206469	0.025059	ESR1, BIRC3, BIRC2	1225	4	18082	11.0706	1	0.577956	37.5824
GOTERM_BP_DIRECT	GO:0048002~antigen processing and presentation of peptide antigen	3	0.206469	0.025059	H2-AA, H2-AB1, CTSS	1225	4	18082	11.0706	1	0.577956	37.5824
GOTERM_BP_DIRECT	GO:0002283~neutrophil activation involved in immune response	3	0.206469	0.025059	ZAP70, FCER1G, TYROBP	1225	4	18082	11.0706	1	0.577956	37.5824
GOTERM_BP_DIRECT	GO:0045123~cellular extravasation	3	0.206469	0.025059	ITGA1, ITGB2, ITGAM	1225	4	18082	11.0706	1	0.577956	37.5824
GOTERM_BP_DIRECT	GO:0043401~steroid hormone mediated signaling pathway	9	0.619408	0.0252006	VDR, NR1I3, THRA, NR1D1, NR1D2, RXRA, NR6A1, ESR1, RARA	1225	53	18082	2.50655	1	0.576935	37.7505
GOTERM_BP_DIRECT	GO:0060340~positive regulation of type I interferon-mediated signaling pathway	4	0.275292	0.0259126	MAVS, NLRC5, IRF7, ZBP1	1225	10	18082	5.90433	1	0.584147	38.5897
GOTERM_CC_DIRECT	GO:0016023~cytoplasmic, membrane-bounded vesicle	18	1.23882	0.0265193	ARHGEF2, HYAL2, SGK3, HPS4, CORO7, NOSTRIN, OPTN, ZFYVE21, ARHGAP30, AP2A2, FNBP1, MALL, ARRB1, NUMB, WIPF1, SLC39A4, DST, RIN3	1330	151	19662	1.76227	1	0.271114	32.465
GOTERM_BP_DIRECT	GO:0000122~negative regulation of transcription from RNA polymerase II promoter	64	4.40468	0.0268914	CREBRF, BACH2, FGF9, EFNA1, WFS1, EZH1, NR6A1, EDN1, PRRX1, CBX2, PDX1, FOXO3, MXI1, CITED2, BARX2, CRY2, RARA, SIK1, ZFP36, CIITA, SATB2, RXRA, RELB, PKIG, ESR1, ZHX3, MXD1, GZF1, NRIP1, PSEN1, DLL4, JUN, MDM2, MOSPD1, PRDM1, MAD2L2, USP2, TRIB3, SOX6, VDR, TSC22D3, CIR1, NR1D1, OVOL1, HINFP, SKIL, PER3, RUNX3, BMP2, WDTC1, IKZF1, TBX3, EPAS1, SMAD7, HCLS1, SMAD4, STAT1, FNIP1, ATXN1, HDAC5, CDK…	1225	729	18082	1.29587	1	0.594822	39.7256
GOTERM_BP_DIRECT	GO:0014068~positive regulation of phosphatidylinositol 3-kinase signaling	10	0.688231	0.0276919	PRR5, FYN, PDGFA, HCLS1, RARA, JAK2, CCL5, PRR5L, F2R, HCST	1225	64	18082	2.30638	1	0.602678	40.6398
GOTERM_BP_DIRECT	GO:0034341~response to interferon-gamma	6	0.412939	0.0281638	CIITA, IRGM2, H2-EB1, UBD, H2-AA, CCL5	1225	26	18082	3.40634	1	0.605947	41.1726
GOTERM_BP_DIRECT	GO:0001782~B cell homeostasis	6	0.412939	0.0281638	CASP3, SPNS2, TNFSF13B, LYN, PIK3CD, NCKAP1L	1225	26	18082	3.40634	1	0.605947	41.1726
GOTERM_BP_DIRECT	GO:0050730~regulation of peptidyl-tyrosine phosphorylation	5	0.344116	0.0297817	EFNA1, PDGFA, PTPN22, ITGB2, PRKCE	1225	18	18082	4.10023	1	0.623776	42.965
GOTERM_BP_DIRECT	GO:0050892~intestinal absorption	5	0.344116	0.0297817	VDR, SLC5A1, IREB2, SCARB1, FABP2	1225	18	18082	4.10023	1	0.623776	42.965
GOTERM_BP_DIRECT	GO:0051402~neuron apoptotic process	8	0.550585	0.0303618	MAX, CASP3, PSEN1, ERBB3, CASP7, BNIP3, FAS, APAF1	1225	45	18082	2.62415	1	0.628004	43.5951
GOTERM_BP_DIRECT	GO:0070098~chemokine-mediated signaling pathway	9	0.619408	0.0307721	CCR9, CCL25, GPR35, CCL20, CX3CL1, CCL5, XCL1, CCL4, CCL6	1225	55	18082	2.41541	1	0.630064	44.0367
GOTERM_CC_DIRECT	GO:0015629~actin cytoskeleton	22	1.51411	0.0312142	GAS2L3, ABLIM1, MYO1A, ACTA1, BAIAP2L2, BCAR1, PEAK1, RAI14, PDLIM2, SLC16A3, DDX58, CORO1A, CLIC5, SVIL, OPHN1, RARA, WIPF1, DST, KLHL33, LCP1, FGD4, SYNPO	1330	201	19662	1.61809	1	0.306043	37.0688
GOTERM_BP_DIRECT	GO:0070059~intrinsic apoptotic signaling pathway in response to endoplasmic reticulum stress	7	0.481762	0.0322551	CASP3, CASP4, CASP9, TMBIM6, TRIB3, APAF1, ITPR1	1225	36	18082	2.87016	1	0.644725	45.6058
GOTERM_BP_DIRECT	GO:0051092~positive regulation of NF-kappaB transcription factor activity	14	0.963524	0.0325899	IRAK2, RPS6KA5, TRIM38, CARD11, CFLAR, ARHGEF2, RIPK1, TRIM32, TLR3, PRKCH, ITGB2, MAP3K13, RHEBL1, RNF31	1225	109	18082	1.89588	1	0.645679	45.9542
GOTERM_BP_DIRECT	GO:0035025~positive regulation of Rho protein signal transduction	6	0.412939	0.0326986	P2RY10, GPR35, APOA1, ARRB1, GPR17, F2R	1225	27	18082	3.28018	1	0.64404	46.0668
GOTERM_BP_DIRECT	GO:0019915~lipid storage	6	0.412939	0.0326986	DGAT1, CRY2, APOA1, 4932438A13RIK, ACVR1C, NRIP1	1225	27	18082	3.28018	1	0.64404	46.0668
GOTERM_BP_DIRECT	GO:0032689~negative regulation of interferon-gamma production	6	0.412939	0.0326986	CD96, PGLYRP2, CD274, RARA, IL33, XCL1	1225	27	18082	3.28018	1	0.64404	46.0668
GOTERM_BP_DIRECT	GO:0034067~protein localization to Golgi apparatus	4	0.275292	0.0338711	ATG9A, GBF1, IFT20, RAB6A	1225	11	18082	5.36757	1	0.654348	47.2681
GOTERM_BP_DIRECT	GO:0050771~negative regulation of axonogenesis	4	0.275292	0.0338711	DAB1, PSEN1, RUFY3, THY1	1225	11	18082	5.36757	1	0.654348	47.2681
GOTERM_BP_DIRECT	GO:0070233~negative regulation of T cell apoptotic process	4	0.275292	0.0338711	DOCK8, IDO1, CCL5, PNP	1225	11	18082	5.36757	1	0.654348	47.2681
GOTERM_BP_DIRECT	GO:1903364~positive regulation of cellular protein catabolic process	4	0.275292	0.0338711	FBXL5, PTTG1IP, RDX, MSN	1225	11	18082	5.36757	1	0.654348	47.2681
GOTERM_BP_DIRECT	GO:0032825~positive regulation of natural killer cell differentiation	4	0.275292	0.0338711	RASGRP1, IRF1, IL15RA, IL15	1225	11	18082	5.36757	1	0.654348	47.2681
GOTERM_BP_DIRECT	GO:0002281~macrophage activation involved in immune response	4	0.275292	0.0338711	ZAP70, IL33, PRKCE, TYROBP	1225	11	18082	5.36757	1	0.654348	47.2681
GOTERM_BP_DIRECT	GO:0060395~SMAD protein signal transduction	11	0.757054	0.0343427	FOS, BMP3, AFP, BMP2, BMP1, JUN, SMAD5, SMAD4, GDF9, BMP8B, BMP8A	1225	77	18082	2.10869	1	0.656678	47.7441
GOTERM_BP_DIRECT	GO:0018105~peptidyl-serine phosphorylation	16	1.10117	0.0354724	PDK2, SGK3, TBK1, PKN2, MAP4K1, PRKCH, PINK1, BRSK1, PRKCE, PRKCD, LATS2, MAST3, CAMK4, MAPK3, DCLK3, MAPK8	1225	133	18082	1.77574	1	0.665949	48.8679
GOTERM_BP_DIRECT	GO:0001523~retinoid metabolic process	5	0.344116	0.0357588	APOA1, ADH4, RBP2, CYP2J6, APOC2	1225	19	18082	3.88443	1	0.666164	49.1492
GOTERM_BP_DIRECT	GO:0032753~positive regulation of interleukin-4 production	5	0.344116	0.0357588	CD3E, H2-T23, RARA, IL33, SASH3	1225	19	18082	3.88443	1	0.666164	49.1492
GOTERM_BP_DIRECT	GO:0006919~activation of cysteine-type endopeptidase activity involved in apoptotic process	10	0.688231	0.0359662	XDH, CASP9, LCK, EGLN3, JAK2, APAF1, DAP, STAT1, PDCD6, F2R	1225	67	18082	2.20311	1	0.665557	49.3519
GOTERM_BP_DIRECT	GO:0055007~cardiac muscle cell differentiation	7	0.481762	0.0363721	BMP2, TBX3, IFT20, RXRA, SOX6, SIK1, KDM6B	1225	37	18082	2.79259	1	0.666999	49.7464
GOTERM_BP_DIRECT	GO:0010629~negative regulation of gene expression	27	1.85822	0.0364619	XDH, TBK1, PINK1, PTPN22, CITED2, MAX, TNFRSF1A, PICALM, HINFP, RARA, NOS2, ROS1, PLAG1, BMP2, RBL2, CD3E, RXRA, ESR1, NDFIP1, NDFIP2, HDAC5, SLC35C2, FYN, DLL4, MDM2, PRDM1, KLF4	1225	265	18082	1.50393	1	0.665196	49.8334
GOTERM_BP_DIRECT	GO:0006869~lipid transport	14	0.963524	0.0370331	TNFAIP8L3, SPNS2, SPNS3, STAR, APOC2, GLTP, APOA1, OSBPL1A, SCARB1, APOL9A, APOL9B, APOL7A, ANO6, SLC27A4	1225	111	18082	1.86172	1	0.668294	50.3828
GOTERM_CC_DIRECT	GO:0005635~nuclear envelope	18	1.23882	0.0386589	TOR1AIP2, SLC2A9, BNIP3, LTC4S, ITPR1, SYNE3, NPC1, GPX4, PGRMC2, TOR1A, TMEM170, MAPK3, TFDP2, SEC13, PCYT1A, BIN1, AGPAT3, DST	1330	158	19662	1.68419	1	0.359144	43.7739
GOTERM_CC_DIRECT	GO:0031234~extrinsic component of cytoplasmic side of plasma membrane	10	0.688231	0.0387796	ITK, RGS1, LYN, FYN, LCK, MYZAP, ZAP70, TXK, JAK2, JAK3	1330	68	19662	2.17404	1	0.354313	43.8769
GOTERM_CC_DIRECT	GO:0005884~actin filament	10	0.688231	0.0387796	FMN1, COBL, CORO1A, ACTA1, FYN, WIPF3, RHOQ, WIPF1, LCP1, GDPD2	1330	68	19662	2.17404	1	0.354313	43.8769
GOTERM_CC_DIRECT	GO:0042105~alpha-beta T cell receptor complex	3	0.206469	0.0397981	CD3G, CD3D, CD3E	1330	5	19662	8.87008	1	0.356194	44.7392
GOTERM_CC_DIRECT	GO:0070695~FHF complex	3	0.206469	0.0397981	HOOK1, FAM160A2, HOOK2	1330	5	19662	8.87008	1	0.356194	44.7392
GOTERM_BP_DIRECT	GO:0042506~tyrosine phosphorylation of Stat5 protein	3	0.206469	0.0399052	JAK2, IL15, JAK3	1225	5	18082	8.85649	1	0.693385	53.0604
GOTERM_BP_DIRECT	GO:0034349~glial cell apoptotic process	3	0.206469	0.0399052	CASP3, CASP9, APAF1	1225	5	18082	8.85649	1	0.693385	53.0604
GOTERM_BP_DIRECT	GO:0008626~granzyme-mediated apoptotic signaling pathway	3	0.206469	0.0399052	UBE4B, BNIP3, GZMB	1225	5	18082	8.85649	1	0.693385	53.0604
GOTERM_BP_DIRECT	GO:0006537~glutamate biosynthetic process	3	0.206469	0.0399052	GLS, GLUD1, ALDH4A1	1225	5	18082	8.85649	1	0.693385	53.0604
GOTERM_BP_DIRECT	GO:0035630~bone mineralization involved in bone maturation	3	0.206469	0.0399052	BMP2, PHOSPHO1, ANO6	1225	5	18082	8.85649	1	0.693385	53.0604
GOTERM_CC_DIRECT	GO:0046658~anchored component of plasma membrane	7	0.481762	0.0405776	CD48, HYAL2, RTN4RL1, EFNA1, RHBG, CD160, THY1	1330	38	19662	2.72327	1	0.356302	45.3907
GOTERM_BP_DIRECT	GO:0042542~response to hydrogen peroxide	9	0.619408	0.0406224	CASP3, STAR, DUSP1, JUN, LCK, TRPA1, MAPK8, STAT1, ADA	1225	58	18082	2.29047	1	0.697336	53.7073
GOTERM_BP_DIRECT	GO:0006814~sodium ion transport	15	1.03235	0.0408804	PRSS30, ATP1B1, SLC20A1, SLC5A1, CHP2, SLC38A10, ATP1A1, ASIC1, SLC5A4B, SLC5A4A, SLC23A2, SLC6A8, SLC22A4, SLC4A7, HCN3	1225	124	18082	1.78558	1	0.697063	53.938
GOTERM_CC_DIRECT	GO:0000407~pre-autophagosomal structure	5	0.344116	0.0421907	ATG9A, RB1CC1, NBR1, ATG13, ZFYVE1	1330	20	19662	3.69586	1	0.362227	46.7164
GOTERM_BP_DIRECT	GO:0043525~positive regulation of neuron apoptotic process	10	0.688231	0.0423385	TNFRSF1A, CASP3, CASP9, GSK3A, JUN, ITGA1, MAPK8, AGRN, FOXO3, NQO1	1225	69	18082	2.13925	1	0.707391	55.2213
GOTERM_BP_DIRECT	GO:0043433~negative regulation of sequence-specific DNA binding transcription factor activity	10	0.688231	0.0423385	SFRP5, IRAK2, THRA, WFS1, SMAD7, PIM1, ESR1, MAD2L2, XCL1, KLF4	1225	69	18082	2.13925	1	0.707391	55.2213
GOTERM_BP_DIRECT	GO:0030301~cholesterol transport	5	0.344116	0.0423773	NPC1, APOA1, NPC1L1, SCARB1, ABCA1	1225	20	18082	3.6902	1	0.705167	55.255
GOTERM_BP_DIRECT	GO:0007031~peroxisome organization	5	0.344116	0.0423773	SEC16B, TMEM135, PEX1, ABCD1, PEX16	1225	20	18082	3.6902	1	0.705167	55.255
GOTERM_BP_DIRECT	GO:0038095~Fc-epsilon receptor signaling pathway	4	0.275292	0.0429409	ITK, CARD11, GAB2, RASGRP1	1225	12	18082	4.92027	1	0.707483	55.7415
GOTERM_BP_DIRECT	GO:0035457~cellular response to interferon-alpha	4	0.275292	0.0429409	IFIT3, IFIT2, IFIT1, STAR	1225	12	18082	4.92027	1	0.707483	55.7415
GOTERM_BP_DIRECT	GO:0045088~regulation of innate immune response	4	0.275292	0.0429409	IRF7, IRF1, MYO1F, DHX58	1225	12	18082	4.92027	1	0.707483	55.7415
GOTERM_BP_DIRECT	GO:0060546~negative regulation of necroptotic process	4	0.275292	0.0429409	CFLAR, BIRC3, BIRC2, RNF31	1225	12	18082	4.92027	1	0.707483	55.7415
GOTERM_BP_DIRECT	GO:0010467~gene expression	4	0.275292	0.0429409	FMN1, LAT, P2RX7, FAS	1225	12	18082	4.92027	1	0.707483	55.7415
GOTERM_BP_DIRECT	GO:0014070~response to organic cyclic compound	11	0.757054	0.0430674	CD83, P2RX7, GIP, ACSL1, LONP2, CASP9, LYN, TRPA1, CYP2J6, IDH1, EPHX1	1225	80	18082	2.02961	1	0.706041	55.85
GOTERM_CC_DIRECT	GO:0031201~SNARE complex	8	0.550585	0.045327	STXBP5, VAMP5, BET1, SEC22B, SEC22C, GOSR2, STX5A, SCAMP5	1330	49	19662	2.41363	1	0.378134	49.2085
GOTERM_CC_DIRECT	GO:1903561~extracellular vesicle	8	0.550585	0.045327	ATP1B1, CBR1, APOA1, GNB1, TUBB2A, ATP1A1, ITGB2, CTSF	1330	49	19662	2.41363	1	0.378134	49.2085
GOTERM_BP_DIRECT	GO:0071456~cellular response to hypoxia	13	0.894701	0.0454503	P4HB, CPEB2, EPAS1, EDN1, PINK1, BNIP3, FOXO3, AQP1, PRKCE, PPARGC1A, GNB1, MDM2, NFE2L2	1225	103	18082	1.86302	1	0.723258	57.8477
GOTERM_BP_DIRECT	GO:0006749~glutathione metabolic process	8	0.550585	0.0456097	GSTM1, HAGH, GSTM4, GPX4, IDH1, GSTT1, CTNS, GSTM7	1225	49	18082	2.40993	1	0.722071	57.9783
GOTERM_BP_DIRECT	GO:0034097~response to cytokine	11	0.757054	0.0462826	FOS, CORO1A, IFI27, JUN, CD274, RELB, RARA, PDX1, SKIL, CCL5, STAT1	1225	81	18082	2.00456	1	0.724958	58.5251
GOTERM_BP_DIRECT	GO:0007565~female pregnancy	11	0.757054	0.0462826	H2-Q2, FOS, GIP, CYP2D22, SPHK2, CLDN4, ETS1, CYP2J6, RARA, FOSB, HPGD	1225	81	18082	2.00456	1	0.724958	58.5251
GOTERM_BP_DIRECT	GO:0051928~positive regulation of calcium ion transport	6	0.412939	0.0489043	WFS1, JAK3, CCL5, CCL4, ITPR1, F2R	1225	30	18082	2.95216	1	0.742445	60.5921
GOTERM_BP_DIRECT	GO:0044344~cellular response to fibroblast growth factor stimulus	6	0.412939	0.0489043	ZFP36, HYAL2, STAR, DLL4, CCL5, CPS1	1225	30	18082	2.95216	1	0.742445	60.5921
GOTERM_BP_DIRECT	GO:0051412~response to corticosterone	5	0.344116	0.0496378	FOS, STAR, MAOB, FOSB, CALM1	1225	21	18082	3.51448	1	0.745408	61.1528
GOTERM_BP_DIRECT	GO:0006952~defense response	14	0.963524	0.0499907	IRGM2, DEFA21, TLR3, IFI47, IDO1, GM5431, PTPRCAP, CD74, TAPBP, LSP1, TNFRSF1A, CD83, IGTP, TAP1	1225	116	18082	1.78148	1	0.745594	61.4198
GOTERM_BP_DIRECT	GO:0071320~cellular response to cAMP	8	0.550585	0.0500676	STAR, AKAP7, AKAP9, AQP1, CPS1, PTAFR, ITPR1, ITPR2	1225	50	18082	2.36173	1	0.743812	61.4778
GOTERM_BP_DIRECT	GO:0051898~negative regulation of protein kinase B signaling	7	0.481762	0.0506759	SFRP5, XDH, MTM1, HYAL2, PDCD6, KLF4, PLEKHA1	1225	40	18082	2.58314	1	0.745815	61.9333
GOTERM_BP_DIRECT	GO:0042130~negative regulation of T cell proliferation	7	0.481762	0.0506759	CD274, NDFIP1, H2-AA, H2-AB1, IDO1, SPN, ZC3H12D	1225	40	18082	2.58314	1	0.745815	61.9333
GOTERM_BP_DIRECT	GO:0071560~cellular response to transforming growth factor beta stimulus	9	0.619408	0.0523705	HYAL2, STAR, FYN, SMAD7, EDN1, SOX6, APAF1, XCL1, PPARGC1A	1225	61	18082	2.17783	1	0.755229	63.1758
GOTERM_BP_DIRECT	GO:0032922~circadian regulation of gene expression	9	0.619408	0.0523705	CRY2, NR1D1, USP2, RELB, PER3, PRKG2, ARNTL, PPARGC1A, NRIP1	1225	61	18082	2.17783	1	0.755229	63.1758
GOTERM_BP_DIRECT	GO:0019432~triglyceride biosynthetic process	4	0.275292	0.0530892	DGAT1, AGPAT9, LPIN2, LPIN3	1225	13	18082	4.54179	1	0.757791	63.691
GOTERM_BP_DIRECT	GO:0097194~execution phase of apoptosis	4	0.275292	0.0530892	CFLAR, CASP3, CASP7, CIDEC	1225	13	18082	4.54179	1	0.757791	63.691
GOTERM_CC_DIRECT	GO:0005769~early endosome	23	1.58293	0.0542088	WDFY1, CYTIP, SGK3, RPS6KC1, TLR3, H2-AB1, SLC11A2, CORO1A, RAB31, ECE1, MGRN1, FAM109A, P2RY2, MIB2, NUMB, RAB17, MAPK3, NEURL1B, D130043K22RIK, RHOD, GPR107, RIN3, F2R	1330	226	19662	1.50451	1	0.429005	55.6895
GOTERM_CC_DIRECT	GO:0005741~mitochondrial outer membrane	17	1.16999	0.0543626	MAVS, CYB5R3, GIMAP3, BRI3BP, GIMAP5, MAOA, MAOB, PINK1, BNIP3, RSAD2, SYNJ2BP, CYB5B, SLC11A2, ACSL1, SPG20, ACSL6, ACSL5	1330	153	19662	1.64261	1	0.424188	55.7946
GOTERM_BP_DIRECT	GO:0097190~apoptotic signaling pathway	8	0.550585	0.0547916	VDR, SGPL1, LTBR, CD3E, FAS, APAF1, DAP, SPN	1225	51	18082	2.31542	1	0.76665	64.8843
GOTERM_BP_DIRECT	GO:0051591~response to cAMP	8	0.550585	0.0547916	FOS, DUSP1, JUN, PKLR, FOSB, STAT1, CDO1, BIRC2	1225	51	18082	2.31542	1	0.76665	64.8843
GOTERM_BP_DIRECT	GO:0008286~insulin receptor signaling pathway	8	0.550585	0.0547916	PDK2, IRS2, BAIAP2L2, GSK3A, BCAR1, FOXO1, RHOQ, PIK3R2	1225	51	18082	2.31542	1	0.76665	64.8843
GOTERM_BP_DIRECT	GO:0046677~response to antibiotic	6	0.412939	0.0551892	CIITA, HYAL2, CASP9, CYP1A1, JAK2, AOC1	1225	31	18082	2.85693	1	0.766978	65.1577
GOTERM_BP_DIRECT	GO:0051482~positive regulation of cytosolic calcium ion concentration involved in phospholipase C-activating G-protein coupled signaling pathway	6	0.412939	0.0551892	P2RY10, GPR35, EDN1, PLCD1, GPR17, F2R	1225	31	18082	2.85693	1	0.766978	65.1577
GOTERM_BP_DIRECT	GO:0030217~T cell differentiation	7	0.481762	0.0561092	PTPRC, CD3D, IKZF1, DLL4, LCK, PTPN22, GIMAP1	1225	41	18082	2.52014	1	0.770562	65.7824
GOTERM_BP_DIRECT	GO:0072659~protein localization to plasma membrane	9	0.619408	0.0567243	PLEKHF1, BAG4, RAB8A, ATP1B1, ANK3, P2RY1, FCER1G, MAP7, FCHO2	1225	62	18082	2.1427	1	0.772193	66.1942
GOTERM_CC_DIRECT	GO:0051286~cell tip	3	0.206469	0.0570585	RAB8B, RDX, MSN	1330	6	19662	7.39173	1	0.434468	57.5998
GOTERM_BP_DIRECT	GO:0042270~protection from natural killer cell mediated cytotoxicity	3	0.206469	0.0572085	TAP2, TAP1, H2-T23	1225	6	18082	7.38041	1	0.773003	66.515
GOTERM_BP_DIRECT	GO:0046931~pore complex assembly	3	0.206469	0.0572085	P2RX7, GSDMD, ANO6	1225	6	18082	7.38041	1	0.773003	66.515
GOTERM_BP_DIRECT	GO:0045588~positive regulation of gamma-delta T cell differentiation	3	0.206469	0.0572085	PTPRC, LCK, NCKAP1L	1225	6	18082	7.38041	1	0.773003	66.515
GOTERM_BP_DIRECT	GO:0010044~response to aluminum ion	3	0.206469	0.0572085	XDH, GLUD1, MAOB	1225	6	18082	7.38041	1	0.773003	66.515
GOTERM_BP_DIRECT	GO:2000503~positive regulation of natural killer cell chemotaxis	3	0.206469	0.0572085	CCL5, XCL1, CCL4	1225	6	18082	7.38041	1	0.773003	66.515
GOTERM_BP_DIRECT	GO:0097527~necroptotic signaling pathway	3	0.206469	0.0572085	RIPK1, TLR3, FAS	1225	6	18082	7.38041	1	0.773003	66.515
GOTERM_BP_DIRECT	GO:0002819~regulation of adaptive immune response	3	0.206469	0.0572085	CD48, IRF7, IRF1	1225	6	18082	7.38041	1	0.773003	66.515
GOTERM_BP_DIRECT	GO:0001821~histamine secretion	3	0.206469	0.0572085	CSF2, EDN1, ADA	1225	6	18082	7.38041	1	0.773003	66.515
GOTERM_BP_DIRECT	GO:0030299~intestinal cholesterol absorption	3	0.206469	0.0572085	ABCG8, ABCG5, NPC1L1	1225	6	18082	7.38041	1	0.773003	66.515
GOTERM_BP_DIRECT	GO:0060337~type I interferon signaling pathway	3	0.206469	0.0572085	IFNAR2, STAT1, STAT2	1225	6	18082	7.38041	1	0.773003	66.515
GOTERM_BP_DIRECT	GO:0031668~cellular response to extracellular stimulus	5	0.344116	0.0575363	FOS, P2RX7, ADORA2B, LYN, GSDMD	1225	22	18082	3.35473	1	0.772861	66.7305
GOTERM_BP_DIRECT	GO:0045893~positive regulation of transcription, DNA-templated	50	3.44116	0.0577607	FGF9, ZXDC, FOXO1, SOX6, FOXO3, PDX1, CALCOCO1, CITED2, FOS, PICALM, GATA5, NR1D1, MAP3K2, NR1D2, PAX8, HINFP, CREB3L2, RARA, SS18L1, RUNX3, CREBL2, SERTAD2, CIITA, BMP2, TBX3, IKZF1, RXRA, PIM1, ESR1, SMAD4, ARNTL, STAT1, PPARGC1A, FZD4, CDKN1C, PSEN1, MTF1, CAMK4, IRF6, ETS1, IRF7, JUN, DYRK1B, IRF8, IRF1, NFE2L2, MAD2L2, MAPRE3, KLF4, F2R	1225	576	18082	1.28132	1	0.7721	66.8774
GOTERM_CC_DIRECT	GO:0005923~bicellular tight junction	15	1.03235	0.0593669	ARHGEF2, MAGI3, RAP2C, VAPA, CLDN4, MPP5, AMOTL2, TJAP1, CLDN15, DDX58, ANK3, DLG3, PMP22, AOC1, SYNPO	1330	131	19662	1.69276	1	0.442075	59.0908
GOTERM_BP_DIRECT	GO:0032755~positive regulation of interleukin-6 production	8	0.550585	0.059784	DDX58, ARHGEF2, P2RX7, ZCCHC11, ADORA2B, TLR3, FCER1G, IL33	1225	52	18082	2.27089	1	0.781892	68.1737
GOTERM_BP_DIRECT	GO:0006909~phagocytosis	8	0.550585	0.059784	CORO1A, MYO7A, IRF8, MYO1G, ITGB2, MERTK, ELMO2, ELMO1	1225	52	18082	2.27089	1	0.781892	68.1737
GOTERM_BP_DIRECT	GO:0042632~cholesterol homeostasis	9	0.619408	0.061301	ABCG8, SOAT2, NPC1, APOA1, ABCG5, PLA2G12B, NPC1L1, SCARB1, ABCA1	1225	63	18082	2.10869	1	0.788388	69.1139
GOTERM_BP_DIRECT	GO:0033138~positive regulation of peptidyl-serine phosphorylation	10	0.688231	0.0614593	LIF, BAG4, ARRB1, GSK3A, HCLS1, PINK1, AKAP9, MAD2L2, FNIP1, CREBL2	1225	74	18082	1.9947	1	0.78724	69.2105
GOTERM_BP_DIRECT	GO:0007162~negative regulation of cell adhesion	7	0.481762	0.0618794	FBLN1, LPXN, DAB1, DACT2, ERBB3, MYO1F, SPN	1225	42	18082	2.46014	1	0.787542	69.4655
GOTERM_BP_DIRECT	GO:0007032~endosome organization	6	0.412939	0.0619179	PLEKHF1, HOOK1, FAM160A2, HOOK2, FAM109A, DNM1	1225	32	18082	2.76765	1	0.78575	69.4887
GOTERM_CC_DIRECT	GO:0005938~cell cortex	16	1.10117	0.0627151	COBL, CYTIP, USP2, FAM110C, MYO7A, NDFIP1, NEDD9, ZHX3, RAI14, ITPR2, NUMA1, FNBP1, RASAL3, ITCH, DST, BIN2	1330	144	19662	1.64261	1	0.455051	61.1667
GOTERM_CC_DIRECT	GO:0031143~pseudopodium	4	0.275292	0.0640483	ARRB1, MAPK3, LDB3, MSN	1330	14	19662	4.22385	1	0.456684	61.9656
GOTERM_BP_DIRECT	GO:0032469~endoplasmic reticulum calcium ion homeostasis	4	0.275292	0.0642722	PSEN1, WFS1, TMBIM6, ITPR1	1225	14	18082	4.21738	1	0.796387	70.8799
GOTERM_BP_DIRECT	GO:0006656~phosphatidylcholine biosynthetic process	4	0.275292	0.0642722	CHKA, APOA1, CHKB, PCYT1A	1225	14	18082	4.21738	1	0.796387	70.8799
GOTERM_BP_DIRECT	GO:0042523~positive regulation of tyrosine phosphorylation of Stat5 protein	4	0.275292	0.0642722	CSF2, FYN, LCK, JAK2	1225	14	18082	4.21738	1	0.796387	70.8799
GOTERM_BP_DIRECT	GO:0090141~positive regulation of mitochondrial fission	4	0.275292	0.0642722	DDHD2, DDHD1, BNIP3, PINK1	1225	14	18082	4.21738	1	0.796387	70.8799
GOTERM_BP_DIRECT	GO:0008209~androgen metabolic process	4	0.275292	0.0642722	SGPL1, ESR1, PPARGC1A, PLEKHA1	1225	14	18082	4.21738	1	0.796387	70.8799
GOTERM_BP_DIRECT	GO:0060252~positive regulation of glial cell proliferation	4	0.275292	0.0642722	PLAG1, ATXN1, LYN, PRKCH	1225	14	18082	4.21738	1	0.796387	70.8799
GOTERM_BP_DIRECT	GO:0032693~negative regulation of interleukin-10 production	4	0.275292	0.0642722	CD274, DLL1, IDO1, JAK3	1225	14	18082	4.21738	1	0.796387	70.8799
GOTERM_BP_DIRECT	GO:0009887~organ morphogenesis	13	0.894701	0.0647806	BMP2, THRA, TBX3, NDST1, PDGFA, DLL1, PNPLA6, VDR, VEGFC, TYMP, GATA5, MAPK3, PAX8	1225	109	18082	1.76046	1	0.797081	71.1724
GOTERM_BP_DIRECT	GO:0071407~cellular response to organic cyclic compound	10	0.688231	0.0658497	BMP2, GSTM3, P2RX7, CYP1A1, GSK3A, P2RY1, SMAD5, NOS2, CCL5, STAT1	1225	75	18082	1.96811	1	0.800618	71.7783
GOTERM_BP_DIRECT	GO:0050728~negative regulation of inflammatory response	11	0.757054	0.0689644	ZFP36, TNFAIP8L2, TNFRSF1A, BCR, ABR, APOA1, SMPDL3B, ETS1, NDFIP1, METRNL, ADA	1225	87	18082	1.86631	1	0.813921	73.4756
GOTERM_CC_DIRECT	GO:0043235~receptor complex	15	1.03235	0.0690201	ERBB3, RXRA, ITGA3, ITGB2, PIGR, ITPR2, ABCG8, VDR, TNFRSF1A, LRP1, ABCG5, RIPK1, MCOLN1, KLRD1, CD200R1	1330	134	19662	1.65486	1	0.477091	64.812
GOTERM_BP_DIRECT	GO:0048247~lymphocyte chemotaxis	6	0.412939	0.0690885	CCL25, CCL20, CX3CL1, CCL5, CCL4, CCL6	1225	33	18082	2.68378	1	0.812656	73.5412
GOTERM_BP_DIRECT	GO:0046326~positive regulation of glucose import	6	0.412939	0.0690885	IRS2, ERBB3, RHOQ, NFE2L2, PRKCD, CREBL2	1225	33	18082	2.68378	1	0.812656	73.5412
GOTERM_BP_DIRECT	GO:0034976~response to endoplasmic reticulum stress	10	0.688231	0.0704328	CREBRF, P4HB, WFS1, TMBIM6, UBE4B, CREB3L2, TRIB3, NFE2L2, SCAMP5, PIK3R2	1225	76	18082	1.94221	1	0.817065	74.2419
GOTERM_BP_DIRECT	GO:0043065~positive regulation of apoptotic process	31	2.13352	0.0712198	FOXO1, BNIP3, TLR3, SP110, FOXO3, LATS2, ACVR1C, ALDH1A1, CASP3, CASP9, FAS, ANO6, CYR61, NET1, BMP2, GZMA, RXRA, SYCE3, IDO1, PRKCD, IFIT2, P2RX7, TNFSF10, DUSP1, PSEN1, RIPK1, JUN, UBD, MAPK8, JAK2, BIN1	1225	335	18082	1.36593	1	0.818833	74.6439
GOTERM_BP_DIRECT	GO:0071222~cellular response to lipopolysaccharide	21	1.44529	0.0742477	ZFP36, CSF2, GBP6, BCR, LITAF, STAR, SHPK, ABCA1, STAT1, PPARGC1A, B2M, CMPK2, HDAC5, NR1D1, CCL20, IRF8, DEFA2, JAK2, RARA, MAPK8, NOS2	1225	209	18082	1.48314	1	0.830266	76.1359
GOTERM_BP_DIRECT	GO:0000045~autophagosome assembly	7	0.481762	0.0744318	ATG9A, ATG12, PSEN1, RB1CC1, ATG14, ATG13, WDR45	1225	44	18082	2.34831	1	0.829305	76.2239
GOTERM_BP_DIRECT	GO:0016236~macroautophagy	5	0.344116	0.0752084	ATG12, ATG14, NBR1, OPTN, ZFYVE1	1225	24	18082	3.07517	1	0.83083	76.5917
GOTERM_BP_DIRECT	GO:0008361~regulation of cell size	5	0.344116	0.0752084	WDTC1, VAV3, RDX, MSN, CLN8	1225	24	18082	3.07517	1	0.83083	76.5917
GOTERM_BP_DIRECT	GO:0006520~cellular amino acid metabolic process	5	0.344116	0.0752084	THA1, GOT1, OTC, HDC, GLUD1	1225	24	18082	3.07517	1	0.83083	76.5917
GOTERM_BP_DIRECT	GO:0050850~positive regulation of calcium-mediated signaling	5	0.344116	0.0752084	CD8A, CD3E, ZAP70, CCL4, ADA	1225	24	18082	3.07517	1	0.83083	76.5917
GOTERM_BP_DIRECT	GO:0042572~retinol metabolic process	5	0.344116	0.0752084	ALDH1A1, RDH7, LRAT, ADH4, RETSAT	1225	24	18082	3.07517	1	0.83083	76.5917
GOTERM_BP_DIRECT	GO:0006826~iron ion transport	5	0.344116	0.0752084	SLC11A2, FTL1, IREB2, HEPH, B2M	1225	24	18082	3.07517	1	0.83083	76.5917
GOTERM_BP_DIRECT	GO:0071375~cellular response to peptide hormone stimulus	5	0.344116	0.0752084	MAX, FYN, EDN1, IRF1, MDM2	1225	24	18082	3.07517	1	0.83083	76.5917
GOTERM_BP_DIRECT	GO:0030833~regulation of actin filament polymerization	5	0.344116	0.0752084	CORO1A, HCLS1, FCHSD2, ARHGAP18, PIK3R2	1225	24	18082	3.07517	1	0.83083	76.5917
GOTERM_CC_DIRECT	GO:0005811~lipid particle	9	0.619408	0.0759044	CYB5R3, SCCPDH, TMEM135, GIMAP7, HSD17B13, PLIN3, SPG20, RSAD2, CIDEC	1330	66	19662	2.01593	1	0.505443	68.4268
GOTERM_BP_DIRECT	GO:0032880~regulation of protein localization	9	0.619408	0.076383	RAB8A, MYO1A, PICALM, WDPCP, AAK1, MMD, MAPK8, TBC1D1, MYO5B	1225	66	18082	2.01284	1	0.833951	77.1377
GOTERM_BP_DIRECT	GO:0050778~positive regulation of immune response	4	0.275292	0.0764374	FCER1G, IL15, JAK3, H2-DMA	1225	15	18082	3.93622	1	0.83248	77.1627
GOTERM_BP_DIRECT	GO:0071360~cellular response to exogenous dsRNA	4	0.275292	0.0764374	MAVS, CIITA, IFIT1, TLR3	1225	15	18082	3.93622	1	0.83248	77.1627
GOTERM_BP_DIRECT	GO:0045824~negative regulation of innate immune response	4	0.275292	0.0764374	NMI, SMPDL3B, TRAFD1, DHX58	1225	15	18082	3.93622	1	0.83248	77.1627
GOTERM_BP_DIRECT	GO:0044257~cellular protein catabolic process	4	0.275292	0.0764374	RIPK1, UBE4B, DENND3, CLN8	1225	15	18082	3.93622	1	0.83248	77.1627
GOTERM_BP_DIRECT	GO:2000505~regulation of energy homeostasis	4	0.275292	0.0764374	NR1D2, DLL1, BMP8B, BMP8A	1225	15	18082	3.93622	1	0.83248	77.1627
GOTERM_BP_DIRECT	GO:0046598~positive regulation of viral entry into host cell	3	0.206469	0.0765688	TRIM38, TRIM30A, P4HB	1225	7	18082	6.32606	1	0.831327	77.223
GOTERM_BP_DIRECT	GO:0034340~response to type I interferon	3	0.206469	0.0765688	ISG15, STAT1, MX2	1225	7	18082	6.32606	1	0.831327	77.223
GOTERM_BP_DIRECT	GO:0036289~peptidyl-serine autophosphorylation	3	0.206469	0.0765688	RIPK1, PINK1, PRKG2	1225	7	18082	6.32606	1	0.831327	77.223
GOTERM_BP_DIRECT	GO:0002591~positive regulation of antigen processing and presentation of peptide antigen via MHC class I	3	0.206469	0.0765688	ABCB9, TAP2, TAP1	1225	7	18082	6.32606	1	0.831327	77.223
GOTERM_BP_DIRECT	GO:0002830~positive regulation of type 2 immune response	3	0.206469	0.0765688	IL33, IDO1, CD74	1225	7	18082	6.32606	1	0.831327	77.223
GOTERM_BP_DIRECT	GO:0071467~cellular response to pH	3	0.206469	0.0765688	GNA11, ASIC1, GPR68	1225	7	18082	6.32606	1	0.831327	77.223
GOTERM_BP_DIRECT	GO:0042904~9-cis-retinoic acid biosynthetic process	3	0.206469	0.0765688	RDH9, ALDH1A1, CYP1A1	1225	7	18082	6.32606	1	0.831327	77.223
GOTERM_BP_DIRECT	GO:0034616~response to laminar fluid shear stress	3	0.206469	0.0765688	SMAD7, ETS1, ABCA1	1225	7	18082	6.32606	1	0.831327	77.223
GOTERM_BP_DIRECT	GO:0070972~protein localization to endoplasmic reticulum	3	0.206469	0.0765688	SEC16B, VAPA, PEX16	1225	7	18082	6.32606	1	0.831327	77.223
GOTERM_BP_DIRECT	GO:0042178~xenobiotic catabolic process	3	0.206469	0.0765688	ACSL1, GSTM4, GSTM7	1225	7	18082	6.32606	1	0.831327	77.223
GOTERM_BP_DIRECT	GO:0050663~cytokine secretion	3	0.206469	0.0765688	LYN, OPTN, LCP2	1225	7	18082	6.32606	1	0.831327	77.223
GOTERM_BP_DIRECT	GO:1901522~positive regulation of transcription from RNA polymerase II promoter involved in cellular response to chemical stimulus	3	0.206469	0.0765688	BMP2, RXRA, SMAD5	1225	7	18082	6.32606	1	0.831327	77.223
GOTERM_BP_DIRECT	GO:0006526~arginine biosynthetic process	3	0.206469	0.0765688	NAGS, OTC, CPS1	1225	7	18082	6.32606	1	0.831327	77.223
GOTERM_BP_DIRECT	GO:0015914~phospholipid transport	6	0.412939	0.0766971	ABCG8, TNFAIP8L3, APOA1, PITPNA, SCARB1, ABCA1	1225	34	18082	2.60485	1	0.830167	77.2817
GOTERM_BP_DIRECT	GO:0042110~T cell activation	6	0.412939	0.0766971	CD48, CARD11, CD3D, CD8A, DPP4, ADA	1225	34	18082	2.60485	1	0.830167	77.2817
GOTERM_BP_DIRECT	GO:0000422~mitophagy	6	0.412939	0.0766971	ATG9A, ATG12, RB1CC1, PINK1, PPARGC1A, WDR45	1225	34	18082	2.60485	1	0.830167	77.2817
GOTERM_BP_DIRECT	GO:0048872~homeostasis of number of cells	6	0.412939	0.0766971	GCNT4, LAT, CARD11, BCR, PIK3CD, MAP7	1225	34	18082	2.60485	1	0.830167	77.2817
GOTERM_BP_DIRECT	GO:0043154~negative regulation of cysteine-type endopeptidase activity involved in apoptotic process	9	0.619408	0.0818632	ARL6IP1, CFLAR, SH3RF1, ARRB1, MDM2, MICAL1, AQP1, FNIP1, KLF4	1225	67	18082	1.9828	1	0.848484	79.5299
GOTERM_CC_DIRECT	GO:0032420~stereocilium	6	0.412939	0.0843408	ELMOD3, IFT20, MYO7A, CLIC5, SLC4A7, RDX	1330	35	19662	2.53431	1	0.538567	72.3847
GOTERM_CC_DIRECT	GO:0008305~integrin complex	5	0.344116	0.0846068	ITGAE, ITGA1, ITGB2, ITGA3, ITGAM	1330	25	19662	2.95669	1	0.534128	72.5017
GOTERM_BP_DIRECT	GO:0010043~response to zinc ion	6	0.412939	0.0847377	CRIP1, P2RX7, OTC, SLC30A10, CPS1, SLC30A6	1225	35	18082	2.53043	1	0.857089	80.6879
GOTERM_BP_DIRECT	GO:0042177~negative regulation of protein catabolic process	6	0.412939	0.0847377	RILP, FYN, SMAD4, TRIM40, NOS2, MAD2L2	1225	35	18082	2.53043	1	0.857089	80.6879
GOTERM_BP_DIRECT	GO:0097150~neuronal stem cell population maintenance	5	0.344116	0.0849531	PRRX1, FOXO1, MAPK8, DLL1, FOXO3	1225	25	18082	2.95216	1	0.856294	80.7722
GOTERM_BP_DIRECT	GO:0014065~phosphatidylinositol 3-kinase signaling	5	0.344116	0.0849531	ERBB3, EDN1, NYAP1, PLEKHA1, PIK3R2	1225	25	18082	2.95216	1	0.856294	80.7722
GOTERM_BP_DIRECT	GO:2000377~regulation of reactive oxygen species metabolic process	5	0.344116	0.0849531	RIPK1, FOXO1, PINK1, FOXO3, BIRC2	1225	25	18082	2.95216	1	0.856294	80.7722
GOTERM_BP_DIRECT	GO:0034612~response to tumor necrosis factor	5	0.344116	0.0849531	RIPK1, TRIM32, UBD, JAK2, CCL5	1225	25	18082	2.95216	1	0.856294	80.7722
GOTERM_BP_DIRECT	GO:0043001~Golgi to plasma membrane protein transport	5	0.344116	0.0849531	RAB31, ANK3, VAMP5, OPTN, GOLGA4	1225	25	18082	2.95216	1	0.856294	80.7722
GOTERM_CC_DIRECT	GO:0030054~cell junction	59	4.06056	0.0880818	VAPA, CLDN4, SYT5, BCAR1, CD53, ZFYVE21, KIFC3, ATP2B1, ATAT1, ANK3, GRIN2D, SNPH, DPP4, SCAMP5, ARHGEF2, MAGI3, BCR, ARHGEF5, PKN2, PTPRR, MPP5, DLL1, FBP2, NRIP1, FMN1, TNS4, PSEN1, OPHN1, DST, IGSF9, BIN2, LCP1, SH3GL1, PANX1, CRIPT, PEAK1, BRSK1, APBB1IP, TJAP1, ADA, CLDN15, SLX4, LPXN, RGS12, TOR1A, MYZAP, AGRN, SYNPO, BAIAP2L2, ITGA3, RGS14, CAMK2N1, RUFY3, DDX58, SVIL, CYFIP2, CHRNB1, GRB7…	1330	718	19662	1.2148	1	0.54363	73.9874
GOTERM_CC_DIRECT	GO:0030315~T-tubule	8	0.550585	0.0883045	VDR, ANK3, ESR1, ATP1A1, RDX, AKAP7, MSN, BIN1	1330	57	19662	2.07487	1	0.539118	74.0801
GOTERM_CC_DIRECT	GO:0031982~vesicle	17	1.16999	0.0888003	BMP3, ARHGEF2, BMP2, SPNS2, BMP1, SPNS3, VAPA, ALDH3B1, STOM, NPC1, ECE1, PICALM, MAPK8, MSN, STX5A, EPS8L2, SPP1	1330	164	19662	1.53243	1	0.535847	74.2851
GOTERM_BP_DIRECT	GO:0071732~cellular response to nitric oxide	4	0.275292	0.0895255	CFLAR, FOXO1, MAPK8, AQP1	1225	16	18082	3.6902	1	0.869744	82.4803
GOTERM_BP_DIRECT	GO:0061036~positive regulation of cartilage development	4	0.275292	0.0895255	BMP2, BMP1, SOX6, CYR61	1225	16	18082	3.6902	1	0.869744	82.4803
GOTERM_BP_DIRECT	GO:0043306~positive regulation of mast cell degranulation	4	0.275292	0.0895255	ADORA2B, GAB2, ZAP70, FCER1G	1225	16	18082	3.6902	1	0.869744	82.4803
GOTERM_BP_DIRECT	GO:0031103~axon regeneration	4	0.275292	0.0895255	APOA1, RTN4RL1, JUN, JAK2	1225	16	18082	3.6902	1	0.869744	82.4803
GOTERM_BP_DIRECT	GO:2000114~regulation of establishment of cell polarity	4	0.275292	0.0895255	WDPCP, BCAS3, KANK1, RUFY3	1225	16	18082	3.6902	1	0.869744	82.4803
GOTERM_BP_DIRECT	GO:0071347~cellular response to interleukin-1	10	0.688231	0.0907044	CCL25, HYAL2, CCL20, EDN1, IRF1, CX3CL1, CCL5, XCL1, CCL4, CCL6	1225	80	18082	1.8451	1	0.87193	82.8969
GOTERM_CC_DIRECT	GO:0055037~recycling endosome	13	0.894701	0.0926218	SLC11A2, DENND6A, RAB8A, ATG9A, RAP2C, SGK3, FAM109A, TBC1D14, RAB17, FCHSD2, OPTN, AMOTL2, MYO5B	1330	116	19662	1.65677	1	0.546351	75.816
GOTERM_CC_DIRECT	GO:0000118~histone deacetylase complex	6	0.412939	0.0927721	HDAC5, SATB2, CIR1, HDAC11, SAP30L, NRIP1	1330	36	19662	2.46391	1	0.541733	75.8745
GOTERM_BP_DIRECT	GO:0048511~rhythmic process	14	0.963524	0.0928833	USP2, RELB, ARNTL, PPARGC1A, NRIP1, CRY2, NR1D1, DBP, NR1D2, TEF, MAPK8, PER3, SIK1, FBXL3	1225	128	18082	1.61446	1	0.877009	83.6422
GOTERM_BP_DIRECT	GO:0019369~arachidonic acid metabolic process	6	0.412939	0.0932026	CYP2C55, CYP2D22, CYP2J9, MAPK3, CYP2J6, CYP4F14	1225	36	18082	2.46014	1	0.876549	83.7488
GOTERM_CC_DIRECT	GO:0009898~cytoplasmic side of plasma membrane	7	0.481762	0.0952741	ATP2B1, ASPSCR1, PTPN22, MSN, BIRC2, DST, RNF31	1330	47	19662	2.20179	1	0.546597	76.8281
GOTERM_BP_DIRECT	GO:0009611~response to wounding	8	0.550585	0.0954223	ZFP36, NMNAT3, CASP3, CYP1A1, PDGFA, PDX1, LCP1, F2R	1225	58	18082	2.03597	1	0.8815	84.4719
GOTERM_BP_DIRECT	GO:0009411~response to UV	7	0.481762	0.0957652	CASP3, CASP9, CASP7, UBE4B, TRIM32, MAPK8, BRSK1	1225	47	18082	2.19842	1	0.881105	84.5809
GOTERM_BP_DIRECT	GO:0006816~calcium ion transport	15	1.03235	0.0961819	MICU1, PANX1, CACHD1, TRPA1, ASIC1, CCL5, TPCN1, ITPR1, ITPR2, ATP2B1, VDR, TMEM37, CORO1A, P2RX7, MCOLN1	1225	141	18082	1.5703	1	0.880919	84.7123
GOTERM_BP_DIRECT	GO:0050688~regulation of defense response to virus	3	0.206469	0.0976287	IFIT1, CD37, SPN	1225	8	18082	5.53531	1	0.883549	85.1605
GOTERM_BP_DIRECT	GO:0032609~interferon-gamma production	3	0.206469	0.0976287	ITK, TXK, RUNX3	1225	8	18082	5.53531	1	0.883549	85.1605
GOTERM_BP_DIRECT	GO:0060137~maternal process involved in parturition	3	0.206469	0.0976287	CYP1A1, EDN1, ARNTL	1225	8	18082	5.53531	1	0.883549	85.1605
GOTERM_BP_DIRECT	GO:0034498~early endosome to Golgi transport	3	0.206469	0.0976287	RAB6A, STX5A, TRAPPC10	1225	8	18082	5.53531	1	0.883549	85.1605
GOTERM_BP_DIRECT	GO:0032736~positive regulation of interleukin-13 production	3	0.206469	0.0976287	H2-T23, RARA, IL33	1225	8	18082	5.53531	1	0.883549	85.1605
GOTERM_BP_DIRECT	GO:0051247~positive regulation of protein metabolic process	3	0.206469	0.0976287	WFS1, MAPK8, KLF4	1225	8	18082	5.53531	1	0.883549	85.1605
GOTERM_BP_DIRECT	GO:0007167~enzyme linked receptor protein signaling pathway	3	0.206469	0.0976287	CNPY1, JAK2, JAK3	1225	8	18082	5.53531	1	0.883549	85.1605
GOTERM_BP_DIRECT	GO:0014732~skeletal muscle atrophy	3	0.206469	0.0976287	CFLAR, IL15, PPARGC1A	1225	8	18082	5.53531	1	0.883549	85.1605
GOTERM_BP_DIRECT	GO:0034351~negative regulation of glial cell apoptotic process	3	0.206469	0.0976287	PRKCH, DLL1, PRKCD	1225	8	18082	5.53531	1	0.883549	85.1605
GOTERM_BP_DIRECT	GO:1901222~regulation of NIK/NF-kappaB signaling	3	0.206469	0.0976287	PTPN22, BIRC3, BIRC2	1225	8	18082	5.53531	1	0.883549	85.1605
GOTERM_BP_DIRECT	GO:0071493~cellular response to UV-B	3	0.206469	0.0976287	CRIP1, HYAL2, MME	1225	8	18082	5.53531	1	0.883549	85.1605
GOTERM_BP_DIRECT	GO:1900246~positive regulation of RIG-I signaling pathway	3	0.206469	0.0976287	DDX60, PUM1, DHX58	1225	8	18082	5.53531	1	0.883549	85.1605
GOTERM_CC_DIRECT	GO:0043234~protein complex	52	3.5788	0.099096	ALDH1L1, GNA11, CD48, GSTM1, PLCB3, CASP4, GAB2, IRS2, SLC7A15, ARHGEF2, BCR, ACTA1, ESR1, MPP5, PKN2, USP28, MAPK6, PSEN1, RIPK1, MAPK3, GNB5, MDM2, AKAP7, KSR1, PROS1, EPS8L2, PANX1, ATG12, PXK, TNFRSF1A, RGS12, SKIL, MYO5B, SASH1, RILP, BMP2, CNST, IKZF1, SMAD7, SMAD5, SMAD4, ATP1A1, BIRC3, CPS1, BIRC2, ITPR1, HDAC5, ATXN1, CORO1A, SEC13, DNM1, SNTA1	1330	628	19662	1.22411	1	0.556388	78.2173

## Sheet: GO_Kidney_exDN
Gene ontology analysis of the 876 genes that are exclusively downregulated in mouse kidney (UBC-CreERT2; Hnf4aKO) but not in intestine epithelium (Villin-CreERT2; Hnf4agDKO) upon Hnf4 loss
Category	Term	Count	%	PValue	Genes	List Total	Pop Hits	Pop Total	Fold Enrichment	Bonferroni	Benjamini	FDR
GOTERM_CC_DIRECT	GO:0005739~mitochondrion	166	19.3248	1.09376e-27	MRPS36, FASTKD2, NIT1, NIT2, TNNC1, IDE, LDHD, BPHL, CAR5A, CAR5B, FAM210A, WDR81, HIBADH, BC026585, SLC25A21, PECR, SLC16A1, STARD5, STARD4, SLC25A25, AGPS, CISD3, CPOX, TCAIM, SPR, DDAH1, GPT2, RMND1, MTO1, AADAT, ALDH6A1, PDPR, LYRM1, NUDT19, GATM, UBIAD1, LYRM4, CYP2E1, CLPX, ASB9, NME2, DHX29, ABCB1B, LRRK2, EEFSEC, LRPPRC, PRODH, MPST, ME1, COASY, OLFM4, ASS1, ADHFE1, PUS1, ISOC2A, KMO, HSP…	782	1721	19662	2.4252	4.67036e-25	4.67036e-25	1.54008e-24
GOTERM_BP_DIRECT	GO:0055114~oxidation-reduction process	88	10.2445	2.52397e-22	STEAP3, ALDH8A1, CYP2D9, CYP2J5, MRPS36, ASPDH, KCNAB2, HMGCR, UTY, LDHD, PRDX1, HIBADH, BC026585, FAR1, GPX1, PECR, AGPS, P4HA1, CPOX, HMOX1, SPR, SRD5A2, DHTKD1, ACAD9, LBR, MTO1, HPD, DHCR24, COX15, ALDH6A1, PDPR, AIFM3, PCYOX1L, ALDH5A1, ACADS, CMAH, CYP2E1, DECR1, GRHPR, ALDH7A1, H6PD, HAO2, AKR1D1, ALDH9A1, PRODH, ME1, CYP51, HSD3B2, HSD3B3, CYP2F2, ADHFE1, ETHE1, HSD17B12, AASS, TXN1, PAH,…	731	676	18082	3.22007	6.94849e-19	6.94849e-19	4.50135e-19
GOTERM_CC_DIRECT	GO:0070062~extracellular exosome	200	23.2829	6.42041e-20	ALDH8A1, PPCS, SELENBP2, FAH, WWP1, APOH, CFI, DDAH1, APOM, ITFG1, GATM, CRYAA, C4B, KRT10, TMEM27, PGM2, SPAG9, NME2, BHMT, MPST, ENPP6, COASY, OLFM4, PPT2, TXN1, ASL, ACAT2, ACAT1, SERPINA1B, SERPINA1A, SERPINA1D, GALNS, SERPINA1C, SPP2, TUBB4B, PTGR1, BHMT2, GUSB, HGD, CRYZ, SECTM1A, LAMA3, FAM151A, QPRT, AHSA1, ARSB, ANPEP, PTER, GPX1, HSPH1, SLC23A1, DNAJC13, SLC22A6, SLC22A5, CEACAM2, DPP7,…	782	2674	19662	1.88057	2.74151e-17	1.37076e-17	9.04031e-17
GOTERM_BP_DIRECT	GO:0008152~metabolic process	67	7.79977	1.84737e-19	ALDH8A1, ARSB, GLB1L, CNDP1, IDE, ACSS2, FAH, GLB1, AFMID, ALAS2, UGT1A7C, DHTKD1, ACAD9, MAN2B1, CTBS, ALDH6A1, ALDH5A1, UGT8A, ACADS, GRHPR, ALDH7A1, DNPH1, H6PD, LCLAT1, NEU1, ALDH9A1, UGP2, ALPL, HSD3B2, COASY, ENPP6, HSD3B3, ISOC2A, AASS, PAH, ACAT2, UGT3A1, ACAT1, ALDH3A2, UGT3A2, L3HYPDH, GPHN, MUT, IVD, OXCT1, GALNS, GALC, GYS2, AI464131, BDH1, GCDH, NCEH1, GUSB, HOGA1, FTCD, NPL, NADK, O…	731	463	18082	3.5795	5.08581e-16	2.5429e-16	3.29468e-16
GOTERM_BP_DIRECT	GO:0006629~lipid metabolic process	53	6.16997	1.78185e-11	PPARA, HMGCR, FAR1, PECR, GPX1, SLC16A1, AGPS, ASPG, ACOT12, SRD5A2, DHCR24, UGT8A, ACADS, ACNAT2, DECR1, LPIN1, LIPO1, HNF4A, DGAT2, LCLAT1, NEU1, AKR1D1, CYP51, ENPP6, MVD, PAFAH2, HSD17B12, ST8SIA1, CERS6, ABHD3, PLCL2, GALC, PRKAA2, HSD17B7, NSDHL, SCD1, EBP, LPL, MOGAT1, NCEH1, LIPA, FADS3, FADS2, AKR1C21, OXSM, SAMD8, ACSM3, CYP7B1, ACSM2, ACSM1, AACS, PLCXD2, ACSM5	731	459	18082	2.85622	4.90544e-08	1.63515e-08	3.17783e-08
GOTERM_CC_DIRECT	GO:0005759~mitochondrial matrix	31	3.60885	7.67752e-11	COASY, ETHE1, HSPA1B, PRDX1, ACAT1, MUT, ALAS2, IVD, OXCT1, HSPE1, BDH1, PDPR, GCDH, SHMT2, RARS2, ACADS, PDK3, AK4, LACTB2, CLPX, SIRT3, ACSM3, TST, ACSM2, ACSM1, ALDH2, HSPD1, LRRK2, ACSM5, PMPCB, PRODH	782	188	19662	4.14596	3.2783e-08	1.09277e-08	1.08104e-07
GOTERM_BP_DIRECT	GO:0043252~sodium-independent organic anion transport	13	1.51339	2.87685e-10	SLC22A29, SLC22A19, SLCO1A1, SLC22A28, SLCO4C1, SLC22A26, SLC22A12, SLC22A8, SLC22A22, SLC22A6, SLCO3A1, SLCO1A6, SLC22A30	731	28	18082	11.4846	7.91996e-07	1.97999e-07	5.13069e-07
GOTERM_CC_DIRECT	GO:0043231~intracellular membrane-bounded organelle	65	7.56694	7.46246e-09	CYP2D9, CYP2J5, HMGCR, PPARG, ACSS2, GLB1, PECR, DAB2, UGT1A7C, DNAJC13, AGPS, EVI5, SLC25A25, P4HA1, CISD3, MPV17L, HMOX1, SRD5A2, DPP7, KCNG1, UGT8A, IGFALS, CYP2E1, ADRB2, CYP4A32, DGAT2, H6PD, CYP4A31, NEU1, SIAH2, LRRK2, NEK6, VPS29, CYP51, CYP2F2, SNX6, AGFG1, SNX8, PPT2, AASS, UGT3A1, ALDH3A2, UGT3A2, CYP4A12B, CYP4A12A, PLIN2, FMO2, DNAJA1, ABCD3, ENTPD4, COL8A1, NSDHL, SCD1, EBP, COL4A3,…	782	751	19662	2.17618	3.18647e-06	7.96617e-07	1.05076e-05
GOTERM_CC_DIRECT	GO:0005783~endoplasmic reticulum	95	11.0594	2.36307e-08	CYP2D9, CYP2J5, CCKAR, B3GALT5, HMGCR, PDIA4, TMEM178, STARD4, TMEM174, SLC35D1, UGT1A7C, UBXN2B, XYLT1, FITM1, P4HA1, AQP11, HMOX1, SRD5A2, HPD, CIB1, DHCR24, EGFR, AIFM3, SLC33A1, UBIAD1, CMAH, CYP2E1, TMEM189, LPIN1, LRPAP1, PROC, ANKRD13C, DGAT2, NUS1, H6PD, MLEC, MYRF, LCLAT1, LRRK2, SERP1, CYP51, MYO5A, HSD3B2, HSD3B3, FGFR4, CRELD2, CYP2F2, ASS1, HSD17B12, CERS6, ASL, DERL3, MANF, ALDH3A2,…	782	1323	19662	1.80545	1.00902e-05	2.01806e-06	3.32734e-05
GOTERM_CC_DIRECT	GO:0016020~membrane	351	40.8615	3.79336e-08	CYP2D9, SLC9A8, B3GALT5, PPP1R21, SELENBP2, ZNRF1, FAM210A, SLC52A3, SLC35A3, ZNRF2, TMEM144, HTR1B, AGPS, AQP11, WWP1, CHRNA4, CFI, ITFG1, SLC12A7, OSBP2, GATM, ATRNL1, GPR135, TIMD2, TTC7B, KRT10, MED14, CYP2E1, TMEM26, TMEM28, TMEM27, TMEM150A, MGAT2, ABCB1B, SIPA1L1, SPAG4, MLEC, FAM163A, FBXL2, RTP3, ENPP6, MANSC4, RALGPS2, CLCN3, HSD17B12, TMEM229A, SLC29A3, ZDHHC9, AI464131, GCNT1, SLC28A1…	782	6998	19662	1.26111	1.61975e-05	2.6996e-06	5.34127e-05
GOTERM_BP_DIRECT	GO:0055085~transmembrane transport	38	4.42375	2.58373e-07	SLC16A13, SLC16A14, SLC9A8, CLCN3, SLC22A18, SLC39A11, SLC22A13, SLC22A12, SLC26A1, SLC22A30, SLC16A1, SLC23A1, SLC23A3, SLC25A25, SLC39A8, TRPV4, ABCD3, SLC22A6, SLC22A5, SLC25A42, SLC30A9, KCNG1, SLC22A2, SLC12A7, TRPC1, SLC12A2, SLC22A7, SLC22A8, SLC22A22, SLC16A2, ABCC9, SLC16A4, ABCB1B, SLC17A1, SLC13A3, SLC13A4, SLC25A16, SLC5A10	731	364	18082	2.58233	0.000711047	0.00014225	0.000460792
GOTERM_BP_DIRECT	GO:0006810~transport	114	13.2712	2.08487e-06	SLC9A8, SLC22A18, GABRB3, SLC22A12, XPO4, SELENBP2, SLC52A3, SLC35A3, SLC25A21, STARD5, DAB2, SLC16A1, STARD4, SLC25A25, AQP11, CHRNA4, VPS13A, APOM, SLC12A7, OSBP2, SLC33A1, PCTP, CMAH, SLC34A1, SLC34A3, NDEL1, ABCB1B, LRPPRC, SLC38A3, CLCN3, AGFG1, SNX6, SNX8, SNX7, IGF2BP1, TXN1, ABCA3, SLC29A3, MRS2, ALB, SLC35F1, SLC35F3, SLC30A9, TRPC1, SLCO4C1, OSBPL8, SLC6A13, SLC6A15, ATP11A, SLC6A18, LI…	731	1822	18082	1.5477	0.00572321	0.000956151	0.00371818
GOTERM_CC_DIRECT	GO:0005743~mitochondrial inner membrane	37	4.30733	2.14223e-06	HSD3B2, HSD3B3, NDUFAF6, LDHD, KMO, ACAT1, ALDH3A2, SLC25A21, PRKAR2B, MRS2, ALAS2, SLC25A25, SLC25A48, CPOX, ETFDH, ABCD3, SLC25A42, BDH1, DNAJC19, COX15, GPD2, GCDH, SHMT2, AIFM3, GATM, MCUR1, AK2, CLPX, SIRT3, TST, NIPSNAP1, HSPD1, LRRK2, SLC25A16, PMPCB, MPST, PRODH	782	387	19662	2.40387	0.000914315	0.000130668	0.00301634
GOTERM_BP_DIRECT	GO:0006569~tryptophan catabolic process	6	0.698487	5.35306e-06	KYNU, IDO2, HAAO, ACMSD, KMO, AFMID	731	8	18082	18.552	0.014629	0.00210307	0.00954644
GOTERM_BP_DIRECT	GO:0006694~steroid biosynthetic process	13	1.51339	5.78137e-06	CYP51, HSD3B2, EBP, HSD3B3, MVD, HMGCR, HSD17B12, AKR1C21, PRKAA2, SRD5A2, HSD17B7, NSDHL, DHCR24	731	62	18082	5.18658	0.0157902	0.00198754	0.0103102
GOTERM_BP_DIRECT	GO:0006633~fatty acid biosynthetic process	14	1.6298	7.31768e-06	SCD1, LPL, HNF1A, HSD17B12, FADS3, FADS2, OXSM, ACSM3, ACSM2, PECR, ACSM1, ABCD3, PRKAA2, ACSM5	731	74	18082	4.67978	0.0199441	0.0022359	0.0130498
GOTERM_CC_DIRECT	GO:0016324~apical plasma membrane	32	3.72526	7.84996e-06	CLCN3, SLC22A19, SLC22A18, SLC22A13, SLC22A12, HSPA1A, SLC52A3, DAB2, SLC23A1, AKR1A1, TRPV4, PRKAA2, SLC22A5, SLCO3A1, SLC28A1, CEACAM1, CIB1, EGFR, NOX4, HPN, HSP90AA1, SLC12A2, SLC34A1, GJB6, SLC10A2, SLC34A3, ADRB2, CYP4A32, SLC17A3, ABCB1B, CYP4A31, LRP2	782	328	19662	2.453	0.00334633	0.000418905	0.0110526
GOTERM_BP_DIRECT	GO:0015711~organic anion transport	7	0.814901	9.64621e-06	SLC22A19, SLCO1A1, SLCO4C1, SLC17A3, SLC22A7, SLC22A6, SLCO3A1	731	14	18082	12.368	0.0262066	0.00265209	0.0172021
GOTERM_BP_DIRECT	GO:0006631~fatty acid metabolic process	20	2.32829	1.76833e-05	SCD1, PPARA, LIPA, ACADS, ACNAT2, FADS3, FADS2, DECR1, OXSM, ACSM3, PECR, PRKAR2B, ACSM2, ACSM1, CYP4A12A, ACOT12, PRKAA2, AACS, ACSM5, GHR	731	156	18082	3.17128	0.0475167	0.00441592	0.0315325
GOTERM_BP_DIRECT	GO:0006637~acyl-CoA metabolic process	9	1.04773	2.34522e-05	ACSM3, ACSM2, GCDH, ACSM1, HNF4A, ACNAT2, ACOT12, ACSM5, OXSM	731	31	18082	7.18141	0.0625245	0.00536594	0.0418173
GOTERM_BP_DIRECT	GO:0006695~cholesterol biosynthetic process	9	1.04773	3.01706e-05	CYP51, EBP, MVD, HMGCR, PRKAA2, IDI1, HSD17B7, NSDHL, DHCR24	731	32	18082	6.95699	0.0797048	0.00636892	0.0537938
GOTERM_CC_DIRECT	GO:0005829~cytosol	105	12.2235	4.3137e-05	CNDP1, IDE, SELENBP2, ZNRF1, STARD4, UBXN2B, AQP11, MAP2K6, MYLK3, PCTP, TTC7B, SPAG9, HNF4A, BHMT, STMN1, LRRK2, EEFSEC, MPST, ME1, MVD, SNX6, SNX8, TXN1, HSPA1A, ACAT2, ASL, DNAJA1, GYS2, NDRG1, ARHGEF10L, FBXO7, ODC1, BHMT2, ACMSD, AK2, ABHD14B, CRYZ, LARP4B, AHCYL2, HSPD1, DNAJB1, MTOR, FABP7, AHSA1, ARHGAP10, KYNU, KCNAB2, PPARG, TTPA, PRDX1, AFMID, GSS, GPX1, HSPH1, OSR1, EVI5, HMOX1, MAPT,…	782	1784	19662	1.47984	0.0182513	0.00204456	0.0607224
GOTERM_BP_DIRECT	GO:0016126~sterol biosynthetic process	8	0.931315	7.43237e-05	CYP51, EBP, MVD, HMGCR, PRKAA2, LBR, NSDHL, DHCR24	731	27	18082	7.32918	0.185044	0.0145095	0.132469
GOTERM_BP_DIRECT	GO:0019441~tryptophan catabolic process to kynurenine	5	0.582072	8.36479e-05	AADAT, KYNU, IDO2, KMO, AFMID	731	7	18082	17.6686	0.205699	0.0152356	0.149076
GOTERM_CC_DIRECT	GO:0031526~brush border membrane	12	1.39697	9.21217e-05	HSP90AA1, SLC17A3, SLC22A12, PIK3CB, GNA12, SLC34A1, SLC22A5, LRP2, SLC6A18, CEACAM1, SLC34A3, TMEM27	782	70	19662	4.31027	0.0385741	0.00392605	0.129635
GOTERM_BP_DIRECT	GO:0030206~chondroitin sulfate biosynthetic process	6	0.698487	0.000103881	CSGALNACT1, SLC35D1, CHST7, XYLT1, CHST11, CHST3	731	13	18082	11.4166	0.248737	0.0177162	0.185104
GOTERM_CC_DIRECT	GO:0005789~endoplasmic reticulum membrane	50	5.82072	0.000128702	CYP2D9, CYP2J5, HSD3B2, CYP51, HSD3B3, CYP2F2, HMGCR, HSD17B12, CERS6, ALDH3A2, TMEM178, TMEM174, CYP4A12A, XYLT1, TMEM33, FITM1, FMO2, HMOX1, ZDHHC9, SRD5A2, HSPA5, HPD, NSDHL, DHCR24, SCD1, NOX4, EGFR, EBP, HPN, MOGAT1, OSBPL8, SLC33A1, UBIAD1, FADS3, FADS2, TMEM189, LPIN1, CYP7B1, RDH10, ANKRD13C, ATP2A2, NUS1, SLC17A3, MLEC, CYP2A5, MYRF, LCLAT1, MTOR, SERP1, CYP2A4	782	710	19662	1.77065	0.0534764	0.00498385	0.181068
GOTERM_CC_DIRECT	GO:0016323~basolateral plasma membrane	21	2.4447	0.000178065	EGFR, KCNJ16, TRPC1, SLC38A3, CNNM4, HSP90AA1, SLCO4C1, SLC12A2, SLC22A7, SLC22A8, SLC34A1, SLC22A22, HSPA1A, LIN7A, SLCO1A1, CHRM3, CAR9, SLC22A6, SLC22A5, SLC22A2, ATP7B	782	203	19662	2.60102	0.0732213	0.00631667	0.250434
GOTERM_BP_DIRECT	GO:0006730~one-carbon metabolic process	8	0.931315	0.000191189	SHMT2, MAT2A, CAR9, CAR5A, AHCYL2, CAR5B, GNMT, CAR3	731	31	18082	6.38348	0.409268	0.0304898	0.340425
GOTERM_CC_DIRECT	GO:0005778~peroxisomal membrane	10	1.16414	0.000216785	PEX11A, FAR1, PECR, AGPS, HMGCR, MPV17L, PXMP4, ABCD3, PXMP2, ALDH3A2	782	53	19662	4.744	0.0884212	0.00709603	0.304814
GOTERM_CC_DIRECT	GO:0005777~peroxisome	16	1.86263	0.000222859	MYO5A, NUDT19, MVD, ACNAT2, IDE, SOD1, PEX11A, FAR1, PECR, AGPS, MPV17L, HAO2, PXMP4, PXMP2, ABCD3, IDI1	782	131	19662	3.07093	0.0907828	0.0067749	0.313341
GOTERM_BP_DIRECT	GO:0034354~'de novo' NAD biosynthetic process from tryptophan	4	0.465658	0.000254258	KYNU, HAAO, KMO, AFMID	731	4	18082	24.736	0.503445	0.0381457	0.452485
GOTERM_BP_DIRECT	GO:0005975~carbohydrate metabolic process	21	2.4447	0.000265729	GLB1L, PHKB, FGGY, PDK3, GUSB, NPL, CHST3, GLB1, B3GAT2, PGM2, CHST7, H6PD, MLEC, CHST11, GALC, NEU1, GK5, MAN2B1, AI464131, CTBS, XYLB	731	206	18082	2.52163	0.518885	0.0377759	0.472854
GOTERM_CC_DIRECT	GO:0031090~organelle membrane	13	1.51339	0.000341069	CYP2J5, CYP2D9, CYP51, SCD1, CYP2F2, CYP7B1, RDH10, CYP4A12A, FMO2, SLC39A8, CYP2A5, SRD5A2, CYP2A4	782	94	19662	3.47725	0.13555	0.00966376	0.479176
GOTERM_BP_DIRECT	GO:0046854~phosphatidylinositol phosphorylation	7	0.814901	0.000388805	PIK3C2G, PIK3CB, PIK3C2A, TTC7B, PI4KA, FAM126A, TMEM150A	731	25	18082	6.92607	0.657193	0.0521219	0.691146
GOTERM_BP_DIRECT	GO:0006811~ion transport	42	4.88941	0.0004397	STEAP3, KCNJ16, KCNJ15, SLC9A8, SLC38A3, CLCN3, SLC22A18, GABRB3, KCNAB2, SLC39A11, SLC22A12, SLC26A1, SLCO1A1, SLC23A1, MRS2, SLC39A8, CHRNA4, TRPV4, SLC22A5, SLCO3A1, SLC30A9, KCNG1, SLC22A2, SLC12A7, TRPC1, CNNM4, SLCO4C1, SLC12A2, MCUR1, SLC22A7, SLC22A8, SLC34A1, SLC6A15, SLC10A2, SLCO1A6, SLC34A3, ATP2A2, SLC17A1, PLLP, SLC13A3, SLC5A10, ATP7B	731	584	18082	1.77896	0.702029	0.0560247	0.781284
GOTERM_BP_DIRECT	GO:0031639~plasminogen activation	5	0.582072	0.000455297	FGG, FGA, APOH, TMPRSS9, DHCR24	731	10	18082	12.368	0.714559	0.0553938	0.808891
GOTERM_BP_DIRECT	GO:0006814~sodium ion transport	15	1.74622	0.00048315	SLC9A8, SLC38A3, SLC12A2, SLC34A1, SLC6A15, SLC10A2, SLC34A3, SLC23A1, SLC17A3, CPOX, SLC17A1, SLC13A3, SLC13A4, SLC22A5, SLC5A10	731	124	18082	2.99226	0.735637	0.0562037	0.858175
GOTERM_BP_DIRECT	GO:0008202~steroid metabolic process	12	1.39697	0.000545872	CYP51, EBP, CYP7B1, MVD, HMGCR, PRKAA2, SRD5A2, CYP2E1, AKR1C21, AKR1D1, NSDHL, DHCR24	731	84	18082	3.53371	0.777582	0.0607121	0.969071
GOTERM_BP_DIRECT	GO:0042493~response to drug	28	3.2596	0.000646787	SLC22A12, PPARG, GNA12, MDK, SLC1A2, HTR1B, PLIN2, PTK2B, OXCT1, ABCD3, SRD5A2, MAP2K6, LPL, HSP90AA1, CRYAA, MAT2A, SLC34A1, FZD1, PAPD7, CYP2E1, AK4, SLCO1A6, SOD1, ABCB1B, ADRA1A, CAR9, HSPD1, AACS	731	339	18082	2.04309	0.831561	0.0687684	1.14725
GOTERM_BP_DIRECT	GO:0015937~coenzyme A biosynthetic process	5	0.582072	0.000692669	COASY, PANK3, PANK1, PPCS, ACAT1	731	11	18082	11.2436	0.85156	0.0707415	1.22816
GOTERM_BP_DIRECT	GO:0019363~pyridine nucleotide biosynthetic process	5	0.582072	0.000692669	ASPDH, KYNU, HAAO, KMO, QPRT	731	11	18082	11.2436	0.85156	0.0707415	1.22816
GOTERM_BP_DIRECT	GO:0033539~fatty acid beta-oxidation using acyl-CoA dehydrogenase	6	0.698487	0.000767022	GCDH, ACADS, IVD, ETFDH, ACAD9, ACAD10	731	19	18082	7.81136	0.879055	0.0752555	1.35914
GOTERM_CC_DIRECT	GO:0005764~lysosome	27	3.14319	0.000780782	ARSB, MYO5A, CCKAR, ASS1, LGMN, PPT2, ZNRF1, GLB1, ZNRF2, SLC29A3, GALNS, GALC, MAN2B1, DPP7, CTBS, HSPA8, TMEM97, LIPA, GUSB, NAPSA, SOD1, TMEM150A, IGF2R, NEU1, RAB38, MTOR, LRRK2	782	331	19662	2.05096	0.283605	0.0206295	1.09379
GOTERM_BP_DIRECT	GO:0000302~response to reactive oxygen species	6	0.698487	0.00125531	GPX1, PLK3, SOD1, PRDX1, SOD3, ALDH3A2	731	21	18082	7.06742	0.968508	0.116179	2.21527
GOTERM_BP_DIRECT	GO:0051085~chaperone mediated protein folding requiring cofactor	5	0.582072	0.00140686	HSPH1, HSPE1, DNAJB1, HSPD1, HSPA8	731	13	18082	9.51384	0.979262	0.125102	2.47956
GOTERM_CC_DIRECT	GO:0005887~integral component of plasma membrane	66	7.68335	0.00160003	STEAP3, KCNJ16, SLC16A13, KCNJ15, SLC22A19, SLC22A18, SLC22A13, GABRB3, SLC22A12, SLC26A1, SLC52A3, PCDH1, HTR1B, SLC16A1, SLC1A2, TRPV4, SLC22A6, SLC22A5, SLC22A2, GHR, SLC12A7, SLC22A29, SLC22A28, SLC22A26, SLC33A1, SLC22A7, SLC22A8, SLC22A22, SLC7A13, TMEM150A, ADRB2, CHRM3, SLITRK6, TNFRSF21, FGFR4, SLC38A3, SLC22A30, SLCO1A1, SLC39A8, SLCO3A1, ADRA2B, SLC28A1, TRPC1, HPN, SLCO4C1, SLC6A13, T…	782	1126	19662	1.47376	0.495285	0.0394231	2.22952
GOTERM_BP_DIRECT	GO:0006457~protein folding	14	1.6298	0.00201889	HSP90AA1, CRYAA, TXN1, PDIA4, CLPX, CCT6B, DNAJA1, HSPA4L, HSPE1, HSPD1, DNAJB1, CDC37L1, AHSA1, HSPA8	731	128	18082	2.7055	0.996165	0.169273	3.54004
GOTERM_BP_DIRECT	GO:0006559~L-phenylalanine catabolic process	4	0.465658	0.00203025	HGD, PAH, HPD, FAH	731	7	18082	14.1348	0.996283	0.165133	3.55961
GOTERM_CC_DIRECT	GO:0072562~blood microparticle	14	1.6298	0.00247366	HBA-A1, C8A, HBA-A2, ACSM1, FGG, APCS, FGA, C4B, ALB, HBB-BS, ITIH2, HSPA1A, HSPA8, C8G	782	133	19662	2.64666	0.652698	0.0570608	3.42727
GOTERM_BP_DIRECT	GO:0035634~response to stilbenoid	6	0.698487	0.00286779	HBA-A1, SLCO1A1, SLC22A7, CYP2A5, IDI1, CYP2A4	731	25	18082	5.93663	0.999632	0.218917	4.99292
GOTERM_BP_DIRECT	GO:0009725~response to hormone	8	0.931315	0.00295558	ME1, MAT2A, PTK2B, ANG, OXCT1, ADRA1A, ACAT1, DHCR24	731	48	18082	4.12266	0.999711	0.218806	5.14199
GOTERM_CC_DIRECT	GO:0005782~peroxisomal matrix	5	0.582072	0.00388643	MVD, IDE, ABCD3, HSPD1, PRDX1	782	17	19662	7.39507	0.810381	0.0837926	5.33538
GOTERM_BP_DIRECT	GO:0048821~erythrocyte development	6	0.698487	0.00407698	HBA-A1, HBA-A2, HBB-B1, BCL6, HBB-BS, KLF1	731	27	18082	5.49688	0.999987	0.281644	7.02682
GOTERM_BP_DIRECT	GO:0008299~isoprenoid biosynthetic process	5	0.582072	0.00411749	MVD, HMGCR, IDI1, PDSS1, PDSS2	731	17	18082	7.27529	0.999988	0.277139	7.09425
GOTERM_BP_DIRECT	GO:0034605~cellular response to heat	7	0.814901	0.00443463	XYLT1, TFEC, HMOX1, ST8SIA1, TRPV4, FGF1, SLC52A3	731	39	18082	4.43979	0.999995	0.288145	7.62049
GOTERM_BP_DIRECT	GO:0046874~quinolinate metabolic process	3	0.349243	0.0047521	HAAO, ACMSD, QPRT	731	3	18082	24.736	0.999998	0.298423	8.14444
GOTERM_BP_DIRECT	GO:0043420~anthranilate metabolic process	3	0.349243	0.0047521	KYNU, HAAO, KMO	731	3	18082	24.736	0.999998	0.298423	8.14444
GOTERM_BP_DIRECT	GO:0000053~argininosuccinate metabolic process	3	0.349243	0.0047521	ASS1, ASL, GM5424	731	3	18082	24.736	0.999998	0.298423	8.14444
GOTERM_BP_DIRECT	GO:0051260~protein homooligomerization	17	1.97905	0.00633039	BID, OLFM4, CRYAA, IDE, SLC34A1, DPYS, ECT2, ACAT1, SPAG9, GPHN, AQP11, HMOX1, HAO2, KCTD17, SLC22A6, KCNG1, VWA2	731	197	18082	2.13458	1	0.368765	10.7079
GOTERM_CC_DIRECT	GO:0005794~Golgi apparatus	65	7.56694	0.00848492	ARSB, SLC16A13, SLC9A8, B3GALT5, PPARG, SLC35A3, GLB1, EVI5, XYLT1, UBXN2B, B3GALNT1, CHST11, DPP7, DHCR24, HPD, EGFR, PIK3C2G, PIK3C2A, UBIAD1, CHST3, PROC, MGAT2, CPE, CHST7, RNF24, PIDD1, LRRK2, GALNT3, MYO5A, FGFR4, GALNT1, CLCN3, FUT9, USP8, CRELD2, SLC39A11, ST8SIA1, GSAP, RABGAP1L, SERPINA1B, SERPINA1A, ALB, SERPINA1D, SERPINA1C, ZDHHC9, OLFM3, GALNT11, PCSK5, GCNT1, LZTR1, FTCD, TMBIM4, C…	782	1190	19662	1.37337	0.973709	0.166337	11.3064
GOTERM_BP_DIRECT	GO:0045429~positive regulation of nitric oxide biosynthetic process	7	0.814901	0.00903103	EGFR, HSP90AA1, ASS1, PTK2B, AGXT2, MTOR, DDAH1	731	45	18082	3.84782	1	0.472915	14.9384
GOTERM_BP_DIRECT	GO:0019805~quinolinate biosynthetic process	3	0.349243	0.00924994	KYNU, HAAO, KMO	731	4	18082	18.552	1	0.472491	15.2729
GOTERM_BP_DIRECT	GO:0006574~valine catabolic process	3	0.349243	0.00924994	ALDH6A1, HIBCH, HIBADH	731	4	18082	18.552	1	0.472491	15.2729
GOTERM_BP_DIRECT	GO:0018243~protein O-linked glycosylation via threonine	3	0.349243	0.00924994	GALNT3, GALNT1, GALNT11	731	4	18082	18.552	1	0.472491	15.2729
GOTERM_BP_DIRECT	GO:0015747~urate transport	3	0.349243	0.00924994	SLC17A3, SLC22A13, SLC22A12	731	4	18082	18.552	1	0.472491	15.2729
GOTERM_CC_DIRECT	GO:0042645~mitochondrial nucleoid	7	0.814901	0.00931842	DNA2, DBT, SHMT2, FASTKD2, TOP1MT, LRPPRC, CLPX	782	46	19662	3.82614	0.981641	0.173341	12.3505
GOTERM_BP_DIRECT	GO:0008203~cholesterol metabolic process	10	1.16414	0.00970052	CYP51, EBP, CYP7B1, HNF1A, MVD, HMGCR, PCTP, PRKAA2, NSDHL, DHCR24	731	89	18082	2.77932	1	0.480316	15.9575
GOTERM_BP_DIRECT	GO:0051289~protein homotetramerization	9	1.04773	0.00978993	MBL1, SHMT2, ALDH5A1, ACADS, IDE, DPYS, DECR1, GNMT, CRYZ	731	74	18082	3.00843	1	0.475268	16.0927
GOTERM_BP_DIRECT	GO:0016310~phosphorylation	38	4.42375	0.00987697	COASY, FGFR4, NEK2, FGGY, UHMK1, D8ERTD82E, TPK1, PTK2B, TTBK1, GK5, PRKAA2, MAP2K6, EGFR, PIK3C2G, PIK3CB, PIK3C2A, PDK3, MYLK3, PI4KA, AK2, NADK, AK4, GSG2, NME2, PANK3, KSR2, PLK3, MAP3K15, PANK1, MAPK4, MAPK14, DGKZ, MTOR, CSNK1G3, LRRK2, NEK6, PRKD3, XYLB	731	612	18082	1.53589	1	0.470329	16.2242
GOTERM_BP_DIRECT	GO:0006898~receptor-mediated endocytosis	8	0.931315	0.0102374	EGFR, HSPH1, DAB2, ADRB2, FCGR2B, ARHGAP27, LRP2, LDLRAD3	731	60	18082	3.29813	1	0.474728	16.7665
GOTERM_CC_DIRECT	GO:0005833~hemoglobin complex	4	0.465658	0.0132493	HBA-A1, HBA-A2, HBB-B1, HBB-BS	782	13	19662	7.73638	0.996638	0.228082	17.1224
GOTERM_BP_DIRECT	GO:0019432~triglyceride biosynthetic process	4	0.465658	0.0138402	LPL, MOGAT1, DGAT2, LPIN1	731	13	18082	7.61107	1	0.573705	22.0073
GOTERM_CC_DIRECT	GO:0031838~haptoglobin-hemoglobin complex	3	0.349243	0.0145463	HBA-A1, HBA-A2, HBB-BS	782	5	19662	15.0859	0.998083	0.238175	18.6431
GOTERM_BP_DIRECT	GO:0006520~cellular amino acid metabolic process	5	0.582072	0.0147041	GSS, ASPG, HGD, BPHL, ASL	731	24	18082	5.15333	1	0.587921	23.2169
GOTERM_BP_DIRECT	GO:0006805~xenobiotic metabolic process	5	0.582072	0.0147041	NCEH1, HNF4A, FMO2, CYP2E1, SLCO1A6	731	24	18082	5.15333	1	0.587921	23.2169
GOTERM_BP_DIRECT	GO:0098869~cellular oxidant detoxification	3	0.349243	0.0150056	HBA-A1, HBA-A2, HBB-BS	731	5	18082	14.8416	1	0.587535	23.6348
GOTERM_BP_DIRECT	GO:0006572~tyrosine catabolic process	3	0.349243	0.0150056	HGD, HPD, FAH	731	5	18082	14.8416	1	0.587535	23.6348
GOTERM_BP_DIRECT	GO:0016125~sterol metabolic process	3	0.349243	0.0150056	EBP, LIPA, DHCR24	731	5	18082	14.8416	1	0.587535	23.6348
GOTERM_BP_DIRECT	GO:0010891~negative regulation of sequestering of triglyceride	3	0.349243	0.0150056	PPARA, OSBPL8, PPARG	731	5	18082	14.8416	1	0.587535	23.6348
GOTERM_BP_DIRECT	GO:0006986~response to unfolded protein	7	0.814901	0.016308	HSPH1, HSP90AA1, HSPA4L, HSPE1, HSPA1A, HSPD1, MANF	731	51	18082	3.39513	1	0.610558	25.4157
GOTERM_BP_DIRECT	GO:0008610~lipid biosynthetic process	4	0.465658	0.0170946	SCD1, AGPS, PRKAA2, ACSS2	731	14	18082	7.06742	1	0.62044	26.4723
GOTERM_CC_DIRECT	GO:0043005~neuron projection	27	3.14319	0.0176643	MYO5A, ASS1, KCNAB2, PAWR, SLC1A2, GPM6A, MAPT, BCL11B, SNAP23, UNC5C, HSPA8, CIB1, HSP90AA1, SLC6A13, FZD1, HOMER1, SOD1, LIN7A, SIPA1L1, TSGA10, ERC2, AHCYL2, STMN1, SIAH2, LRRK2, FAM126A, MPST	782	420	19662	1.61635	0.999505	0.271732	22.1936
GOTERM_BP_DIRECT	GO:0006979~response to oxidative stress	12	1.39697	0.0189416	EGFR, GPX1, HNF1A, HMOX1, ETFDH, CHRNA4, MSRB1, LRRK2, SOD1, PRDX1, CAR3, DHCR24	731	133	18082	2.23182	1	0.651085	28.8978
GOTERM_BP_DIRECT	GO:0015697~quaternary ammonium group transport	3	0.349243	0.0219103	SLC22A8, SLC22A5, SLC22A2	731	6	18082	12.368	1	0.697562	32.6389
GOTERM_BP_DIRECT	GO:0071287~cellular response to manganese ion	3	0.349243	0.0219103	HSPA5, LRRK2, ATP7B	731	6	18082	12.368	1	0.697562	32.6389
GOTERM_CC_DIRECT	GO:0005737~cytoplasm	291	33.8766	0.0222624	ALDH8A1, RBPMS2, SELENBP2, ZNRF2, HTR1B, AQP11, WWP1, APOH, ZFP830, MAP2K6, PDPR, CRYAA, PIK3CB, MYLK3, TTC7B, KRT10, TMEM27, PGM2, SPAG9, NME2, DHX29, HNF4A, SIPA1L1, SPAG4, MAPK4, BHMT, PIDD1, EEFSEC, NEK6, MPST, RTP3, COASY, RALGPS2, NEK2, ISOC2A, HUS1, IGF2BP1, HSPA1A, TXN1, AFAP1L1, ACAT2, ASL, RCC1, PDSS2, UHMK1, WDR55, ZDHHC9, GYS2, CDC37L1, ARHGEF10L, TUBB4B, FBXO7, TRPC1, ODC1, BHMT2, PT…	782	6631	19662	1.1034	0.999933	0.319235	27.1676
GOTERM_CC_DIRECT	GO:0043025~neuronal cell body	32	3.72526	0.0233736	MYO5A, ASS1, AGFG1, TXN1, PAWR, ASL, SDC2, SLC1A4, PRKAR2B, GPHN, GPM6A, PTK2B, ANG, CHRNA4, SRD5A2, HSPA8, CIB1, GHR, HPN, HSP90AA1, C4B, HOMER1, SOD1, PLK3, CPE, SIPA1L1, GFRA1, SIAH2, MTOR, ERC2, LRRK2, FABP7	782	534	19662	1.50671	0.999959	0.321875	28.3245
GOTERM_BP_DIRECT	GO:0055088~lipid homeostasis	6	0.698487	0.0238555	GCDH, HNF4A, ACADS, IVD, ACAD9, ACAD10	731	41	18082	3.6199	1	0.721482	34.9885
GOTERM_BP_DIRECT	GO:0009408~response to heat	7	0.814901	0.0268686	CCKAR, HSP90AA1, DNAJA1, HSPA1A, HSPD1, HSPA1B, SOD1	731	57	18082	3.03775	1	0.757011	38.4759
GOTERM_CC_DIRECT	GO:0009986~cell surface	36	4.19092	0.0286914	ARSB, IDE, ADAMTS15, PDIA4, SDC2, SLC1A4, SLC1A2, FGG, FGA, AQP11, ITGB8, APOH, TRPV4, HSPA5, SLCO3A1, CEACAM2, HSPA8, CEACAM1, GHR, DEFB19, EGFR, TMEM206, LPL, HPN, HSP90AA1, HAVCR1, TIMD2, SLC34A1, FZD1, LRPAP1, FCGR2B, IGF2R, ITGA7, NEU1, HSPD1, SLITRK6	782	629	19662	1.43904	0.999996	0.36896	33.6284
GOTERM_BP_DIRECT	GO:0019395~fatty acid oxidation	4	0.465658	0.0292007	GCDH, MAPK14, PPARG, HAO2	731	17	18082	5.82023	1	0.779281	41.0531
GOTERM_CC_DIRECT	GO:0005758~mitochondrial intermembrane space	8	0.931315	0.0292148	HSD3B2, HSD3B3, SHMT2, GATM, COA6, CPOX, AK2, SOD1	782	75	19662	2.68194	0.999997	0.36375	34.1302
GOTERM_BP_DIRECT	GO:0046500~S-adenosylmethionine metabolic process	3	0.349243	0.0298624	BHMT2, GAMT, GNMT	731	7	18082	10.6011	1	0.780745	41.7655
GOTERM_BP_DIRECT	GO:0035356~cellular triglyceride homeostasis	3	0.349243	0.0298624	DGAT2, C1QTNF3, NR1H4	731	7	18082	10.6011	1	0.780745	41.7655
GOTERM_BP_DIRECT	GO:0006526~arginine biosynthetic process	3	0.349243	0.0298624	ASS1, ASL, GM5424	731	7	18082	10.6011	1	0.780745	41.7655
GOTERM_BP_DIRECT	GO:0030204~chondroitin sulfate metabolic process	3	0.349243	0.0298624	CSGALNACT1, B3GAT2, CHST11	731	7	18082	10.6011	1	0.780745	41.7655
GOTERM_BP_DIRECT	GO:0051384~response to glucocorticoid	8	0.931315	0.0314947	ALPL, CRYAA, ASS1, HSPD1, TRIM63, MDK, ABCA3, GHR	731	75	18082	2.6385	1	0.792621	43.4884
GOTERM_BP_DIRECT	GO:0016042~lipid catabolic process	10	1.16414	0.0322534	LPL, ENPP6, NCEH1, LIPO1, LIPA, PAFAH2, ASPG, GALC, NEU1, AKR1D1	731	109	18082	2.26936	1	0.794736	44.2727
GOTERM_BP_DIRECT	GO:0000187~activation of MAPK activity	8	0.931315	0.033531	SPAG9, PROK1, ADRA2B, FGF1, LRRK2, SOD1, MAP2K6, GHR	731	76	18082	2.60379	1	0.801876	45.5704
GOTERM_BP_DIRECT	GO:0006103~2-oxoglutarate metabolic process	4	0.465658	0.0340155	AADAT, MRPS36, GPT2, GHR	731	18	18082	5.49688	1	0.801074	46.0549
GOTERM_BP_DIRECT	GO:0006869~lipid transport	10	1.16414	0.0356537	STARD5, OSBP2, STARD4, OSBPL8, PLEKHA8, PCTP, ATP11A, STARD10, ABCA3, APOM	731	111	18082	2.22847	1	0.810958	47.6634
GOTERM_BP_DIRECT	GO:0007599~hemostasis	6	0.698487	0.0370764	F13B, ANXA8, FGG, FGA, TFPI2, PROC	731	46	18082	3.22643	1	0.818248	49.0235
GOTERM_BP_DIRECT	GO:0009749~response to glucose	8	0.931315	0.037862	LPL, COL4A3, HNF1A, HNF4A, PTK2B, GYS2, APOM, SELT	731	78	18082	2.53702	1	0.819829	49.7602
GOTERM_BP_DIRECT	GO:0001889~liver development	9	1.04773	0.0381335	HNF1A, IGF2R, AK4, ASL, AACS, ACAT1, KLF1, MPST, PROC	731	95	18082	2.34341	1	0.81713	50.0124
GOTERM_BP_DIRECT	GO:0042168~heme metabolic process	3	0.349243	0.0387661	HMOX1, CYP2A5, SLCO1A6	731	8	18082	9.27599	1	0.81745	50.5955
GOTERM_BP_DIRECT	GO:0010960~magnesium ion homeostasis	3	0.349243	0.0387661	EGFR, MTSS1, CNNM4	731	8	18082	9.27599	1	0.81745	50.5955
GOTERM_BP_DIRECT	GO:0006783~heme biosynthetic process	4	0.465658	0.0392141	ALAS2, HNF1A, CPOX, UROS	731	19	18082	5.20757	1	0.816274	51.0045
GOTERM_CC_DIRECT	GO:0005576~extracellular region	85	9.89523	0.0405505	NEPN, PZP, GLB1L, IDE, NOTUM, AZGP1, HSPH1, ANG, VWA8, AOAH, APOH, ITIH2, CFI, FGF1, CTBS, TSKU, TFPI2, DPP7, APOM, GHR, ITFG1, VWA2, DEFB19, APCS, PCYOX1L, C4B, IGFALS, NAPSA, C8G, LRPAP1, PROC, C8A, ADAMTS8, CHRDL1, CPE, PROK1, MIA, MBL1, ENPP6, GALNT1, OLFM4, CRELD2, ADAMTS15, TXN1, MDK, TIMP3, MANF, ANGPTL7, F13B, SCGB1C1, PRSS8, CHADL, FGG, SERPINA1B, FGA, C1QTNF3, COL6A6, SERPINA1A, ALB, SE…	782	1753	19662	1.21915	1	0.456385	44.1709
GOTERM_BP_DIRECT	GO:0019216~regulation of lipid metabolic process	5	0.582072	0.0426484	FGFR4, HNF4A, BCL11B, PPARG, PRKAA2	731	33	18082	3.74788	1	0.837651	54.0357
GOTERM_BP_DIRECT	GO:0042593~glucose homeostasis	11	1.28056	0.0431436	FGFR4, SLC16A1, HNF1A, HNF4A, C1QTNF3, PPARG, TRPV4, PRKAA2, SELT, NR1H4, STXBP5L	731	133	18082	2.04583	1	0.836694	54.4578
GOTERM_CC_DIRECT	GO:0043209~myelin sheath	14	1.6298	0.0432038	HSP90AA1, ASS1, SOD1, PRDX1, HBA-A1, NME2, ALB, HBB-B1, NDRG1, HBB-BS, HSPA5, HSPD1, HSPA8, TUBB4B	782	192	19662	1.83336	1	0.466669	46.3059
GOTERM_BP_DIRECT	GO:0050873~brown fat cell differentiation	5	0.582072	0.0468488	PEX11A, SCD1, ALDH6A1, ADRB2, PPARG	731	34	18082	3.63764	1	0.856663	57.5025
GOTERM_CC_DIRECT	GO:0042470~melanosome	9	1.04773	0.0477792	MYO5A, SLC1A4, HSP90AA1, TMEM33, RAB38, HSPA5, PDIA4, PRDX1, HSPA8	782	101	19662	2.24049	1	0.490518	49.8104
GOTERM_BP_DIRECT	GO:0006544~glycine metabolic process	3	0.349243	0.0485319	GLYAT, SHMT2, DMGDH	731	9	18082	8.24533	1	0.862608	58.8212
GOTERM_BP_DIRECT	GO:0046415~urate metabolic process	3	0.349243	0.0485319	SLC17A3, SLC22A12, SLC17A1	731	9	18082	8.24533	1	0.862608	58.8212
GOTERM_BP_DIRECT	GO:0042026~protein refolding	3	0.349243	0.0485319	HSP90AA1, HSPD1, HSPA8	731	9	18082	8.24533	1	0.862608	58.8212
GOTERM_BP_DIRECT	GO:0006782~protoporphyrinogen IX biosynthetic process	3	0.349243	0.0485319	ALAS2, CPOX, UROS	731	9	18082	8.24533	1	0.862608	58.8212
GOTERM_BP_DIRECT	GO:0008090~retrograde axonal transport	3	0.349243	0.0485319	NDEL1, SOD1, WDR81	731	9	18082	8.24533	1	0.862608	58.8212
GOTERM_BP_DIRECT	GO:0052696~flavonoid glucuronidation	4	0.465658	0.050737	UGT1A7C, UGT8A, UGT3A1, UGT3A2	731	21	18082	4.71161	1	0.870984	60.4904
GOTERM_BP_DIRECT	GO:0006970~response to osmotic stress	4	0.465658	0.050737	EGFR, PLK3, PTK2B, TRPV4	731	21	18082	4.71161	1	0.870984	60.4904
GOTERM_BP_DIRECT	GO:0009813~flavonoid biosynthetic process	4	0.465658	0.050737	UGT1A7C, UGT8A, UGT3A1, UGT3A2	731	21	18082	4.71161	1	0.870984	60.4904
GOTERM_BP_DIRECT	GO:0006950~response to stress	5	0.582072	0.0512703	HSP90AA1, PRKAA2, MTOR, AHSA2, AHSA1	731	35	18082	3.53371	1	0.87007	60.8844
GOTERM_CC_DIRECT	GO:0019898~extrinsic component of membrane	8	0.931315	0.0520578	SNX6, OSR1, SNX8, SNX7, GFRA1, VPS13A, SNX30, GHR	782	85	19662	2.36642	1	0.510015	52.8941
GOTERM_CC_DIRECT	GO:0000139~Golgi membrane	24	2.79395	0.052898	SLC16A13, EGFR, SLC9A8, FUT9, B3GALT5, FTCD, TMBIM4, CHST3, CYP2E1, SLC35A3, PREB, B3GAT2, MGAT2, CHST7, XYLT1, ABCB1B, B3GALNT1, CHST11, RNF24, MTOR, GALNT11, GCNT1, DHCR24, HPD	782	403	19662	1.49736	1	0.505019	53.4786
GOTERM_BP_DIRECT	GO:0051259~protein oligomerization	7	0.814901	0.0529805	AR, NME2, C1QTNF3, ACMSD, QPRT, DGKH, GRHPR	731	67	18082	2.58436	1	0.875245	62.123
GOTERM_BP_DIRECT	GO:0007596~blood coagulation	8	0.931315	0.0529949	F13B, ANXA8, FGG, FGA, HNF4A, APOH, TFPI2, PROC	731	84	18082	2.35581	1	0.87171	62.1333
GOTERM_BP_DIRECT	GO:0043066~negative regulation of apoptotic process	32	3.72526	0.0548744	NDUFAF4, HMGCR, PAFAH2, HSPA1B, GPX1, DAB2, OSR1, PTK2B, ALB, BCL11B, CHST11, DNAJA1, BCL6, ZFP830, HSPA5, PRKAA2, NR1H4, DHCR24, CIB1, EGFR, HPN, CRYAA, TMBIM4, SOD1, PROC, NME2, PLK3, ALDH2, SIAH2, PIDD1, HSPD1, ARHGAP10	731	566	18082	1.3985	1	0.877498	63.4515
GOTERM_BP_DIRECT	GO:0019369~arachidonic acid metabolic process	5	0.582072	0.0559118	CYP2D9, CYP2J5, CYP2J13, CYP2D12, CYP2J11	731	36	18082	3.43555	1	0.878997	64.1604
GOTERM_BP_DIRECT	GO:0006487~protein N-linked glycosylation	5	0.582072	0.0559118	MGAT2, FUT9, SERPINA1B, SERPINA1A, SERPINA1D	731	36	18082	3.43555	1	0.878997	64.1604
GOTERM_BP_DIRECT	GO:0006006~glucose metabolic process	7	0.814901	0.0562177	PGM2, PPARA, ALDH5A1, H6PD, MAPK14, PDK3, SERP1	731	68	18082	2.54635	1	0.87704	64.3669
GOTERM_BP_DIRECT	GO:0032094~response to food	4	0.465658	0.057045	SLC16A1, SLC25A25, PPARG, GHR	731	22	18082	4.49745	1	0.877547	64.9199
GOTERM_BP_DIRECT	GO:0043171~peptide catabolic process	4	0.465658	0.057045	CPE, CNDP1, IDE, ANPEP	731	22	18082	4.49745	1	0.877547	64.9199
GOTERM_BP_DIRECT	GO:0032148~activation of protein kinase B activity	4	0.465658	0.057045	OSBPL8, ANG, ADRA2B, FGF1	731	22	18082	4.49745	1	0.877547	64.9199
GOTERM_BP_DIRECT	GO:0009636~response to toxic substance	8	0.931315	0.0587728	GPX1, HTR1B, SLC23A1, GLYAT, CYP2F2, SLC22A8, TTPA, INMT	731	86	18082	2.30102	1	0.88209	66.0487
GOTERM_BP_DIRECT	GO:0016051~carbohydrate biosynthetic process	3	0.349243	0.0590759	B3GAT2, ST8SIA6, CHST11	731	10	18082	7.42079	1	0.880208	66.2432
GOTERM_BP_DIRECT	GO:0046339~diacylglycerol metabolic process	3	0.349243	0.0590759	DGAT2, DGKZ, DGKH	731	10	18082	7.42079	1	0.880208	66.2432
GOTERM_BP_DIRECT	GO:0070050~neuron cellular homeostasis	3	0.349243	0.0590759	CLCN3, FGGY, HAAO	731	10	18082	7.42079	1	0.880208	66.2432
GOTERM_BP_DIRECT	GO:0015893~drug transport	3	0.349243	0.0590759	SLC22A18, SLC17A3, ABCB1B	731	10	18082	7.42079	1	0.880208	66.2432
GOTERM_BP_DIRECT	GO:0043534~blood vessel endothelial cell migration	3	0.349243	0.0590759	GPX1, PTK2B, AMOT	731	10	18082	7.42079	1	0.880208	66.2432
GOTERM_BP_DIRECT	GO:0006809~nitric oxide biosynthetic process	3	0.349243	0.0590759	HSP90AA1, SPR, DDAH1	731	10	18082	7.42079	1	0.880208	66.2432
GOTERM_BP_DIRECT	GO:0006817~phosphate ion transport	3	0.349243	0.0590759	SLC17A3, SLC34A1, SLC34A3	731	10	18082	7.42079	1	0.880208	66.2432
GOTERM_BP_DIRECT	GO:0009058~biosynthetic process	5	0.582072	0.0607716	AADAT, COASY, NDUFAF6, ALAS2, GPT2	731	37	18082	3.3427	1	0.884391	67.3118
GOTERM_BP_DIRECT	GO:0042220~response to cocaine	5	0.582072	0.0658473	HTR1B, HSP90AA1, PTK2B, HSPD1, MTOR	731	38	18082	3.25473	1	0.901242	70.323
GOTERM_BP_DIRECT	GO:0042594~response to starvation	5	0.582072	0.0658473	CCKAR, OXCT1, PPARG, AACS, ACAT1	731	38	18082	3.25473	1	0.901242	70.323
GOTERM_BP_DIRECT	GO:0040014~regulation of multicellular organism growth	5	0.582072	0.0658473	AZGP1, GAMT, SPR, SOD1, GHR	731	38	18082	3.25473	1	0.901242	70.323
GOTERM_CC_DIRECT	GO:0000151~ubiquitin ligase complex	8	0.931315	0.0667799	DNAJA1, RNF11, ANKIB1, HSPA1A, DCUN1D3, MED21, HSPA8, FBXO7	782	90	19662	2.23495	1	0.580207	62.2116
GOTERM_CC_DIRECT	GO:0070852~cell body fiber	3	0.349243	0.0683404	ASS1, SRD5A2, ASL	782	11	19662	6.85724	1	0.578363	63.0917
GOTERM_CC_DIRECT	GO:0005942~phosphatidylinositol 3-kinase complex	3	0.349243	0.0683404	PIK3C2G, PIK3CB, PIK3C2A	782	11	19662	6.85724	1	0.578363	63.0917
GOTERM_BP_DIRECT	GO:0043568~positive regulation of insulin-like growth factor receptor signaling pathway	3	0.349243	0.0703195	AR, AI464131, IGFBP4	731	11	18082	6.74618	1	0.91353	72.7573
GOTERM_BP_DIRECT	GO:0050848~regulation of calcium-mediated signaling	3	0.349243	0.0703195	PTK2B, TMBIM4, LRRK2	731	11	18082	6.74618	1	0.91353	72.7573
GOTERM_BP_DIRECT	GO:0009435~NAD biosynthetic process	3	0.349243	0.0703195	ASPDH, KYNU, QPRT	731	11	18082	6.74618	1	0.91353	72.7573
GOTERM_BP_DIRECT	GO:0009072~aromatic amino acid family metabolic process	3	0.349243	0.0703195	PAH, HPD, FAH	731	11	18082	6.74618	1	0.91353	72.7573
GOTERM_BP_DIRECT	GO:0006071~glycerol metabolic process	3	0.349243	0.0703195	MOGAT1, DGAT2, GK5	731	11	18082	6.74618	1	0.91353	72.7573
GOTERM_BP_DIRECT	GO:0006699~bile acid biosynthetic process	3	0.349243	0.0703195	CYP7B1, HNF1A, AKR1D1	731	11	18082	6.74618	1	0.91353	72.7573
GOTERM_BP_DIRECT	GO:0035879~plasma membrane lactate transport	3	0.349243	0.0703195	SLC16A13, SLC16A1, SLC16A4	731	11	18082	6.74618	1	0.91353	72.7573
GOTERM_BP_DIRECT	GO:0051272~positive regulation of cellular component movement	3	0.349243	0.0703195	CHST3, BCL6, STMN1	731	11	18082	6.74618	1	0.91353	72.7573
GOTERM_BP_DIRECT	GO:0000050~urea cycle	3	0.349243	0.0703195	ASS1, ASL, GM5424	731	11	18082	6.74618	1	0.91353	72.7573
GOTERM_BP_DIRECT	GO:0016242~negative regulation of macroautophagy	3	0.349243	0.0703195	HMOX1, MTOR, LRRK2	731	11	18082	6.74618	1	0.91353	72.7573
GOTERM_BP_DIRECT	GO:0006958~complement activation, classical pathway	6	0.698487	0.0703766	MBL1, C8A, C4B, C1RL, CFI, C8G	731	55	18082	2.69847	1	0.911124	72.7871
GOTERM_BP_DIRECT	GO:0016050~vesicle organization	4	0.465658	0.0707045	SNX6, SNX8, SNX7, SNX30	731	24	18082	4.12266	1	0.909577	72.9578
GOTERM_BP_DIRECT	GO:0030307~positive regulation of cell growth	8	0.931315	0.0714506	EGFR, HPN, DNPH1, CRYAA, PTK2B, SLC44A4, IGFBP1, CIB1	731	90	18082	2.19875	1	0.909372	73.3424
GOTERM_BP_DIRECT	GO:0007584~response to nutrient	7	0.814901	0.0741527	ARSB, GATM, HMGCR, MAPT, OXCT1, TTPA, AACS	731	73	18082	2.37194	1	0.915107	74.6925
GOTERM_BP_DIRECT	GO:0043434~response to peptide hormone	7	0.814901	0.0741527	GATM, ATP2A2, SERPINA1B, SERPINA1A, SERPINA1D, SERPINA1C, SRD5A2	731	73	18082	2.37194	1	0.915107	74.6925
GOTERM_BP_DIRECT	GO:0090630~activation of GTPase activity	7	0.814901	0.0741527	NDEL1, EVI5, PTK2B, SIPA1L1, GRTP1, RABGAP1L, ECT2	731	73	18082	2.37194	1	0.915107	74.6925
GOTERM_BP_DIRECT	GO:0009409~response to cold	5	0.582072	0.0766358	LPL, ADRB2, HSP90AA1, PPARG, HSPD1	731	40	18082	3.092	1	0.919781	75.876
GOTERM_CC_DIRECT	GO:0097226~sperm mitochondrial sheath	2	0.232829	0.0778667	HSP90AA1, AK2	782	2	19662	25.1432	1	0.617691	68.0645
GOTERM_BP_DIRECT	GO:0000132~establishment of mitotic spindle orientation	4	0.465658	0.0780335	NDEL1, GPSM2, INSC, WDR81	731	25	18082	3.95776	1	0.921269	76.5191
GOTERM_BP_DIRECT	GO:0045453~bone resorption	4	0.465658	0.0780335	NOX4, ADRB2, HNF1A, PTK2B	731	25	18082	3.95776	1	0.921269	76.5191
GOTERM_BP_DIRECT	GO:0030001~metal ion transport	4	0.465658	0.0780335	SLC39A11, SLC39A8, ARMC1, ATP7B	731	25	18082	3.95776	1	0.921269	76.5191
GOTERM_BP_DIRECT	GO:1902042~negative regulation of extrinsic apoptotic signaling pathway via death domain receptors	4	0.465658	0.0780335	GPX1, FGG, FGA, HMOX1	731	25	18082	3.95776	1	0.921269	76.5191
GOTERM_BP_DIRECT	GO:0001895~retina homeostasis	4	0.465658	0.0780335	AZGP1, ALB, SOD1, PRDX1	731	25	18082	3.95776	1	0.921269	76.5191
GOTERM_CC_DIRECT	GO:0005623~cell	15	1.74622	0.07838	PDK3, FGGY, SUN3, PRDX1, TMEM28, TMEM178, PDE6A, DNA2, C1QTNF3, ATP2A2, MAPK14, SPAG4, VPS13A, AACS, PRIMA1	782	231	19662	1.63268	1	0.610139	68.3138
GOTERM_BP_DIRECT	GO:0007231~osmosensory signaling pathway	2	0.232829	0.0791156	OSR1, TRPV4	731	2	18082	24.736	1	0.921878	77.0057
GOTERM_BP_DIRECT	GO:1901143~insulin catabolic process	2	0.232829	0.0791156	IDE, CEACAM1	731	2	18082	24.736	1	0.921878	77.0057
GOTERM_BP_DIRECT	GO:0006109~regulation of carbohydrate metabolic process	2	0.232829	0.0791156	MTOR, NR1H4	731	2	18082	24.736	1	0.921878	77.0057
GOTERM_BP_DIRECT	GO:0097254~renal tubular secretion	2	0.232829	0.0791156	CYP2J5, SLC22A6	731	2	18082	24.736	1	0.921878	77.0057
GOTERM_BP_DIRECT	GO:0006528~asparagine metabolic process	2	0.232829	0.0791156	NIT2, ASPG	731	2	18082	24.736	1	0.921878	77.0057
GOTERM_BP_DIRECT	GO:0071412~cellular response to genistein	2	0.232829	0.0791156	UGT3A1, UGT3A2	731	2	18082	24.736	1	0.921878	77.0057
GOTERM_BP_DIRECT	GO:0097332~response to antipsychotic drug	2	0.232829	0.0791156	PRKAR2B, SOD1	731	2	18082	24.736	1	0.921878	77.0057
GOTERM_BP_DIRECT	GO:1903038~negative regulation of leukocyte cell-cell adhesion	2	0.232829	0.0791156	PPARA, ASS1	731	2	18082	24.736	1	0.921878	77.0057
GOTERM_BP_DIRECT	GO:1903748~negative regulation of establishment of protein localization to mitochondrion	2	0.232829	0.0791156	HSPH1, DNAJA1	731	2	18082	24.736	1	0.921878	77.0057
GOTERM_BP_DIRECT	GO:0032764~negative regulation of mast cell cytokine production	2	0.232829	0.0791156	HMOX1, BCL6	731	2	18082	24.736	1	0.921878	77.0057
GOTERM_BP_DIRECT	GO:0071267~L-methionine salvage	2	0.232829	0.0791156	BHMT2, BHMT	731	2	18082	24.736	1	0.921878	77.0057
GOTERM_BP_DIRECT	GO:0006579~amino-acid betaine catabolic process	2	0.232829	0.0791156	BHMT, DMGDH	731	2	18082	24.736	1	0.921878	77.0057
GOTERM_BP_DIRECT	GO:0033306~phytol metabolic process	2	0.232829	0.0791156	PECR, ALDH3A2	731	2	18082	24.736	1	0.921878	77.0057
GOTERM_BP_DIRECT	GO:0006601~creatine biosynthetic process	2	0.232829	0.0791156	GATM, GAMT	731	2	18082	24.736	1	0.921878	77.0057
GOTERM_CC_DIRECT	GO:0042581~specific granule	3	0.349243	0.0799089	CLCN3, OLFM4, SNAP23	782	12	19662	6.28581	1	0.607741	69.046
GOTERM_CC_DIRECT	GO:0030176~integral component of endoplasmic reticulum membrane	8	0.931315	0.0801892	SAMD8, PREB, SCD1, DGAT2, TMEM33, FITM1, HSPA5, DERL3	782	94	19662	2.13985	1	0.599553	69.1785
GOTERM_BP_DIRECT	GO:0071276~cellular response to cadmium ion	3	0.349243	0.0821892	HMOX1, CYP2A5, SOD1	731	12	18082	6.18399	1	0.927446	78.3367
GOTERM_BP_DIRECT	GO:0048608~reproductive structure development	3	0.349243	0.0821892	AR, HNF1A, SLC22A5	731	12	18082	6.18399	1	0.927446	78.3367
GOTERM_BP_DIRECT	GO:0015721~bile acid and bile salt transport	3	0.349243	0.0821892	HNF1A, SLC10A2, CEACAM1	731	12	18082	6.18399	1	0.927446	78.3367
GOTERM_BP_DIRECT	GO:0045722~positive regulation of gluconeogenesis	3	0.349243	0.0821892	PPARA, HNF4A, DGAT2	731	12	18082	6.18399	1	0.927446	78.3367
GOTERM_BP_DIRECT	GO:0090331~negative regulation of platelet aggregation	3	0.349243	0.0821892	FGG, ADRB2, CEACAM1	731	12	18082	6.18399	1	0.927446	78.3367
GOTERM_BP_DIRECT	GO:0035999~tetrahydrofolate interconversion	3	0.349243	0.0821892	SHMT2, FTCD, DMGDH	731	12	18082	6.18399	1	0.927446	78.3367
GOTERM_BP_DIRECT	GO:0042542~response to hydrogen peroxide	6	0.698487	0.0842129	GPX1, CRYAA, PTK2B, HMOX1, HSPD1, SOD1	731	58	18082	2.55889	1	0.930148	79.1729
GOTERM_BP_DIRECT	GO:0045859~regulation of protein kinase activity	4	0.465658	0.085679	PRKAR2B, MTOR, SOD1, ECT2	731	26	18082	3.80554	1	0.931464	79.7597
GOTERM_BP_DIRECT	GO:0042787~protein ubiquitination involved in ubiquitin-dependent protein catabolic process	10	1.16414	0.0930063	CACUL1, ABTB2, WWP1, HERC4, RNF11, RNF24, ANKIB1, SIAH2, FBXO7, RNF145	731	134	18082	1.84597	1	0.94441	82.4654
GOTERM_BP_DIRECT	GO:0006493~protein O-linked glycosylation	4	0.465658	0.0936282	GALNT1, ST8SIA6, A4GNT, C1GALT1	731	27	18082	3.66459	1	0.943815	82.6785
GOTERM_BP_DIRECT	GO:0070328~triglyceride homeostasis	4	0.465658	0.0936282	LPL, HNF4A, SLCO1A6, NR1H4	731	27	18082	3.66459	1	0.943815	82.6785
GOTERM_BP_DIRECT	GO:0002024~diet induced thermogenesis	3	0.349243	0.0946163	ADRB2, PPARG, TRPV4	731	13	18082	5.7083	1	0.943888	83.0122
GOTERM_BP_DIRECT	GO:0055089~fatty acid homeostasis	3	0.349243	0.0946163	DGAT2, PRKAA2, NR1H4	731	13	18082	5.7083	1	0.943888	83.0122

## Sheet: Common_DN
410 genes are commonly downregulated in mouse intestine epithelium (Villin-CreERT2; Hnf4agDKO) and kidney (UBC-CreERT2; Hnf4aKO) upon Hnf4 loss
3110057O12Rik
Abhd14a
Abcb6
Entpd5
Sh3d19
Ctsh
Ppic
Lrp4
Tex2
Fbxo8
Slc25a10
Npas2
Lactb
Fbxo22
Lamp2
Herpud1
Slc1a1
Tmem41a
Mfsd2a
Ddc
Pcx
Secisbp2l
Pak1
Rnf181
Dmxl1
Mast2
Lrrc28
Iah1
Mettl7a1
Acadm
Vnn1
Tlcd2
C2
Tprkb
Papd5
Dgkd
Ces2h
Chd3
Nadsyn1
Apeh
Cd55
Ttc7
Insl6
Dlst
Acbd4
Snap29
Crym
Gclc
Slc2a2
Nlrp6
Car4
Trim7
Chuk
Kctd14
Them4
Dnajc22
Mlx
Gstz1
Rtn4r
Slc4a4
Dyrk2
Amacr
St6galnac2
Grpel2
Pqlc2
Acox1
Acox3
Palld
Ssx2ip
Clcn5
Slc52a2
Tbc1d13
Slc39a14
Ctage5
Slc31a1
Asb13
Eps8
Nlrc4
Cmbl
Arhgap26
Sec24a
Ctnnbip1
AI507597
Dcxr
Lmtk2
B4galt5
Dhrs4
Smpdl3a
Lypla1
Slc35d2
Mgam
Xpr1
Sephs2
Ccser2
Amdhd2
Sepsecs
C130074G19Rik
Myh14
Abcg2
Mlxipl
L2hgdh
Smpd2
2019-03-06
Arhgef19
Hps5
Spats2l
Hexb
Gchfr
Fmo5
Edem1
As3mt
Tango2
Fth1
Sfxn1
Slc12a6
Acp5
Tmem56
Inpp5b
Gucd1
Arhgap42
Vil1
Ace
Nkiras1
Prkcz
Thnsl2
Ehd1
Cpeb3
Slc37a4
B4galnt3
Arl5a
Gm8615
Osbpl3
Bcmo1
Smim24
Ctsz
Pvrl1
Sgk2
Akr7a5
Ces2b
Hnf4g
Reps2
Entpd8
Gclm
Cdhr5
Myo7b
Pgm3
Slc19a1
Cyb5
Calml4
Als2
Adh1
Tstd1
Kcnk5
Acot4
Slc18a1
Ehhadh
Gpd1
Hadh
Tm7sf3
Agmat
Aco1
Scrn2
Aadac
Mia2
Abhd2
Pdzd2
Fam126b
Tcea3
Uap1l1
Prlr
Nmrk1
Tmem64
Cth
Mogat2
Thpo
Ggt6
Cryl1
Nudt12
Anks4b
Nr1h3
Fgfr3
Sbk1
Tmem106a
Fmnl1
Dqx1
Akr1c14
C2cd2l
Abcb1a
Hsd17b2
Slc3a1
Scp2
Aldob
Slc7a9
Pls1
Phyh
Serpinf2
Fuca2
Def8
Nr1i2
1810034E14Rik
Slc13a1
Ttyh2
Ephx2
Erlin1
Grina
Tmem19
Lrrc8b
Enpp3
Gnpda1
Slc41a2
Crot
Mep1b
Mocs2
Slc25a13
Als2cr12
Pstpip2
Srr
Chn2
Rdh5
Gpt
Ppp1r16b
Nat2
Mtmr4
Lap3
Chpt1
Acad11
1600014C10Rik
Dhfr
Fahd1
Msra
Pyroxd2
Fam132a
Rwdd2b
Abat
Vav2
Cideb
Fam213b
4931406C07Rik
Man1a
Slc19a3
Kbtbd11
Ttr
Maf
Tm6sf2
Dgkq
Galm
Hdhd3
Slc22a1
Gramd1b
Klc4
Mttp
Tmem252
Adh7
Cml1
Slc9a3r1
Cd302
Cndp2
9030617O03Rik
Mb21d2
Adtrp
G630090E17Rik
Clrn3
A1cf
Ces1e
Pbld2
Slc6a4
Fam213a
Osbpl6
Cyp4a10
Slc39a5
Lpgat1
Slc35e3
Sord
Cat
Tcn2
Cda
Slc25a15
Dennd5b
Reep6
Mocos
Cfb
Slc26a6
Tmem86b
Khk
Nt5e
Mgat3
Naprt1
Cyp2c44
Abcc2
Slc46a3
Tmem120a
Ugt2b38
Fmo1
Ace2
Acy3
Slc13a2
Osgin1
Tinag
Slc30a2
Acnat1
Depdc7
Ces1f
Spink3
Acaa1b
Tmem243
Ces2e
Slc22a13b-ps
Dak
Espn
Bco2
Lpar3
Dpyd
Dpep1
Slc46a1
Arsg
Adap2
Gm10768
Glyctk
Cdhr2
Paqr9
0610005C13Rik
Cd36
Pbld1
Apoa4
Clec2h
Sypl2
Pipox
Sectm1b
Slc27a2
Upb1
Slc36a1
Mpp1
Lrrc19
Smlr1
Sult1b1
Slc2a5
Ihh
Pm20d1
Cym
Rab11fip3
Slc10a5
2310007B03Rik
Dcst1
Apob
Slc51a
Pepd
Hykk
Eci3
Fmo4
Fras1
Acy1
Sardh
Sp5
2010003K11Rik
Cml2
Hlf
Klf15
Nat8
Ces1g
Wnt5b
Erich4
Slc16a9
Acox2
Pdzd3
Slc51b
Aspa
Ces1d
Slc5a9
Slc6a20a
Abcc6
Cyp4b1
Asah2
Gpr155
Tmigd1
Slc5a8
Cml5
Amn
Iyd
Tmem88b
Xpnpep2
Guca2b
Ggt1
Bbox1
Mettl7b
Lrrc3
Vwce
Slc6a20b
Sepp1
Pdzk1
Fam169b
Prodh2
Cyp2d26
Aqp7
Fbp1
Dao
Dio1
Apoc3
Pck1
Ttc39c
G6pc
Slc6a19
Proz
Slc5a11
Slc5a12
Slc47a1
Vwa1
Treh
Susd2
Podn
Cubn

## Sheet: Intestine_exDN
1489 genes are exclusively downregulated in mouse intestine epithelium (Villin-CreERT2; Hnf4agDKO) but not in kidney (UBC-CreERT2; Hnf4aKO) upon Hnf4 loss
Map3k2
Fos
Rab24
Slc35b1
Txnrd1
Dst
Smad4
Casp9
Dact2
Gip
Ostm1
Ap5b1
Ccs
Got1
Zkscan5
Irf2
Snrk
Psen1
Ripk1
Epas1
Hyal2
Fam114a2
Bsdc1
Maf1
Mgrn1
Kctd2
Napepld
Fam115c
Zfp825
Enthd2
Myo5b
Rab6a
Fem1c
Birc3
Slc23a2
Mmd
Arntl
Sh3gl1
Irf6
Fgfrl1
Coa7
Gm1821
Pisd
Pptc7
Nfat5
Rab19
2810013P06Rik
Tnfrsf1a
Aak1
Etnk1
Sdr42e1
Gtpbp2
Tlr3
Zbtb39
Large
Tmem236
D17H6S53E
Calm1
Znfx1
Cox7a1
Mdm2
Arl8a
Tmem38a
Pxk
Chka
6430706D22Rik
Tpd52
Numa1
Ifi27
Mtf1
Stap2
Pdp2
Pex1
Pgm1
Abcd4
Socs4
Golga4
Rabl3
Il15ra
Vapa
Dennd1c
Casp3
Copz1
Ezh1
Pdx1
Xkr9
Fbp2
Wbp2
Panx1
Slc25a36
Per3
Smad5
Mospd1
Stxbp5
B3glct
Zfp944
Nrip1
Pkn2
Slc16a3
Invs
Trappc10
Mtmr14
Uck1
Acaa1a
Phyhd1
Zfp963
Psme2
Nfe2l2
Nr6a1
Lrrc61
Tbc1d14
Hook1
Trim32
Chkb
Arhgap18
Psmb8
Hps4
Irf1
Cpeb2
Abtb1
Fam73b
Slc38a10
Rhod
Lyn
Atg12
Sh2d3c
Gm3219
Tshz1
Psme2b
Zcchc11
Angel2
Cul7
Cx3cl1
Itpr2
Ugcg
Cln8
Tmem104
Fnbp1
Rara
Gsk3a
Mtfr1l
Arf5
Lif
Slc14a1
Slc25a37
Phldb3
Wdr45
Ttc30b
Tor1aip2
Bag4
Gnb1
Rnf13
2610008E11Rik
Rilp
Klhdc3
Chd1
Nadk2
Fau
Ahcyl1
Gse1
Tob1
Msi1
Fam149b
4932438A13Rik
Ipmk
Hinfp
Rnf103
Zfyve9
Pnpla6
Ehbp1
Impa1
Cript
Sik1
Ccdc138
Ss18l1
Pycrl
Cpn1
Tnfsf13b
H2afv
Usp40
Ap1ar
Mcoln1
Gm14446
Ccdc116
Pianp
Plcg2
Tnfsf13
Hdac5
Zmiz1
Capn15
Acot11
Thra
Zxdc
Pum1
Rap2c
Vav3
Itpk1
Ltbr
P2ry1
Magi3
Sbds
Ccl6
Gm15800
Rab8b
Zfp410
Bcas3
Dnajb4
Dnajb9
Pitpna
Mad2l2
Tmem165
Ctns
Tuft1
AU040320
Tollip
Sowahb
Spata2l
Atg13
Apba3
Trpa1
Ctso
Cdkn2aip
BC017158
Cds1
Abhd17a
Fam160a1
Dhx58
Rbl2
Hpgd
Dcaf11
Hbp1
Fam83b
Zc3h4
Rnf144b
Nomo1
Arhgef16
Klhl22
Ndfip1
Lgals8
Mppe1
Gltp
Chrnb1
Rnf31
Epg5
Stx5a
Rb1cc1
Nudt7
Star
Pon2
Fam98c
Adap1
Gimap1
Fam13a
Pex13
Sema7a
Papln
Nedd9
Atl2
Sash1
Ypel5
Mpnd
Rfng
Slc30a6
Sertad2
Ephx1
Golph3l
Rp2h
Gzf1
Scamp5
Plcb3
Tmem219
Edf1
Sptssa
Atg9a
Acbd5
Plod1
Arhgap9
Cmip
Fbxo6
Rin3
Meis2
C030046E11Rik
Ophn1
Ccdc66
Micu2
Pex16
Cyp2j6
Atg14
Tatdn3
Nhsl1
Sar1b
Erbb2ip
E130308A19Rik
Urgcp
Sh2b3
Cflar
Tns4
Ensa
Agpat9
Hccs
Adss
Mib2
Ppargc1a
Lnx1
Gm7694
Akna
Ctdsp2
H2-Q7,H2-Q9
Gmfg
Zcchc14
Inadl
Ppp2r5d
Pcbp4
Tm4sf20
Irf8
Lpar5
Apaf1
Plekha1
Dhrs7b
Lxn
Cyp2u1
B4galnt2
Ifih1
Zbtb43
Rasd2
Fam83f
Sec22b
Retsat
Luzp1
Tap1
Ggact
Ppip5k1
Cachd1
Mccc1
Adam4
Serinc3
Pik3r2
Pak6
Ttc22
Oas1c
Nfkbiz
Calcoco1
Nav2
Aldh16a1
Fam46a
Foxo1
Rhoq
Elmod3
Bcr
Slc35f2
Lysmd4
Irf9
Slc35e1
Tha1
Ypel2
Ccrn4l
Rps6kc1
Ceacam18
Tbx3
Noxo1
Tpcn1
Map7
Dnpep
P2ry10
4933426M11Rik
Acad12
Dlg3
Lonp2
Ulk2
Tbc1d22b
Batf2
Cdk18
Hook2
Tapbp
Ak3
Sh3rf2
Atp2b1
Kdm6b
Lgalsl
9130019O22Rik
H2-T10
Mast3
Ganc
1810058I24Rik
Cir1
Pgrmc2
Ndfip2
Gramd2
Ccdc25
Aspscr1
Ece1
Sphk2
Rsad1
Gbf1
Hdac11
Card11
Agap1
Nbr1
Tmbim6
Tmem135
Cps1
Cnst
Casp7
Ap2a2
Foxo3
Ltc4s
Gmip
Dennd6a
Il10rb
Birc2
Cyb5d2
Cbr1
Sucla2
Arhgef5
Ergic2
Ifngr2
Bin1
Kdelr2
Kank1
Erbb3
Lrrc75a
Tstd3
Ano6
Glrx
Abcc5
Pcmtd2
Crebl2
Rilpl2
Plac8
Fnip1
Dnajc28
Slx4
Ubxn2a
Naaa
Jak3
1700021K19Rik
Akap7
Dusp16
Gpank1
Mtus1
Zer1
Dennd1b
Cyp2c65
Tmem170
Prkcd
Gramd3
Prrc1
Arl6ip1
Glp1r
Itga3
Dusp1
Slc39a9
Serf2
Gm6623
Defa21
Spsb1
Ccdc142
Zswim5
Tbc1d1
Inpp4a
Tab3
Pdgfa
Sepw1
Bambi-ps1
Lyz1
4930503L19Rik
Akap9
Mcfd2
Cdc14a
Tle3
H2-T23
Fam160a2
Fbxl5
Svil
Akr1e1
Trafd1
Echdc2
Gpr89
Metrnl
Zfp36
2019-03-02
Wdfy1
Txndc17
C78339
Aldh3b1
Grb7
Ftl1
Fcho2
Acsl1
Acot10
Abcb9
Creb3l3
Tap2
Ano10
Arhgef37
Fam13b
Rasgrp4
Cry2
Gimap5
Atp1a1
Ptpn22
Bpgm
Efna4
Epb4.1l4b
Mfsd2b
Acot9
Cln5
Ablim1
Ldb3
Naip5
Hkdc1
Rsad2
Ccng2
Sp4
Ovol1
Ncoa4
Bnip3
Rmdn2
Tnfaip1
Cd82
Glud1
Greb1
H2-Q4
D430042O09Rik
Sema3b
Galnt6
Mapk8
Ppp1r16a
Oas1g
Gosr2
Slc4a7
Rab8a
Atat1
Zbtb24
2210016F16Rik
Tldc2
Arhgef26
Ogfod3
Pik3cd
Ireb2
Smad7
Zfp273
Sfrp5
Rnf19b
Ube4b
Zzef1
Mir22hg
Ptpre
Mavs
Slc25a44
Sec13
Swt1
Gls
Emilin1
Picalm
Mob3b
Ugdh
Ift20
Jun
Dgka
Arl4a
Gtf2b
Rnd3
Tsc22d3
Gab2
Manea
Fosb
Adam1a
Atp6v0a2
Ifi47
Rnf19a
Ip6k1
Adora2b
Dhrs11
Cyb5b
Trim12c
Gstm4
Themis3
Ces1c
Gnb5
Pja1
Sh3rf1
Nqo1
Tdp2
Rnf125
Abcc3
Slc35a5
Sec31a
Gns
Mocs1
Micu1
Coq10a
Ccdc28a
Pnrc1
Rassf3
Abhd11os
Foxj3
Gm13807
4930539E08Rik
Tor1a
Rnf170
ChkbCpt1b
Mtmr11
Rnf114
Lrrc57
Prap1
Gdpd3
Ptgdr
Coro7
Cbx2
Klf4
Prkacb
Usp28
Mier3
Me2
Ppip5k2
Gm20257
Elmo1
Lpin3
Cenpl
Ell2
Pxylp1
Ifit2
Jak2
Ank
2810459M11Rik
Iqgap2
Klhl24
Itch
Ehbp1l1
Tmem184b
Sox6
Slc18b1
E430018J23Rik
Atp1b1
Zfyve1
Mapk3
Phospho1
Stat1
Tmem53
Skil
Ciita
Shpk
Ido1
Rtkn
Tmem220
Mapk6
Ptrh1
Atp6v0e2
Ddhd1
2810408I11Rik
Usp18
Mxd1
Wnk2
Rfk
Extl1
Arrb1
Nmnat3
Gpr107
Rbp7
H2-Q6,H2-Q8
Frmd8
Gm15308
Myzap
Rai14
Syt5
P2ry2
Crbn
Tmem229b
Gpr35
Ambp
Slc25a51
Jade1
Hace1
Acvr1c
Tfg
Zfp189
H2-Q10
Mtm1
Tmem140
Isoc1
Agpat3
Pdcd6
Tbk1
Fam110c
Rcan1
Cyp3a13
Gm10639
Trim34a
Rgs12
Tfdp2
Slc39a4
Cldn4
Afp
4933431E20Rik
Pink1
4833439L19Rik
Cdk11b
Bri3bp
Asic1
Fam53b
Acp6
Fxyd5
H2-T9
Cdip1
Fbxl3
Dclk3
Tmed4
Idh1
Parp12
Zfyve21
Prkce
B3gnt7
Zkscan14
Vdr
Baiap2l2
Gramd1a
Chchd7
Hcst
Stat2
AA467197
Cidec
Satb2
Ifnlr1
Gcnt4
Esr1
Dab1
Bcar1
Zfp747
H2-K1
Surf4
Gpx4
Trp53i13
Peak1
Dhrs1
Lmbr1l
Suco
Ccbl1
Gramd1c
Nckap5
Syce3
A630020A06
Lysmd3
AA415398
Glt28d2
Fcgrt
Padi2
Plin3
Rdx
Gprin3
Phf1
A630007B06Rik
Xkr8
Lrrc66
Rnase1
Arhgap4
Defa2,Defa20
Fam160b1
Lpxn
Gas2l3
Tbc1d24
Mdh1
Lpin2
Myrfl
Casp4
Snph
St3gal1
Sidt2
Slco2b1
Irs2
Fyn
Slc16a5
Pde8a
Cnksr3
Ifi35
Tubb2a
Camk4
Egln3
Mall
Abr
Defa-rs1
Arfgap3
Ilvbl
Sh3gl2
2019-03-08
Synj2bp
Cited2
Pgpep1
Dll1
Exph5
Fchsd2
Car13
Dgat1
Rab31
Tenc1
Myo1a
Pxdc1
Ifnar2
Ptprc
Fabp2
Pttg1ip
Ckb
Npc1
Cox6b2
D330023K18Rik
Tnip1
Scg5
P4hb
Alcam
Wdtc1
Ndst1
Fez2
Acsl5
Tob2
Slc7a7
Pklr
Kctd21
Sec24d
Tom1l2
Specc1
Stom
Cyp2s1
Wfs1
Reg3a
Ankrd46
Sp110
Plekhm3
Ormdl3
Rtn4rl1
Gpr128
Tm4sf5
Slc20a1
Oasl2
Dyrk1b
Gng2
Mapre3
Fam35a
Fzd4
Enpp5
Plcd1
Map4k1
Fmn1
Dynlt1a
Kcnk10
Srxn1
Slc25a22
Nlrc5
Cdc14b
Optn
Ugt2b34
Mpp5
2810408A11Rik
Lcp1
Mterfd3
Nmi
Golt1a
Ppm1n
Cyp4f13
Sec23a
Rufy3
Nudt4
Scoc
Fgf9
Rhoc
Sesn1
Sap30l
Nr1d2
Plgrkt
Gkn3
Rab43
6430573F11Rik
Nags
Gbp7
Slc3a2
Rnf32
Gpcpd1
Ier5
Bmp2
Cst6
Xaf1
Helz2
Bach2
Net1
Maob
Cdo1
Cd74
Fam214b
Cyp4f14
Epha1
Dap
BC030870
Sgpl1
H2-DMb1
Kif21b
Eps8l2
Rab11fip4
Gstm1
Clic5
Rassf5
Bche
Pim1
Heatr5a
Chad
Gm13710
Tbc1d10c
Agrn
Nek3
Thy1
Muc13
Trim40
Siae
Itgam
Nts
B4galt4
Sgk3
Nostrin
Ttyh3
Gpr17
Gm14085
Gab1
Hcn3
Tef
Rab30
Chmp4c
Krba1
Rgs1
Hagh
Gbp9
Cables1
H2-K2
Gpr151
Pnp
Numb
Gata5
Trdmt1
Cd53
Cd200r2
Ero1lb
Ppfia3
Gucy2c
Spn
Klrd1
Pde9a
Mical1
E330011O21Rik
Relb
Ccdc68
Gda
Prr5
Cntnap1
Klra5
Oaf
P2rx7
Ube2l6
Hectd3
4933404O12Rik
Ets1
Slc16a10
Crim1
Ms4a6b
Spp1
Tjap1
1810046K07Rik
Pcyt1a
Adcy7
Fam114a1
Tmem181b-ps
Ly75
Sprr2a1
Gpr157
Ptprcap
Bet1
Dll4
Gimap8
Gna11
F2r
Pi4k2b
Zhx3
Tmem263
Itpripl2
Gpr114
H2-DMb2
Papss2
Pigr
Ncf1
4833418N02Rik
Pglyrp2
D7Ertd715e
Txk
Exd1
Zfp937
Bmp3
Litaf
Rab20
Abcg5
Apol7a
Max
Lat2
Igsf23
Rnf167
Zbp1
Tigd3
Aldh1l1
9430038I01Rik
Tmem150b
Ddhd2
Scarb1
Pfkfb4
Crybb3
Pcyt2
Frs3
Ppp1r14d
Gstm7
Upk1b
D5Ertd579e
Slc28a2
Gskip
Gimap3
Cdr2
Fgd4
Acsl6
Chdh
Plag1
Sh3bp1
Ccr9
Ltb4r2
Cd83
Fbxo44
Il2rg
Atxn1
Brsk1
Faah
1810010H24Rik
Pax8
Lta4h
Gpsm3
Ms4a8a
Mro
Acap1
Hdc
Naaladl1
2900026A02Rik
Oas1b
Gpr68
Klri1
Cd96
Cd3d
Snx25
Cd37
Btnl6
Coro1a
2010002M12Rik
Irf7
Slc5a1
Cobl
Rasal3
Mycbpap
Nr1d1
Zfp442
Btnl5-ps
Btd
Itga1
Lsp1
Ky
Spg20
Ksr1
Cyp2j9
Sis
Tnfaip8l3
2010109I03Rik
Mov10
Dock8
Rxra
2210019I11Rik
Lck
Odf3b
Elmo2
Lat
Prdm1
Ccdc120
Polg2
Prr5l
Camk2n1
Tpm2
Slc35e2
Cyr61
Cd6
H2-DMa
Apbb1ip
Otc
Aplp1
Arhgap30
Selplg
A330035P11Rik
Xcl1
Plekho2
D630039A03Rik
Sco2
Btnl4
Gfod1
Lats2
Ctsw
H2-Aa
Ugt2b36
Itgae
Arhgdib
Adprm
Irak2
Grap
Fcer1g
Acsf2
Myo1g
Gde1
Pgrmc1
Ugt2a3
Mmp23
Sash3
H2-Eb1
Hsd17b13
Cyth4
Lcp2
Grap2
Gm14207
Ros1
Rasgrp1
Grin2d
Serpinb6b
Tyrobp
Hacl1
2010001E11Rik
Enpep
Msn
Wipf1
Cd3e
Ikzf1
Dcun1d4
Pdk2
Rhobtb3
Snrpn
Myo1f
Cd52
Ptprh
Prkch
Ltb4r1
Tesk2
Asb2
Fbxo25
C920025E04Rik
Npc1l1
Fgl2
Slc43a2
Ddx58
AI504432
Nckap1l
Cd160
Tnnt1
Grk5
Aqp1
Cst7
Bin2
Tbcel
Itpr1
Cd244
Sowaha
Slc4a5
Gstm6
2019-09-01
Sox13
Cd7
H2-Ab1
Rtp4
Runx3
Cd8a
Mxra7
Barx2
Nrg4
Clec2e
Rab37
Ralgps1
Laptm5
Ccl20
Cnnm2
Tmc7
Il33
Vegfc
Maoa
Itgb2
Sec22c
Ptprr
Tmcc1
Usp35
Il17rd
Adam19
Ctss
Dnm1
2010010A06Rik
Cdkn1c
Ccl5
Dock10
Tspan3
Gimap4
Sh2d2a
Slc6a8
Ifit1
Dpp4
Edn1
Gng11
Ms4a10
Gm5549
Btnl1
Cd3g
Gzma
Tmem37
Igsf3
Slc15a1
Trib3
Cd274
Gm9895
Syne3
Irgm2
Cmpk2
Zap70
Lag3
Gsdmd
Herc6
Mafb
Vamp5
Nkg7
Sla
Dnah2
Igsf9
Gstt1
Soat2
Nab2
Spns3
Slc2a9
Epb4.1l3
Gal3st2
Aamdc
Dtx1
Fam109a
Cytip
Gm156
Ikzf3
Ebpl
Mx2
Pkig
Gm12250
Rbp2
Gimap7
Gimap6
Tmc5
Eps8l3
Gm6377
Cyfip2
H2-M2
Trim38
Pdxk
1190002N15Rik
Pcsk4
Abhd15
Rcsd1
Cemip
Trim31
Ccl4
Hcls1
Slc41a3
Nos2
Tspan5
Nuak2
B2m
Abcg8
Snurf
Slc11a2
Ank3
Gbp3
Cd8b1
Tvp23a
Tnfsf10
Itk
Ppap2a
Fas
Cldn15
Abcd1
Slc7a8
Cyb5r3
Il2rb
Cd48
Lrp1
Arhgef2
Cpne2
Btnl2
Cyp1a1
Gpr133
C530008M17Rik
Oas3
Mxi1
Heph
Cd200r1
Fam20a
AI747448
H2-T3
Ptafr
Aldh4a1
Prkg2
Efna1
Unc5cl
Slc27a4
Idua
Tmem89
Osbpl1a
Cyp4f16
Prr15
Isg15
Gatsl2
D130043K22Rik
Snta1
Gm8909
Crip1
Dennd3
Xdh
Ifi27l2b
Il21r
Crebrf
Snx20
Ctsf
Bend7
6430710C18Rik
Ifit3
Ccl25
Amotl2
Dbp
Pla2g12b
Pmp22
Gzmb
Ppp1r18
Agmo
Gpr171
Zfp92
Rab17
Slc35c2
Nyap1
Slc13a2os
Tnni1
Igtp
Rhbg
Phlpp2
Bmp8a
Map3k13
1810055G02Rik
AI662270
Rec8
Chp2
Gm826
H2-Q2
Mfsd7b
Apol9a
Gstm3
Gm6034
Neurl1b
Lrp12
Slc25a45
Rgs14
Pdlim2
Sh3d21
Mcoln2
Styxl1
Ppm1j
Wdpcp
Zc3h12d
Pros1
1700019G17Rik
Mroh6
2010107G12Rik
Prrx1
Tgfbi
Efr3b
Sec16b
LOC101055769
Phactr2
Usp2
Acta1
Gm2061
Slc43a3
Tymp
Rps6ka5
Gdf9
Abca1
Smpdl3b
Aldh1a7
Pnp2
Klhl33
Gm9994
Fam118a
Sccpdh
Creb3l2
Dnaaf1
Cyp2c66
Ugt2b5
Adamtsl5
Il15
Lrrc48
Adh6a
Tubal3
Nr1i3
Cyp4v3
Gprin1
Tmem86a
Tnfaip8l2
Cyp2c68
Gm7030
Plekhg6
Lct
Cnpy1
Zfp385b
Hal
Apol9b
Synpo
Sp100
Ms4a18
Fignl2
Aoc1
Mme
Spns2
Aldh1a1
Cyp2c55
Slc7a15
H2-Bl
Csf2
Ddx60
Fam78a
Hsd17b6
2410017I17Rik
Ccdc114
Sec14l2
Apoc2
Pcp4l1
Arl4d
Otop3
Gdpd2
Tmprss15
Gm11127
Prss30
Plekhf1
Cyp2d22
Cyp2c38
Sytl3
2010106E10Rik
Exoc3l4
Kifc3
Stk10
Sema6a
Gbp6
Fbln1
Sult2b1
Slc2a7
Bmp8b
Slc30a10
Lrat
Myo7a
Trim30a
Rhebl1
Mertk
Ubd
Bmp1
Gm5431
Hspa12a
Apoa1
9630028B13Rik
Hes2
Edn3
Mfsd7c
Cyp2b10
Gm5485
Ceacam20
Clca6
Nlrp9b
Ada
Wipf3
Adh4
Cyp3a25
Leap2
Cyp3a11
Slc22a4
Rdh9
Rdh7
Slc5a4b
Slc5a4a
Bst1

## Sheet: Kidney_exDN
876 genes are exclusively downregulated in mouse kidney (UBC-CreERT2; Hnf4aKO) but not in intestine epithelium (Villin-CreERT2; Hnf4agDKO) upon Hnf4 loss
Gm6300
Slc7a13
Pzp
Serpina1d
Smcp
Slco1a1
Gm15348
Cyp2a4
Azgp1
Apcs
Col6a6
Acsm3
Kcng1
Slc22a7
C8a
Ugt3a1
Slco4c1
Slc22a30
BC021614
Slc17a3
Mpped1
Tmprss9
A630076J17Rik
Ido2
C1qtnf3
Slc22a26
Cyp4a12a
Cyp7b1
Pde6a
Slc22a28
Ugt3a2
Cyp2d9
Mep1a
Prok1
0610031O16Rik
Angptl7
Slc22a19
Gys2
Slco1a6
Kmo
Slc22a22
Ceacam2
Akr1d1
D630029K05Rik
Rhox6
Ces2c
Gm10845
Aspdh
Gm10787
Cryaa
Mogat1
Acmsd
Aldh8a1
Cyp2j13
Slc22a12
Slc17a1
Cyp4a12b
Sucnr1
Cmah
Slc10a2
Cyp2e1
Selenbp2
4930564B18Rik
Ksr2
Hsd3b3
BC021785
Cndp1
1700055N04Rik
Gm10804
Ftcd
Serpina1f
Haao
1300002K09Rik
Sec14l3
Apoh
Slc22a6
Timd2
D14Ertd670e
Rnf24
Itih2
Hnf4aos
BC024386
Gyk
Nxph4
Notum
Kif20b
Fbxo40
AI314278
Aacs
Slc22a18
Serpina1a
Spag4
Cyp2d12
Apom
Tgm1
Tbx10
Slc34a1
Slc23a3
3110045C21Rik
Mpv17l
Pik3c2g
Chst7
F13b
Slc13a3
Aadat
Slc34a3
Tsku
Trim63
Rhov
Gm1653
Chrdl1
Gjb2
Gabrb3
Ldhd
Gcnt1
Mdk
Zpld1
Nudt19
Acot12
Tmem174
Pter
9030619P08Rik
A4gnt
Car5a
Slitrk6
Gfra1
Lactb2
Phlda2
Gm5424
Serpina1b
Pecr
Ghr
Slc28a1
Mbl1
1700016C15Rik
Ak4
Dpys
Abcb1b
Etv1
Acsm2
Tfec
Slc6a13
Upp2
Keg1
C4b
Slc22a2
Aoah
Rdh16
Ctxn3
Glyat
Enpp6
Paqr7
Slc22a8
Hnf4a
Gm9926
Nepn
Hgd
Cyp2j5
Slc13a4
Serpina1c
4931408D14Rik
Ass1
Rdh18-ps
Etnppl
Mcm10
Agxt2
Scd1
Slc16a4
Gm853
Xylb
Macrod2
St8sia1
Slc29a3
Arhgef39
Aass
Cyp51
Car3
Fam151a
Mettl7a2Higd1c
Tm4sf4
Cyp4a31
Cyp2f2
Slc22a13
Susd3
Tfpi2
Gpr137b-ps
Tmem150a
Myo5a
Mettl7a2
Dhcr24
Sap30
Bhmt2
Cckar
Gm10872
Prima1
Hs6st2
Dpp7
Gas2
Fam217a
Fancd2os
Gpr137b
Slc9a8
Hsd3b2
Olfm3
1110032F04Rik
Zmynd10
Slc26a1
Fah
Ugt8a
Cyp4a32
Gpm6a
Dmgdh
Sectm1a
Ttpa
Ppara
Lama3
St8sia6
Gm15217
Tc2n
Car9
Pank1
Dnase1
Osbp2
Acsm5
Gm3716
Kcnj15
Sugct
Slc16a13
Aqp11
Tmem27
Abhd3
Me1
Ugt1a7c
Afmid
Slc23a1
BC089597
Idi1
Slc16a2
Csad
AW822252
Insc
Dhtkd1
Sh3bp2
Il22ra1
Gss
Tlr12
Slco3a1
Slc25a25
Glt1d1
Odc1
Acss2
Dio3os
Tmem144
Sun3
Adra2b
Dnajc12
Rgl1
Vwa2
Tcaim
Scgb1c1
Hsf2bp
B3gat2
Hnf1a
Gm11992
Fads2
Defb19
Lrp2
Adra1a
Isoc2a
Ctbs
Trpc1
Spp2
Chst11
Mvd
Slc25a21
Eddm3b
Lrrk2
3632451O06Rik
Bdh1
Mylk3
Gm4952
Itpripl1
Fut9
Fhl1
Pllp
Znrf1
Lmbrd2
Frrs1
Lipo1
Nus1
Gamt
Fads3
Gcdh
C330021F23Rik
Bhmt
Col8a1
B3galt5
Alpl
Shmt2
Aspg
Ttbk1
BC026585
C8g
Ubiad1
Ankib1
Aldh3a2
Gsap
Galnt11
Hyi
Olfm4
Gpx1
Havcr1
Pcdh1
Ankrd13c
Akr1c21
Xylt1
Acsm1
Tst
Dnaja1
Atp11a
Neu1
C730027H18Rik
Qprt
Mpp6
Cfi
Slc1a4
Grtp1
Slc25a48
Galns
Aldh9a1
Hsph1
Dleu7
Rab38
Fga
Fmo2
Sod3
Slc16a14
Pcsk5
Map3k15
Dnph1
Fcgr2b
Fitm1
Tmem26
Tpk1
Napsa
Dnajc13
Pdss1
Fgfr4
Dgat2
Pcdh17
Igsf11
Lipa
Zdhhc9
Atp7b
Slc5a10
Coasy
Slc35f1
Utp20
Srd5a2
Tyw3
Dna2
Syne4
LOC100504608
Akr1a1
Galnt3
Vill
Irf5
Ell3
Cmtm6
Nipsnap1
Bcl11b
Inmt
Fgg
Gm4477
Nit1
Fgf1
Mtor
Lrpap1
Hspd1
Car14
Myrf
Sel1l3
Gnmt
Timp3
Apobec2
Errfi1
Ccdc107
Gatm
Rhobtb1
Unc5c
C1rl
Aldh7a1
Agps
Cers6
Ifrd2
Itgb8
Etv5
Hspa8
Slc35a3
Blvra
Gsg2
Gpd2
Gcm1
Cpox
Stard10
Cks2
D630013N20Rik
Ces2g
Igfbp4
Gm6194
Tmem82
Hmox1
Hoga1
Adhfe1
Dnajc6
Vps8
Ptplb
Dusp4
Amz1
Nox4
Acad9
Far1
Acat1
Slc38a3
Gjb6
Slc35d1
Pxmp4
Arhgap10
AI317395
Gk5
Igfbp1
Fbxl2
2210011C24Rik
Aifm3
Snx31
Wwp1
Mansc4
Dnajc19
Pah
Them7
Ethe1
Zeb2os
Nfil3
Amot
Abca3
Med14
Ptk2b
Mfap3l
Ccdc6
Arhgef10l
B3galnt1
Hspa1b
Nek6
Rtp3
Chadl
Slc35f3
Erc2
Pdk3
Fggy
Anpep
Tmem189
Casc4
Itga7
Chrm3
Dfna5
Vwa8
Alb
Ldlrad3
Rpp40
Ddi2
Ndel1
Apln
Siah2
Gpt2
Afap1l1
Ceacam1
Fnip2
Atrnl1
Herc4
Glb1
Chordc1
Pafah2
Tmem28
Hspa1a
Tmem97
Lpl
Gm11128
Acat2
Csgalnact1
Snx7
Slc39a11
Fzd1
Hmgcr
Mia
Clip4
Ube2u
Derl3
Slc44a4
Ccdc122
Atp13a3
Abcd3
Tmem229a
Trib2
Aldh6a1
Mat2a
Psat1
Tnnc1
Zfp830
Col27a1
Ralgps2
Plcxd2
Wdr55
Bphl
Asb9
Sms
Arhgap15
Sipa1l1
Prodh
Hba-a1,Hba-a2
Ar
Igf2bp1
Stmn1
Kcnj16
L3hypdh
Perp
Hus1
Adam11
Plk3
Cyp2a5
Lgmn
Lurap1l
Arsb
Gm10451
Dera
Cib1
Nr1h4
Cyp2j11
Mpst
Slc52a3
AI464131
Bid
Lin7a
Pet112
Nudt8
Ect2
Myl6b
Fam163a
Chac2
Ptgr1
Rnf11
Asl
Cct6b
Arhgap22
Osbpl8
Mtfr1
Pctp
Gpr135
C1galt1
Dcun1d3
Ttll4
Amt
Abhd14b
Znrf2
Kctd17
Nsdhl
Zfp101
Slc6a15
Nit2
Bnc2
Gatad1
Grhpr
Pgm2
Clpx
Fam210a
Pdzrn3
Dgkh
Mroh7
Trps1
Ccdc151
Glb1l
Pdss2
Snx8
Itfg1
Nap1l5
Fam126a
Entpd4
Plekhb2
Gcsh
Ivd
Lpin1
Galnt1
Rnase4
Pvrl3
Nme2
Bcl6
Ugp2
Hpn
Oxsm
Gfm1
Alas2
Slc1a2
Hspa5
Hao2
Uros
Plekha8
Tsga10
Slc33a1
Ahcyl2
Map3k7cl
Rlf
Ddah1
Mob1b
Tmem206
Acad10
Snap23
Zfp706
Gna12
Ak2
Mapk14
Tnfrsf21
2610528J11Rik
Steap3
Pi4ka
Pxmp2
Tmem33
Ctps
Rbpms2
Greb1l
Sdc2
Uhmk1
Tpmt
Plcl2
Chst3
Xpnpep1
Mlec
Ppt2
Pmpcb
Med21
Wdr81
Snx6
Ndrg1
Igf2r
Txn1
Coa6
6330416G13Rik
Dbt
0610011F06Rik
Dnajb1
Tmem8
Cacul1
Hspe1
Igfals
Slc16a1
Ang
Tmem178
Rasa2
Dock5
Fam195a
Habp2
Plekhf2
Fbxl21
Cdcp1
Shroom1
Vps29
Xpnpep3
Lonrf3
Ascc1
Mapk4
Nceh1
Pank3
Plscr2
Ubxn10
Hsd17b12
Taco1
Mrs2
Hibadh
Pdia4
Tmem237
2510049J12Rik
Mut
Decr1
Gm7120
Usp8
Depdc1b
Fbxo36
Lclat1
Stxbp5l
Pik3cb
Ttc36
Pidd1
Acnat2
Ttc7b
Arap2
Ppp1r21
Sod1
Skiv2l2
Trpv4
Arhgap27
Rsc1a1
Col4a3
Ccbl2
Proc
Prkar2b
Etfdh
Lbr
Nek2
Lyrm1
Csnk1g3
Renbp
Creld2
Mapt
Klf12
Psme4
Cdc37l1
Zc3h12c
Ahsa2
P4ha1
Tnpo1
Hsd17b7
Aldh5a1
Prss8
Ndufaf6
Slc25a42
Hbb-b1,Hbb-bs
Rabgap1l
Nadk
Kif21a
Prkd3
Msrb1
Hsp90aa1
Hps3
Zfp35
Top1mt
C130083M11Rik
Phkb
Ppcs
Kynu
Pcgf5
H2-T22,H2-T9
Spag9
Lrrc58
Map2k6
Rnft1
Dock9
Homer1
Tmem169
Man2b1
Slc12a2
Tmem176a
Htr1b
Sirt3
Pparg
Gpsm2
Hibch
Cpe
Car5b
Slc22a5
Clec3b
H6pd
Cisd3
Pcyox1l
Mto1
Manf
Gphn
Dgkz
Eaf2
Hpd
Slc39a8
Rars2
Evi5
Tcp11l1
Adrb2
Samd8
Chrna4
Aldh2
Gm4956
Pex11a
Cox15
1700012D14Rik
Lonrf1
Pawr
Selt
Slc12a7
Gfm2
Plxdc2
Uty
Pik3c2a
Prdx1
Lztr1
Tln2
Larp4b
G0s2
Fbxo7
Tubb4b
Mtmr10
Fastkd2
Gusb
Klf1
Dhx29
Cryz
Parp3
Osr1
Slc22a29
Spr
Lyrm4
Eefsec
Ndufaf4
Clcn3
1110019D14Rik
4930412C18Rik
Preb
Mettl1
Mtss1
Mfhas1
Syt12
Anxa8
Acyp2
Rmnd1
Plin2
Serp1
Kcnab2
Stard5
Pus1
Npl
Rnf145
Ide
Abtb2
Zbtb41
Ebp
Tulp3
Tmbim4
Vps13a
Adamts8
Stard4
Slc25a16
Agfg1
Gtf2h2
Neurl4
Atp2a2
Slc30a9
Hspa4l
Scrn3
Galc
D8Ertd82e
Acads
Armc1
Adamts15
Krt10
Lrpprc
Snx29
Xpo4
Snx30
43525
Egfr
Mcur1
Rcc1
Tmem205
Katnal1
Glod5
Prkaa2
Ahsa1
Rnf183
Papd7
Oxct1
Fam149a
Mgat2
Rdh10
Cnnm4
Mrps36
Tmtc4
Slc6a18
Pdpr
Abcc9
Ubxn2b
Dab2
Fabp7
