# Supplementary material for: The nuclear receptor HNF4 drives a brush border gene program conserved across murine intestine, kidney, and embryonic yolk sac
Source: Nat Commun. 2021 May 17;12:2886. doi: 10.1038/s41467-021-22761-5 (PMC8129143; doi:10.1038/s41467-021-22761-5)
Supplement: Supplementary file 9 — Supplementary Data 6 [file 41467_2021_22761_MOESM9_ESM.xlsx]

## Sheet: PT&DT markers
Supplementary Data 6. Kidney proximal and distal tubule markers used in this study (derived from kidney scRNA-seq data, Park et al., Science 2018).
Proximal tubule (PT) markers	Distal tubule (DT) markers
Miox	Slc12a3		Park, J. et al. Single-cell transcriptomics of the mouse kidney reveals potential cellular targets of kidney disease. Science 360, 758-763 (2018).
Slc34a1	Calb1
Akr1c21	Wnk1
Ttc36	Pvalb
Slc27a2	Pgam2
Acsm2	Wnk4
Ass1	Sgms2
Gpx1	Slc16a7
Pck1	Lhx1
Lrp2	Abca13
Cela1	Hoxb5os
Guca2b	Emx1
Fut9	Trpm6
Hrsp12	Cwh43
Keg1	mt-Co1
Khk	Oxct1
Calml4	Trpm7
Dnase1	Papss1
Sord	Uroc1
Slc4a4	Tfrc
Cml1	Lhx1os
Glyat	Tsc22d2
Pdzk1	Larp1b
Fbp1	Gm15848
Cda
Acy3
Errfi1
Kcnj15
Cyp2j5
Snhg11
Slc22a6
Akr1a1
Slc22a12
4931406C07Rik
Dnajc12
Cndp2
Slc47a1
G6pc
Nox4
Slc17a1
Slc13a3
Mep1a
Slc6a19
Bdh2
Tnfaip8
Scp2
Ugt3a2
Tmem174
Slc22a30
Pecr
Nat8
Acox1
Cyp2e1
Slc22a8
Folr1
Defb29
Hao2
Acaa1b
Hykk
Fth1
Ccdc107
Ces1f
Cat
Ugt2b38
Inmt
4833439L19Rik
Slc7a13
Nudt19
Fmo2
Ak4
Xylb
Slc22a28
Pipox
Neu1
Akr7a5
Macrod2
Slc5a8
Slc22a1
Trim7
Gpd1
Aldh6a1
Ghr
Upb1
Aspdh
Rab11fip3
Slc17a3
Car14
Slc37a4
Gm11128
Slc22a18
Tcn2
Gcdh
D630029K05Rik
Slc7a7
Gstz1
Tmem150a
Asl
Ldhd
Prodh2
Slc6a18
0610011F06Rik
Fah
Prodh
Hspe1
Cyp2d26
Prss8
Ces1d
Gm10804
Ephx2
Slco1a6
Ugt3a1
Slc6a20b
Eci3
Acox3
Mpv17l
Hsd3b2
Them7
Lap3
Tmem106a
