# Supplementary material for: The nuclear receptor HNF4 drives a brush border gene program conserved across murine intestine, kidney, and embryonic yolk sac
Source: Nat Commun. 2021 May 17;12:2886. doi: 10.1038/s41467-021-22761-5 (PMC8129143; doi:10.1038/s41467-021-22761-5)
Supplement: Supplementary file 11 — Source Data [file 41467_2021_22761_MOESM11_ESM.xlsx]

## Sheet: Exact P-values
Exact P-values calculated in this study. Exact P-values are listed for each figure panel with corresponding statistical methods.
	Statistical analysis	Exact or approximate P-value
Fig. 2d	Kolmogorov-Smirnov test (GSEA package)	Intestine P = 0.0*
	Kolmogorov-Smirnov test (GSEA package)	Kidney P = 0.0*
Fig. 2g	Cuffdiff package	Espn FDR = 0.000319
	Cuffdiff package	Ezr FDR = 0.0130
	Cuffdiff package	Myo7b FDR = 0.000319
	Cuffdiff package	Slc6a19 FDR = 0.000319
Fig. 3h	F-test followed by Student’s t-test (two-sided)	Microvillus length P = 1.45E-08
	F-test followed by Student’s t-test (two-sided)	Microvillus width P = 3.17E-06
Fig. 4g	Mann-Whitney test (two-sided)	Gaussian approximation P < 0.0001^
Fig. 4i	F-test followed by Student’s t-test (two-sided)	Volume P = 0.00297
	F-test followed by Student’s t-test (two-sided)	pH P = 0.000791
	F-test followed by Student’s t-test (two-sided)	Specific gravity P = 1.89E-05
	F-test followed by Student’s t-test (two-sided)	Protein P = 0.0471
Fig. 4j	F-test followed by Student’s t-test (two-sided)	P = 0.00126
Fig. 4k	F-test followed by Student’s t-test (two-sided)	tCO2 P = 1.89E-05
	F-test followed by Student’s t-test (two-sided)	Potassium P = 0.00171
	F-test followed by Student’s t-test (two-sided)	Calcium P = 0.0248
	F-test followed by Student’s t-test (two-sided)	Glucose P = 0.00379
Fig. 5g	F-test followed by Student’s t-test (two-sided)	P = 0.0424
Fig. 5h	Kolmogorov-Smirnov test (GSEA package)	P = 0.0*
Fig. 5j	Kolmogorov-Smirnov test (GSEA package)	P = 0.0*
Fig. 5i	F-test followed by Student’s t-test (two-sided)	Histidine P = 0.000119
	F-test followed by Student’s t-test (two-sided)	Isoleucine P = 6.52E-05
	F-test followed by Student’s t-test (two-sided)	Leucine P = 4.33E-06
	F-test followed by Student’s t-test (two-sided)	Lysine P = 0.00454
	F-test followed by Student’s t-test (two-sided)	Methionine P = 0.0159
	F-test followed by Student’s t-test (two-sided)	Phenylalanine P = 9.02E-06
	F-test followed by Student’s t-test (two-sided)	Threonine P = 1.32E-05
	F-test followed by Student’s t-test (two-sided)	Tryptophan P = 0.0260
	F-test followed by Student’s t-test (two-sided)	Valine P = 0.000283
Fig. 5l	F-test followed by Student’s t-test (two-sided)	P = 0.0153
Fig. 5m	Cuffdiff package	Abcc4 FDR = 0.000184
	Cuffdiff package	Abcg2 FDR = 0.000184
Fig. 6a	Kolmogorov-Smirnov test (GSEA package)	Stress fiber assembly P = 0.0*
	Kolmogorov-Smirnov test (GSEA package)	Focal adhesion assembly P = 0.0039
Fig. 6d	Cuffdiff package	Actn1 FDR = 0.000319
	Cuffdiff package	Fhod1 FDR = 0.000319
	Cuffdiff package	Krt8 FDR = 0.0261
	Cuffdiff package	Krt18 FDR = 0.000319
Fig. 6f	Cuffdiff package	Flna FDR = 0.000319
	Cuffdiff package	Flnb FDR = 0.000885
Fig. S2g	Kolmogorov-Smirnov test (GSEA package)	Intestine enriched sites P = 0.0*
	Kolmogorov-Smirnov test (GSEA package)	Kidney enriched sites P = 0.0*
Fig. S4c	Cuffdiff package	Pls1 FDR = 0.000319
	Cuffdiff package	Myo1a FDR = 0.000319
	Cuffdiff package	Cdhr5 FDR = 0.000319
	Cuffdiff package	Npc1l1 FDR = 0.000319
Fig. S4d	Cuffdiff package	Hprt FDR = 0.413
	Cuffdiff package	Tbp FDR = 0.935
	Cuffdiff package	Yy1 FDR = 0.835
	Cuffdiff package	Trim26 FDR = 0.997
Fig. S5b	F-test followed by Student’s t-test (two-sided)	P = 7.08E-05
Fig. S9c	F-test followed by Student’s t-test (two-sided)	P = 0.0272
Fig. S10b	F-test followed by Student’s t-test (two-sided)	Alanine P = 0.000274
	F-test followed by Student’s t-test (two-sided)	Arginine P = 5.63E-05
	F-test followed by Student’s t-test (two-sided)	Asparagine P = 7.54E-08
	F-test followed by Student’s t-test (two-sided)	Aspartate P = 0.0168
	F-test followed by Student’s t-test (two-sided)	Cystine P = 0.000707
	F-test followed by Student’s t-test (two-sided)	Glutamate P = 0.168
	F-test followed by Student’s t-test (two-sided)	Glutamine P = 0.000192
	F-test followed by Student’s t-test (two-sided)	Glycine P = 1.00E-09
	F-test followed by Student’s t-test (two-sided)	Proline P = 6.33E-07
	F-test followed by Student’s t-test (two-sided)	Serine P = 4.80E-08
	F-test followed by Student’s t-test (two-sided)	Tyrosine P = 0.00187
Fig. S10c	F-test followed by Student’s t-test (two-sided)	Slc1a1 FDR = 0.000184
	F-test followed by Student’s t-test (two-sided)	Slc1a4 FDR = 0.000184
	F-test followed by Student’s t-test (two-sided)	Slc6a19 FDR = 0.000184
	F-test followed by Student’s t-test (two-sided)	Slc7a2 FDR = 0.000184
	F-test followed by Student’s t-test (two-sided)	Slc7a3 FDR = 0.0114
	F-test followed by Student’s t-test (two-sided)	Slc7a7 FDR = 0.000184
	F-test followed by Student’s t-test (two-sided)	Slc7a8 FDR = 0.000184
	F-test followed by Student’s t-test (two-sided)	Slc7a9 FDR = 0.000184
	F-test followed by Student’s t-test (two-sided)	Slc15a1 FDR = 0.000184
	F-test followed by Student’s t-test (two-sided)	Slc25a15 FDR = 0.000184
	F-test followed by Student’s t-test (two-sided)	Slc25a22 FDR = 0.000184
	F-test followed by Student’s t-test (two-sided)	Slc25a38 FDR = 0.000184
	F-test followed by Student’s t-test (two-sided)	Slc36a1 FDR = 0.000184
	F-test followed by Student’s t-test (two-sided)	Slc38a3 FDR = 0.000184
	F-test followed by Student’s t-test (two-sided)	Slc38a7 FDR = 0.000184
	F-test followed by Student’s t-test (two-sided)	Slc38a9 FDR = 0.000184
	F-test followed by Student’s t-test (two-sided)	Slc43a2 FDR = 0.000184
Fig. S11a	F-test followed by Student’s t-test (two-sided)	P = 0.0281
Fig. S11c	F-test followed by Student’s t-test (two-sided)	P = 0.00190
Fig. S12a	Kolmogorov-Smirnov test (GSEA package)	Stress fiber P = 0.008
Fig. S12b	Kolmogorov-Smirnov test (GSEA package)	Focal adhesion P = 0.0*
Fig. S12f	Cuffdiff package	FDR = 0.000184
*In the GSEA report, a p value of zero (0.0) indicates an actual p value of less than 1/number-of-permutations. The recommended default setting of GSEA is number of permutations = 1000
^When samples are large (the smaller group has more than 100 values), Prism approximates the P value from a Gaussian approximation.

## Sheet: Uncropped blots 
Uncropped western blots with size-marker indications.

## Sheet: Fig 2g
Intetsine RNA-seq FPKM values
	WT			Hnf4aγDKO
Espn	122.158	113.383	97.3667	14.2507	7.66422	5.46781
Ezr	604.054	521.443	413.377	257.92	332.156	334.505
Myo7b	215.515	206.218	129.994	54.0092	57.6578	47.5142
Slc6a19	801.997	670.428	546.707	3.47608	3.87481	2.30438

## Sheet: Fig 3h
	WT				Hnf4aγDKO
Microvillus length (μm)	1.4675	1.5125	1.56	1.5275	0.5025	0.4775	0.45	0.4225
Microvillus width (nm)	106	100.75	102	106.25	151.75	166.25	159.75	163.25

## Sheet: Fig 4c
RNA-seq FPKM values
	Hnf4a			Hnf4g
Intestine	236.213	278.566	188.079	486.844	292.896	351.623
	Hnf4a				Hnf4g
Kidney	232.716	246.131	238.607	240.317	3.23468	2.40994	1.80479	2.54602

## Sheet: Fig 4g
Kidney RNA-seq log2(fold change): Hnf4aKO vs WT
PT		DT
Slc7a13	-6.90379	Slc12a3	0.972052
Ugt3a1	-5.18897	Trpm6	0.899217
Slc22a30	-5.11632	Wnk4	0.841007
Slc17a3	-5.07138	Pvalb	0.803364
Ugt2b38	-4.8555	Pgam2	0.765596
Ces1f	-4.80432	Slc16a7	0.723883
Slc22a28	-4.64201	Emx1	0.510372
Ugt3a2	-4.61848	Abca13	0.426775
Mep1a	-4.58209	Cwh43	0.338243
Slco1a6	-4.31574	Calb1	0.337328
D630029K05Rik	-4.25612	Wnk1	0.335286
Aspdh	-4.194	Lhx1	0.197498
Cndp2	-4.19005	Sgms2	0.112936
Slc22a12	-4.04474	Papss1	-0.0238002
Slc17a1	-4.0143	Tsc22d2	-0.0464088
Slc6a20b	-3.99962	Uroc1	-0.351561
Acy3	-3.93802	Trpm7	-0.432682
Cyp2e1	-3.89742	Lhx1os	-0.566997
Gm10804	-3.77846	Tfrc	-0.71844
Hykk	-3.74919	Larp1b	-0.780172
Slc22a6	-3.67692	Oxct1	-1.00752
Slc22a18	-3.46913
Slc34a1	-3.41737
Mpv17l	-3.36589
Slc27a2	-3.35414
Slc13a3	-3.3415
Ldhd	-3.25599
Nudt19	-3.21613
Pipox	-3.18694
Cda	-3.18219
Tmem174	-3.17627
Pecr	-3.11325
Ghr	-3.11004
Ak4	-3.09144
Acsm2	-3.07111
Keg1	-3.0431
Glyat	-3.02337
Slc22a1	-3.00772
Guca2b	-2.99483
Slc22a8	-2.98109
Calml4	-2.9761
Cyp2j5	-2.95006
Ass1	-2.929
Cml1	-2.86993
Xylb	-2.84695
4931406C07Rik	-2.83394
Macrod2	-2.82605
Tmem150a	-2.7178
Khk	-2.70972
Ephx2	-2.67192
Eci3	-2.6404
Hsd3b2	-2.61657
Pdzk1	-2.58882
Fah	-2.58104
Acox3	-2.47816
Dnase1	-2.47365
Kcnj15	-2.46106
Gpd1	-2.44446
Slc5a8	-2.44167
Cyp2d26	-2.41415
Ces1d	-2.38763
Pck1	-2.35178
Tmem106a	-2.33249
Dnajc12	-2.29415
Gstz1	-2.25352
Lrp2	-2.24455
G6pc	-2.23755
Upb1	-2.22613
Tcn2	-2.17174
Fut9	-2.1699
Slc47a1	-2.16599
Rab11fip3	-2.16107
Cat	-2.1313
Gcdh	-2.11643
Acox1	-2.06445
Lap3	-2.04507
Gpx1	-2.03468
Sord	-2.01519
Akr7a5	-2.00594
Akr1c21	-1.99761
Fbp1	-1.99246
Neu1	-1.97649
Fmo2	-1.93508
Slc6a19	-1.85573
Akr1a1	-1.84123
Inmt	-1.81964
Car14	-1.80001
Errfi1	-1.77497
Ccdc107	-1.76588
Nox4	-1.6628
Trim7	-1.62051
Them7	-1.60688
Gm11128	-1.49651
Scp2	-1.48964
Aldh6a1	-1.45749
Nat8	-1.45282
Prodh	-1.43798
Asl	-1.36639
Hao2	-1.30339
0610011F06Rik	-1.23845
Hspe1	-1.23476
Slc4a4	-1.19819
Ttc36	-1.18383
Prss8	-1.14847
Prodh2	-1.13245
Fth1	-1.12553
Acaa1b	-1.12386
Slc37a4	-1.01492
Slc6a18	-1.00409
Tnfaip8	-0.970906
Hrsp12	-0.964606
Cela1	-0.919653
4833439L19Rik	-0.863067
Slc7a7	-0.802817
Miox	-0.54659
Folr1	-0.453606
Bdh2	-0.445485
Snhg11	0.202461
Defb29	0.298811

## Sheet: Fig 4i
Urine	Control										Hnf4aKO
Volume (mL)	5	4.5	4	7.5	4.5	6.5	5.5	6	6.5	3.5	1.5	2.5	6	3.75	3	2.25	5	4.5	2.5	5	3	4.5
pH	6.5	6.75	6.25	6.5	7	6.5	7.5	6.5	6	6	5.5	5.75	6	5	5.5	5.5	5.5	5.5	5.5	6.5	6	6.75
Specific gravity	1.015	1.015	1.0075	1.01	1.005	1.01	1.01	1.015	1.025	1.02	1.03	1.03	1.03	1.01	1.03	1.03	1.025	1.0275	1.03	1.03	1.03	1.025
Protein (g/L)	0.075	0.25	0.25	0.2	0.2	0.2	0.2	0.075	0.075	0.075	1	0.65	0.2	0.2	0.3	0.2	0.2	0.3	3	0.2	0.65	3

## Sheet: Fig 4j
Urine	Control										Hnf4aKO
Glucose (mg/dL)	4.03942	5.99903	2.435	2.907	2.33641	1.65439	1.91032	1.77527	2.76993	2.75034	9.02758	12.8138	3.68828	3.90369	8.37393	6.77288	5.25354	9.66908	12.6098	15.0077	3.29663	3.9989

## Sheet: Fig 4k
Plasma	Control				Hnf4aKO
tCO2 (mmol/L)	14	18	16	15	8	7	8	8	7
Potassium (mmol/L)	8.5	8.5	8.2	8.5	5.5	5.6	4.8	7	6.2
Calcium (mg/dL)	10.3	9.5	9	9.4	7.8	9	8.3	9.1	8.4
Glucose (mg/dL)	228	231	190	220	180	162	186	183	169

## Sheet: Fig 5a
qPCR Ct values
Hprt	Hnf4a	Hnf4g
16.9379	17.5195	Undetermined
17.1903	17.8068	Undetermined
17.4287	18.1584	Undetermined
17.1571	18.2614	Undetermined
17.0083	17.8691	Undetermined
17.0984	17.6141	Undetermined

[truncated: 18 more sheets: Fig 5g, Fig 5i, Fig 5k & Fig S10c, Fig 5l, Fig 5m, Fig 6c, 6d & 6f, Fig S3, Fig S4c, Fig S4d, Fig S5b, Fig S9a, Fig S9c, Fig S10a, Fig S10b, Fig S11a, Fig S11c, Fig S12c, Fig S12f]
